# Supplementary material for: Identification and characterization of microRNAs in the intestinal tissues of sheep (Ovis aries)
Source: PLoS One. 2018 Feb 28;13(2):e0193371. doi: 10.1371/journal.pone.0193371 (PMC5831392; doi:10.1371/journal.pone.0193371)
Supplement: S1 Table — (XLSX) [file pone.0193371.s004.xlsx]

## Sheet: Primer
Primer	Sequence	Length(nt)	GC(%)	Tm
U6	AGGATGTGAAGACACCAAGACA	22	45.45	56.8
oar-miR-10a	TACCCTGTAGATCCGAATTTG	21	42.9	54.7
oar-miR-148a	TCAGTGCACTACAGAACTTTGT	22	40.9	52.6
oar-miR-200b	TAATACTGCCTGGTAATGATG	21	38.1	50.8
oar-miR-133	TTGGTCCCCTTCAACCAGCTGT	22	54.5	65.4
oar-miR-194	TGTAACAGCAACTCCATGTGGAC	23	47.8	60
cgr-miR-142-5p	CCCATAAAGTAGAAAGCACT	20	40	49.3
chi-miR-215-5p	ATGACCTATGAATTGACAGACA	22	36.4	52
bta-miR-1388-5p	AGGACTGTCCAACCTGAGAATG	22	50	58.1
novel_miR_17	TGGAGCCGGAGCTGGTTAGCGG	22	68.2	72.2
novel_miR_147	CGCGACCTCAGATCAGACGT	20	60	68.9
age-miR-15b	TAGCAGCACATCATGGTTTACA	22	40.9	61.5
novel_miR_217	TCGAGCCTGACAGATCACACAC	22	54.5	65.4
bta-miR-2478	GTATCCCACTTCTGACACCA	20	50	59.6
hsa-miR-141-3p	TAACACTGTCTGGTAAAGATG	21	38.1	57.3
