# Supplementary material for: Identification and characterization of microRNAs in the intestinal tissues of sheep (Ovis aries)
Source: PLoS One. 2018 Feb 28;13(2):e0193371. doi: 10.1371/journal.pone.0193371 (PMC5831392; doi:10.1371/journal.pone.0193371)
Supplement: S2 Table — (XLSX) [file pone.0193371.s005.xlsx]

## Sheet: reads distribution
Duodenum		Cecum		Colon
chromosome	reads	chromosome	reads	chromosome	reads
5	5260458	5	7881919	5	7198488
2	2316313	11	2500033	2	2214966
11	2027120	2	2418856	11	2108182
12	1818573	3	1261336	3	1259563
3	1701069	4	1047440	4	1115838
19	1677293	19	983374	19	999305
4	1509858	1	772261	21	936664
21	1264146	15	708564	1	886821
1	1033677	x	669702	12	858210
x	959535	21	642065	15	730857
15	893731	12	565277	x	718166
24	541015	23	547810	14	404089
23	447975	9	315601	9	365716
14	382278	24	288213	20	345790
9	373683	14	286653	23	344775
20	369144	20	232789	24	258039
8	315027	10	197545	7	254301
7	308237	13	184660	8	223540
10	308058	17	180349	10	208864
18	247789	8	180214	18	182051
17	236207	7	170378	17	164912
6	222558	18	162320	13	158263
22	215961	22	145579	6	152964
16	207207	6	144913	16	140495
13	205001	16	142645	22	127140
26	131953	26	69972	25	91965
25	116164	25	68794	26	80986
mt	8507	mt	8742	mt	5443

## Sheet: miRNA distribution
ID	Accession	Chromosome	Start	End	Strand
oar-let-7c	MI0014114	chr1	138828275	138828358	-
oar-miR-16b	MI0025257	chr1	225109535	225109627	-
oar-miR-30c	MI0025279	chr1	15047377	15047481	+
oar-miR-99a	MI0025285	chr1	138829036	138829116	-
oar-let-7a	MI0025243	chr2	27314900	27314979	-
oar-let-7d	MI0025244	chr2	27312334	27312420	-
oar-miR-26b	MI0025274	chr2	219397169	219397253	+
oar-miR-10b	MI0025252	chr2	132857579	132857677	-
oar-miR-23b	MI0025271	chr2	31139257	31139316	-
oar-let-7b	MI0014113	chr3	220572597	220572680	+
oar-let-7i	MI0025247	chr3	156850169	156850252	-
oar-miR-26a	MI0025273	chr3	161555137	161555220	+
oar-miR-181a-2	MI0025259	chr3	11120545	11120653	-
oar-miR-200c	MI0025266	chr3	207451076	207451140	-
oar-miR-29a	MI0014117	chr4	94625755	94625818	-
oar-miR-148a	MI0025254	chr4	69928718	69928785	+
oar-miR-23a	MI0025270	chr5	9936056	9936128	+
oar-miR-143	MI0025253	chr5	58323580	58323680	+
oar-miR-27a	MI0025275	chr5	9936230	9936307	+
oar-miR-30a	MI0025277	chr9	2771018	2771084	+
oar-miR-30b	MI0025278	chr9	20014830	20014917	+
oar-miR-30d	MI0025280	chr9	20010391	20010460	+
oar-miR-17	MI0025258	chr10	66183083	66183166	+
oar-miR-19b	MI0025263	chr10	66183662	66183748	+
oar-miR-10a	MI0025251	chr11	37458700	37458808	+
oar-miR-21	MI0014116	chr11	10358524	10358595	+
oar-miR-22	MI0025268	chr11	22431190	22431274	-
oar-miR-152	MI0025256	chr11	37992693	37992769	+
oar-miR-29b-1	MI0025276	chr12	73693077	73693157	+
oar-miR-29b-2	MI0031742	chr12	73782083	73782163	+
oar-miR-181a-1	MI0014123	chr12	75863407	75863516	-
oar-miR-199a	MI0025262	chr12	37776035	37776138	-
oar-miR-200a	MI0025264	chr12	49397298	49397383	-
oar-miR-200b	MI0025265	chr12	49397881	49397939	-
oar-miR-133	MI0014122	chr13	54047670	54047763	-
oar-miR-150	MI0025255	chr14	54984964	54985060	-
oar-miR-125b	MI0014121	chr15	32313910	32313997	-
oar-miR-103	MI0025248	chr16	334725	334796	-
oar-miR-218a	MI0025267	chr16	576150	576211	-
oar-miR-127	MI0001521	chr18	64482232	64482345	+
oar-miR-134	MI0016948	chr18	64649249	64649355	+
oar-miR-136	MI0001523	chr18	64483913	64484004	+
oar-miR-154a	MI0016952	chr18	64654040	64654144	+
oar-miR-154b	MI0016953	chr18	64654349	64654457	+
oar-miR-299	MI0016919	chr18	64620132	64620192	+
oar-miR-323a	MI0016923	chr18	64621994	64622094	+
oar-miR-323b	MI0016951	chr18	64650704	64650813	+
oar-miR-323c	MI0016962	chr18	64660418	64660527	+
oar-miR-329a	MI0016926	chr18	64623304	64623407	+
oar-miR-329b	MI0016925	chr18	64622989	64623112	+
oar-miR-369	MI0016960	chr18	64659576	64659682	+
oar-miR-370	MI0016915	chr18	64509800	64509905	+
oar-miR-376a	MI0016937	chr18	64636085	64636187	+
oar-miR-376b	MI0016936	chr18	64635717	64635822	+
oar-miR-376c	MI0016933	chr18	64634970	64635074	+
oar-miR-376d	MI0016934	chr18	64635335	64635444	+
oar-miR-376e	MI0016932	chr18	64634599	64634704	+
oar-miR-377	MI0016955	chr18	64656433	64656562	+
oar-miR-379	MI0016917	chr18	64618367	64618491	+
oar-miR-380	MI0016920	chr18	64621315	64621417	+
oar-miR-381	MI0016940	chr18	64639697	64639824	+
oar-miR-382	MI0016947	chr18	64648866	64648991	+
oar-miR-409	MI0016958	chr18	64659285	64659385	+
oar-miR-410	MI0016961	chr18	64659890	64660015	+
oar-miR-411a	MI0016918	chr18	64619631	64619755	+
oar-miR-411b	MI0016921	chr18	64621476	64621576	+
oar-miR-412	MI0016959	chr18	64659412	64659535	+
oar-miR-431	MI0001520	chr18	64480275	64480365	+
oar-miR-432	MI0001522	chr18	64483729	64483818	+
oar-miR-433	MI0016914	chr18	64481132	64481245	+
oar-miR-485	MI0016950	chr18	64649943	64650053	+
oar-miR-487a	MI0016946	chr18	64645935	64646037	+
oar-miR-487b	MI0016941	chr18	64640210	64640316	+
oar-miR-493	MI0016912	chr18	64466052	64466166	+
oar-miR-494	MI0016927	chr18	64626194	64626290	+
oar-miR-495	MI0016930	chr18	64629957	64630082	+
oar-miR-496	MI0016954	chr18	64654836	64654954	+
oar-miR-539	MI0016942	chr18	64640979	64641088	+
oar-miR-541	MI0016956	chr18	64658371	64658484	+
oar-miR-543	MI0016929	chr18	64628521	64628643	+
oar-miR-544	MI0016943	chr18	64642597	64642697	+
oar-miR-654	MI0016935	chr18	64635491	64635595	+
oar-miR-655	MI0016944	chr18	64643501	64643607	+
oar-miR-665	MI0016913	chr18	64475983	64476077	+
oar-miR-668	MI0016949	chr18	64649800	64649904	+
oar-miR-758	MI0016924	chr18	64622292	64622391	+
oar-miR-1185	MI0016938	chr18	64638036	64638141	+
oar-miR-1193	MI0016928	chr18	64626737	64626839	+
oar-miR-1197	MI0016922	chr18	64621814	64621942	+
oar-miR-3955	MI0016916	chr18	64596942	64597047	+
oar-miR-3956	MI0016939	chr18	64638770	64638898	+
oar-miR-3957	MI0016957	chr18	64658764	64658868	+
oar-miR-3958	MI0016931	chr18	64631920	64632023	+
oar-miR-3959	MI0016945	chr18	64645519	64645619	+
oar-let-7g	MI0025246	chr19	48603621	48603703	+
oar-miR-191	MI0025260	chr19	50918763	50918853	+
oar-miR-194	MI0025261	chr21	42430120	42430202	-
oar-miR-107	MI0025250	chr22	10997793	10997873	-
oar-miR-25	MI0025272	chr24	36273119	36273202	+
oar-miR-106b	MI0025249	chr24	36272711	36272790	+
oar-let-7f	MI0025245	chrX	49398225	49398307	+
oar-miR-106a	MI0025282	chrX	95607797	95607877	+
oar-miR-221	MI0025269	chrX	42556431	42556540	-
oar-miR-362	MI0025281	chrX	52161760	52161824	-
oar-miR-374a	MI0025283	chrX	62895917	62895988	-
oar-miR-374b	MI0025284	chrX	62832192	62832286	-
