# Supplementary material for: Identification and characterization of microRNAs in the intestinal tissues of sheep (Ovis aries)
Source: PLoS One. 2018 Feb 28;13(2):e0193371. doi: 10.1371/journal.pone.0193371 (PMC5831392; doi:10.1371/journal.pone.0193371)
Supplement: S3 Table — (XLSX) [file pone.0193371.s006.xlsx]

## Sheet: Sheet1
Mireap novel predicted miRNA precursor ID	location	Minimum free energy	Id(5p)	Id(3p)	count	count(5p)	count(3p)	seq	structure	seq(5p)	seq(3p)
SH_MCA-m0241	NC_019482.1:5302060:5302142:-	-18	-	SH_MCA-m0241-3p	10	-	10	AATATTGAGTTAACCGAAAAGTTCCTTTGGGTTTTCCCTTTAGATATTGCAGAAAAACCTGAATGCACTTTTTGGCCAATGCA	..(((((.(....(((((((((.(.((..((((((..((.(((...))).)).))))))..)).).)))))))))))))))..	-	AAAAACCTGAATGCACTTTTT
SH_MCA-m0084	NC_019462.1:10880321:10880398:+	-18.6	-	SH_MCA-m0084-3p	19	-	19	CGGTACGACACTCATTACGTCCCCACCCATGACCCCAACCCTGGCCTCAAGTGATGGAGAAGATGACCTGGGAGTACT	.(((((..(..(((((...((.(((.((.(((..(((....)))..))).).).))).)).)))))....)..)))))	-	TCAAGTGATGGAGAAGATGACC
SH_ZCA-m0302	NC_019477.1:40632369:40632456:-	-18.6	-	SH_ZCA-m0302-3p	5	-	5	CTACTGATCTGTAAGAATTGGCAGGGGCGTTAAAAAAAATCAGGTATTAGGTTATTTAGTGAACCCTGTATTTTCTCAGTGAATGTAA	.(((....(((..((((...((((((...(((..(((((((........)))).)))..))).))))))...))))))).....))).	-	GTGAACCCTGTATTTTCTCA
SH_JCA-m0036	NC_019459.1:15622631:15622726:+	-18.7	SH_JCA-m0036-5p	SH_JCA-m0036-3p	17	10	4	TATTTAATCCAAAGAAGAAGGATCTCGGGCAATTTGGGGTTTTGGGTTTTGGCTTCGTTTCTAAGTTTTTTTCCTCTTCGTTGGCTTTGGGGTTTG	..(((((.((((.(((((.(((....(((.(((((((((....((((....))))...))))))))).))))))))))).))))..))))).....	AAAGAAGAAGGATCTCGGGCA	GTTTTTTTCCTCTTCGTTGGCT
SH_JCA-m0038	NC_019459.1:77098117:77098198:+	-19.2	-	SH_JCA-m0038-3p	26	-	26	AAAGAGATGTACTACTTTGGCATTTAGGCTTTTCCATAACATCTTAGGAAAAAACCTGAATGACCTTTTTGGCCAATCCAAT	...(.(((...(((....((((((((((.((((((.(((....)))))))))..)))))))).))....)))...))))...	-	AAAACCTGAATGACCTTTTTGG
SH_JCA-m0115	NC_019462.1:37868613:37868697:-	-19.2	-	SH_JCA-m0115-3p	7	-	7	TGGGCAATGACAATGACTATACTCTATAAGCGATTTGGAAAGGATAAACTTCAGGTGTTTCCGTAGTGTAGTGGTTATCACGTTC	.((((..(((.(((.((((((((....((((.(((((((..........)))))))))))....)))))))).))).))).))))	-	AGGTGTTTCCGTAGTGTAGTGGT
SH_MCA-m0024	NC_019459.1:77098117:77098198:+	-19.2	-	SH_MCA-m0024-3p	13	-	13	AAAGAGATGTACTACTTTGGCATTTAGGCTTTTCCATAACATCTTAGGAAAAAACCTGAATGACCTTTTTGGCCAATCCAAT	...(.(((...(((....((((((((((.((((((.(((....)))))))))..)))))))).))....)))...))))...	-	AAAACCTGAATGACCTTTTTGG
SH_MCA-m0092	NC_019462.1:37868613:37868697:-	-19.2	-	SH_MCA-m0092-3p	8	-	8	TGGGCAATGACAATGACTATACTCTATAAGCGATTTGGAAAGGATAAACTTCAGGTGTTTCCGTAGTGTAGTGGTTATCACGTTC	.((((..(((.(((.((((((((....((((.(((((((..........)))))))))))....)))))))).))).))).))))	-	AGGTGTTTCCGTAGTGTAGTGGT
SH_ZCA-m0032	NC_019459.1:77098117:77098198:+	-19.2	-	SH_ZCA-m0032-3p	14	-	14	AAAGAGATGTACTACTTTGGCATTTAGGCTTTTCCATAACATCTTAGGAAAAAACCTGAATGACCTTTTTGGCCAATCCAAT	...(.(((...(((....((((((((((.((((((.(((....)))))))))..)))))))).))....)))...))))...	-	AAAACCTGAATGACCTTTTTGG
SH_ZCA-m0249	NC_019471.1:50421648:50421735:-	-19.4	-	SH_ZCA-m0249-3p	5	-	5	GGCCTTCGGAAAGGAAAGCGAGTGCGGCGACCGTTGGCAGTCTTCTCTATCCATTCTGTGTTCTCATGCTCGACTTTGCCCGCAGATG	...((.(((...(.(((((((((..((.(((((.(((.((......))..)))...)).))).))..))))).)))).)))).))...	-	TCTGTGTTCTCATGCTCGACTTTG
SH_JCA-m0145	NC_019466.1:30747799:30747889:-	-19.7	-	SH_JCA-m0145-3p	8	-	8	TCACAGATTTGCAGAGAATTTGTCATCCAAGAATCCAAATTAGAACTGGGTCAAAGTTGGAGTGTGTGTGTGTGAGTGTGTATATTTGTGT	.(((((((.((((....(((..(((..((....(((((.((.((......)).)).)))))...))..)).)..))).)))).))))))).	-	GGAGTGTGTGTGTGTGAGTGTGT
SH_ZCA-m0175	NC_019466.1:30747799:30747889:-	-19.7	-	SH_ZCA-m0175-3p	14	-	14	TCACAGATTTGCAGAGAATTTGTCATCCAAGAATCCAAATTAGAACTGGGTCAAAGTTGGAGTGTGTGTGTGTGAGTGTGTATATTTGTGT	.(((((((.((((....(((..(((..((....(((((.((.((......)).)).)))))...))..)).)..))).)))).))))))).	-	GGAGTGTGTGTGTGTGAGTGTGT
SH_JCA-m0007	NC_019458.1:130334484:130334570:+	-19.8	-	SH_JCA-m0007-3p	15	-	15	TTATTGGGGTTGGTCAAAAACTTCATTCGAATTTTTCTGTAAGATATTATGGCAAAATCTGAACAAACTTTTTGGCAAACTAAAATA	.((((..((((.((((((((.((..((((.(((((.((((((....)))))).))))).))))..)).)))))))).))))..))))	-	AAATCTGAACAAACTTTTTGGCA
SH_MCA-m0151	NC_019469.1:56897765:56897840:+	-19.8	-	SH_MCA-m0151-3p	9	-	9	TAAAGTTGGCCAAAAATTTTGTTTTTTTCTGTAACATCTTATGGAAAAATCTGAATGAACTTTTTTGCCAACCAAA	....((((((.(((((.((..(((((((((((((....))))))))))....)))..)).))))).))))))....	-	AAAAATCTGAATGAACTTTTTT
SH_ZCA-m0007	NC_019458.1:130334484:130334570:+	-19.8	-	SH_ZCA-m0007-3p	43	-	43	TTATTGGGGTTGGTCAAAAACTTCATTCGAATTTTTCTGTAAGATATTATGGCAAAATCTGAACAAACTTTTTGGCAAACTAAAATA	.((((..((((.((((((((.((..((((.(((((.((((((....)))))).))))).))))..)).)))))))).))))..))))	-	AAATCTGAACAAACTTTTTGGCA
SH_ZCA-m0206	NC_019469.1:56897765:56897840:+	-19.8	-	SH_ZCA-m0206-3p	30	-	30	TAAAGTTGGCCAAAAATTTTGTTTTTTTCTGTAACATCTTATGGAAAAATCTGAATGAACTTTTTTGCCAACCAAA	....((((((.(((((.((..(((((((((((((....))))))))))....)))..)).))))).))))))....	-	AAAAATCTGAATGAACTTTTTT
SH_JCA-m0122	NC_019463.1:83147609:83147707:-	-19.9	-	SH_JCA-m0122-3p	8	-	8	GTCTAAATGATTGGCAGTCTGCTGGAAGAGAGTGGTAAGTAAACATGAGCTGTATGTTGTTGTTCAGTCGCTCATTCATGTCTGACTCATTGTGACTCT	..........(..((.....))..).((((.(..((.(((..(((((((.((..(((((.....))).))..)))))))))...))).))..)..))))	-	TCGCTCATTCATGTCTGACTCA
SH_MCA-m0100	NC_019463.1:83147609:83147707:-	-19.9	-	SH_MCA-m0100-3p	9	-	9	GTCTAAATGATTGGCAGTCTGCTGGAAGAGAGTGGTAAGTAAACATGAGCTGTATGTTGTTGTTCAGTCGCTCATTCATGTCTGACTCATTGTGACTCT	..........(..((.....))..).((((.(..((.(((..(((((((.((..(((((.....))).))..)))))))))...))).))..)..))))	-	TCGCTCATTCATGTCTGACTCA
SH_ZCA-m0134	NC_019463.1:83147609:83147707:-	-19.9	-	SH_ZCA-m0134-3p	31	-	31	GTCTAAATGATTGGCAGTCTGCTGGAAGAGAGTGGTAAGTAAACATGAGCTGTATGTTGTTGTTCAGTCGCTCATTCATGTCTGACTCATTGTGACTCT	..........(..((.....))..).((((.(..((.(((..(((((((.((..(((((.....))).))..)))))))))...))).))..)..))))	-	TCGCTCATTCATGTCTGACTCA
SH_ZCA-m0054	NC_019459.1:45096856:45096945:-	-20	-	SH_ZCA-m0054-3p	5	-	5	TGGGTTCGCCAAGAATTTTGTTCTCGTTTTTCCATATGAAGGTATGAAAAACAGGTAGGAAAAACCTGAATGAACTCTTTGACAAGCCAG	..((((.((.((((..((..(((..((((((((.(((....((.......))..)))))))))))..)))..)).)))).).).))))..	-	AAAAACCTGAATGAACTCTTT
SH_JCA-m0213	NC_019473.1:16178639:16178717:-	-20.02	-	SH_JCA-m0213-3p	8	-	8	TGGGGGCGGGCCTAAAAAAATTCATTTGGATTTTGCCATGTTATAGAAAAACTGGAATGAACTTTTTGGCCAACCTAAT	...(((..((((..(((((.(((((((.(.((((.............)))).).))))))).)))))))))..)))...	-	AAACTGGAATGAACTTTTTGG
SH_ZCA-m0261	NC_019473.1:16178639:16178717:-	-20.02	-	SH_ZCA-m0261-3p	10	-	10	TGGGGGCGGGCCTAAAAAAATTCATTTGGATTTTGCCATGTTATAGAAAAACTGGAATGAACTTTTTGGCCAACCTAAT	...(((..((((..(((((.(((((((.(.((((.............)))).).))))))).)))))))))..)))...	-	AAACTGGAATGAACTTTTTGG
SH_JCA-m0159	NC_019467.1:78407618:78407702:-	-20.1	-	SH_JCA-m0159-3p	8	-	8	ACTCAGTTTAGGAAGCAAATTAATGAACAGCTACCAACTATCGGGTTAGCCAAAAAGTTCGTTCAGGCTTTTCTGTAAGCTGTAT	...(((((((((((((...(.(((((((.((((((........)).))))......))))))).).))))))...)))))))...	-	AAAGTTCGTTCAGGCTTTTCTG
SH_MCA-m0139	NC_019467.1:78407617:78407703:-	-20.1	-	SH_MCA-m0139-3p	12	-	12	CACTCAGTTTAGGAAGCAAATTAATGAACAGCTACCAACTATCGGGTTAGCCAAAAAGTTCGTTCAGGCTTTTCTGTAAGCTGTATC	....(((((((((((((...(.(((((((.((((((........)).))))......))))))).).))))))...)))))))....	-	AAGTTCGTTCAGGCTTTTCTGT
SH_ZCA-m0192	NC_019467.1:78407617:78407703:-	-20.1	-	SH_ZCA-m0192-3p	11	-	11	CACTCAGTTTAGGAAGCAAATTAATGAACAGCTACCAACTATCGGGTTAGCCAAAAAGTTCGTTCAGGCTTTTCTGTAAGCTGTATC	....(((((((((((((...(.(((((((.((((((........)).))))......))))))).).))))))...)))))))....	-	AAAGTTCGTTCAGGCTTTTCTGT
SH_JCA-m0259	NC_019478.1:25468904:25468987:-	-20.61	-	SH_JCA-m0259-3p	11	-	11	TAATGAGTTAGCAAAAAGTTCGTTCAGGTTTTCCAGTAACAATTTAGAGAAAAAATCTGAACAAACTTTTTGGACAACCCAATA	...((.(((..(((((((((.(((((((((((...................))))))))))).)))))))))...))).))...	-	AAATCTGAACAAACTTTTTGGA
SH_MCA-m0218	NC_019478.1:25468904:25468987:-	-20.61	-	SH_MCA-m0218-3p	30	-	29	TAATGAGTTAGCAAAAAGTTCGTTCAGGTTTTCCAGTAACAATTTAGAGAAAAAATCTGAACAAACTTTTTGGACAACCCAATA	...((.(((..(((((((((.(((((((((((...................))))))))))).)))))))))...))).))...	-	AAAATCTGAACAAACTTTTTGGA
SH_ZCA-m0314	NC_019478.1:25468904:25468987:-	-20.61	-	SH_ZCA-m0314-3p	81	-	81	TAATGAGTTAGCAAAAAGTTCGTTCAGGTTTTCCAGTAACAATTTAGAGAAAAAATCTGAACAAACTTTTTGGACAACCCAATA	...((.(((..(((((((((.(((((((((((...................))))))))))).)))))))))...))).))...	-	AAAATCTGAACAAACTTTTTGGA
SH_JCA-m0165	NC_019468.1:58034182:58034258:-	-20.7	-	SH_JCA-m0165-3p	16	-	16	TGGGTTGCGAAAAAGTTCATTTGCGTTTTCCTATAAAATGTTATGGAAAAACCTGAAGGAACTTTTTTAACTAACTC	.((((((.((((((((((.((((.(((((.((((((....)))))).))))).)))).))))))))))...))))))	-	AAAAACCTGAAGGAACTTTTT
SH_MCA-m0148	NC_019468.1:58034182:58034258:-	-20.7	-	SH_MCA-m0148-3p	15	-	15	TGGGTTGCGAAAAAGTTCATTTGCGTTTTCCTATAAAATGTTATGGAAAAACCTGAAGGAACTTTTTTAACTAACTC	.((((((.((((((((((.((((.(((((.((((((....)))))).))))).)))).))))))))))...))))))	-	AAAAACCTGAAGGAACTTTTT
SH_ZCA-m0202	NC_019468.1:58034182:58034258:-	-20.7	-	SH_ZCA-m0202-3p	75	-	75	TGGGTTGCGAAAAAGTTCATTTGCGTTTTCCTATAAAATGTTATGGAAAAACCTGAAGGAACTTTTTTAACTAACTC	.((((((.((((((((((.((((.(((((.((((((....)))))).))))).)))).))))))))))...))))))	-	AAAAACCTGAAGGAACTTTTT
SH_JCA-m0253	NC_019478.1:28808908:28808982:+	-20.8	-	SH_JCA-m0253-3p	23	-	23	TTGGGTTGACTAAAAAGCTCATCTGGGTTTTCCCATACCAGGAAAAACCTGAATGAACTTTTTGACAAAGCGTGT	....(((...(((((((.((((..(((((((.((......)).)))))))..)))).)))))))....)))....	-	AAAACCTGAATGAACTTTTTGA
SH_MCA-m0214	NC_019478.1:28808908:28808982:+	-20.8	-	SH_MCA-m0214-3p	7	-	7	TTGGGTTGACTAAAAAGCTCATCTGGGTTTTCCCATACCAGGAAAAACCTGAATGAACTTTTTGACAAAGCGTGT	....(((...(((((((.((((..(((((((.((......)).)))))))..)))).)))))))....)))....	-	AAAACCTGAATGAACTTTTTGA
SH_ZCA-m0046	NC_019459.1:220853180:220853258:+	-20.8	SH_ZCA-m0046-5p	-	8	8	-	GATGGCTGATGGAGTGTGTGTGTGTGAGTGTGCATGTGTGGTGATTTGTTTATTTATATTCATGCATCCCTCAAATTAC	......(((.((..((((((.(((((((((.(((.((......)).))).))))))))).))))))..)))))......	GGAGTGTGTGTGTGTGAGTGT	-
SH_ZCA-m0310	NC_019478.1:28808908:28808982:+	-20.8	-	SH_ZCA-m0310-3p	28	-	28	TTGGGTTGACTAAAAAGCTCATCTGGGTTTTCCCATACCAGGAAAAACCTGAATGAACTTTTTGACAAAGCGTGT	....(((...(((((((.((((..(((((((.((......)).)))))))..)))).)))))))....)))....	-	AAAACCTGAATGAACTTTTTGA
SH_JCA-m0252	NC_019478.1:27634680:27634755:+	-21.1	SH_JCA-m0252-5p	-	6	6	-	TTCCTAGTGTTGGGTGTGTGTGTGTGAGTGTGTGTGTGTGTGTGTGTAGGTGCACAAATCCATCTCCCGCTGGCCT	...((((((..(((((..(.((((((..((..(..(....)..)..))..)))))).)..)))))..))))))...	TGGGTGTGTGTGTGTGAGTGTGT	-
SH_ZCA-m0308	NC_019478.1:27634680:27634755:+	-21.1	SH_ZCA-m0308-5p	-	8	8	-	TTCCTAGTGTTGGGTGTGTGTGTGTGAGTGTGTGTGTGTGTGTGTGTAGGTGCACAAATCCATCTCCCGCTGGCCT	...((((((..(((((..(.((((((..((..(..(....)..)..))..)))))).)..)))))..))))))...	TGGGTGTGTGTGTGTGAGTGT	-
SH_JCA-m0192	NC_019470.1:50567666:50567747:-	-21.2	-	SH_JCA-m0192-3p	47	-	47	ATTGGGTTGACAAAAAAATTCGTTTGTTTTTTTCTGTAGCAACTTATGGGCAAACCTGAATGAACTTTTTGGCCAACCTAAC	.((((((((.((((((..((((((((..(((.(((((((....))))))).)))..)))))))).))))))..)))))))).	-	CAAACCTGAATGAACTTTTTGG
SH_MCA-m0167	NC_019470.1:50567666:50567747:-	-21.2	-	SH_MCA-m0167-3p	33	-	33	ATTGGGTTGACAAAAAAATTCGTTTGTTTTTTTCTGTAGCAACTTATGGGCAAACCTGAATGAACTTTTTGGCCAACCTAAC	.((((((((.((((((..((((((((..(((.(((((((....))))))).)))..)))))))).))))))..)))))))).	-	CAAACCTGAATGAACTTTTTGG
SH_ZCA-m0231	NC_019470.1:50567666:50567747:-	-21.2	-	SH_ZCA-m0231-3p	40	-	40	ATTGGGTTGACAAAAAAATTCGTTTGTTTTTTTCTGTAGCAACTTATGGGCAAACCTGAATGAACTTTTTGGCCAACCTAAC	.((((((((.((((((..((((((((..(((.(((((((....))))))).)))..)))))))).))))))..)))))))).	-	CAAACCTGAATGAACTTTTTGG
SH_ZCA-m0173	NC_019466.1:3451267:3451348:-	-21.3	-	SH_ZCA-m0173-3p	6	-	6	TTATTGGGTTACCGCGAAAGGCCATTTGGGTTTTTTGGTAACATCTTATGGACAAATCTGAATGAACTTTTTAGCCAGGCTA	......(((((....(((((..((((..(((((.((.((((....)))).)).)))))..))))..))))))))))......	-	CAAATCTGAATGAACTTTTT
SH_JCA-m0231	NC_019475.1:59088899:59088980:-	-21.4	SH_JCA-m0231-5p	SH_JCA-m0231-3p	37	3	33	AGAGAAACTTTGGCAGTCAGATATTGTTTAACAGATGAAGTGGTTTCTGTTGGACACTTCAGTACTGCTACAAATTACCTTT	..........((((((((.((...(((((((((((..........)))))))))))..)).).)))))))............	TGGCAGTCAGATATTGTTTAAC	TTGGACACTTCAGTACTGCTACA
SH_ZCA-m0121	NC_019462.1:48694077:48694155:+	-21.4	-	SH_ZCA-m0121-3p	5	-	5	CAAAAAAGGAAATGGTATATTTGACCATATGTGTTATTCATAGAAGACAATATGATCAAATGTGCCAGAAACATGTAAA	.......(....((((((((((((.(((((.((((.(((...)))))))))))).))))))))))))....).......	-	CAATATGATCAAATGTGCCAGA
SH_JCA-m0053	NC_019459.1:13392327:13392408:-	-21.47	-	SH_JCA-m0053-3p	25	-	25	GTAGGATTGGCTGAAAAATTCTTTTGGGTTTTGCCATAAGATGTTACAGAAAAACCTGAATGAACTTTTTGACCAACCCAAT	...((.((((..(((((.(((.((..((((((..................))))))..)).))).)))))..)))).))...	-	AAAACCTGAATGAACTTTTTGA
SH_MCA-m0038	NC_019459.1:13392327:13392408:-	-21.47	-	SH_MCA-m0038-3p	7	-	7	GTAGGATTGGCTGAAAAATTCTTTTGGGTTTTGCCATAAGATGTTACAGAAAAACCTGAATGAACTTTTTGACCAACCCAAT	...((.((((..(((((.(((.((..((((((..................))))))..)).))).)))))..)))).))...	-	AAAACCTGAATGAACTTTTTGA
SH_ZCA-m0051	NC_019459.1:13392327:13392408:-	-21.47	-	SH_ZCA-m0051-3p	29	-	29	GTAGGATTGGCTGAAAAATTCTTTTGGGTTTTGCCATAAGATGTTACAGAAAAACCTGAATGAACTTTTTGACCAACCCAAT	...((.((((..(((((.(((.((..((((((..................))))))..)).))).)))))..)))).))...	-	AAAACCTGAATGAACTTTTTGA
SH_MCA-m0197	NC_019475.1:59088899:59088983:-	-21.8	-	SH_MCA-m0197-3p	33	-	33	GGAAGAGAAACTTTGGCAGTCAGATATTGTTTAACAGATGAAGTGGTTTCTGTTGGACACTTCAGTACTGCTACAAATTACCTTT	.((((..((....((((((((.((...(((((((((((..........)))))))))))..)).).)))))))....))..))))	-	TTGGACACTTCAGTACTGCTACA
SH_MCA-m0118	NC_019465.1:65061270:65061339:+	-21.9	SH_MCA-m0118-5p	-	7	7	-	TGGTTTGACCGAAAAGTTCGTTTGGGTTTTTTTCTTAACAGAAAAACTTGAACAAACTTTTAGCTAACCC	.((((.(....(((((((.(((..(((((((((......)))))))))..))).)))))))..).)))).	GAAAAGTTCGTTTGGGTTTTT	-
SH_ZCA-m0070	NC_019459.1:242335013:242335089:-	-21.94	-	SH_ZCA-m0070-3p	5	-	5	TGGGTTGGCCAATAAGTTCATCAGGTTTTTCTATAAGACAGAGCTGAGAAATCCGAACGAACTTTTTGGTCTCACGC	..(...((((((.((((((.((.((((((((..............)))))))).))..)))))).))))))...)..	-	GAAATCCGAACGAACTTTTT
SH_JCA-m0128	NC_019464.1:97439347:97439427:+	-22.14	-	SH_JCA-m0128-3p	11	-	11	TTAGGTTGGCCAAAAAGGTCACTGGGGATTTTCCGAAGCTGTAATAAGAAAACCTGAATGAACTTTTTGGAACCCACCCCC	...(((.((((((((((.(((.(.(((.(((((..............)))))))).).))).))))))))..)).)))...	-	AAAACCTGAATGAACTTTTTGGA
SH_MCA-m0107	NC_019464.1:97439347:97439427:+	-22.14	-	SH_MCA-m0107-3p	5	-	5	TTAGGTTGGCCAAAAAGGTCACTGGGGATTTTCCGAAGCTGTAATAAGAAAACCTGAATGAACTTTTTGGAACCCACCCCC	...(((.((((((((((.(((.(.(((.(((((..............)))))))).).))).))))))))..)).)))...	-	AAAACCTGAATGAACTTTTTGGA
SH_ZCA-m0143	NC_019464.1:97439347:97439427:+	-22.14	-	SH_ZCA-m0143-3p	21	-	21	TTAGGTTGGCCAAAAAGGTCACTGGGGATTTTCCGAAGCTGTAATAAGAAAACCTGAATGAACTTTTTGGAACCCACCCCC	...(((.((((((((((.(((.(.(((.(((((..............)))))))).).))).))))))))..)).)))...	-	AAAACCTGAATGAACTTTTTGGA
SH_JCA-m0212	NC_019473.1:39560778:39560849:+	-22.2	-	SH_JCA-m0212-3p	8	-	8	AAAAGCTGGACTCAGAGTAGACTCTGCACCTCAGTGCAATAGAGGCTGCAGGTCCCCTGACCCATTGCCCCA	....(((((..((((.(..(((.(((((((((.........)))).)))))))).))))).)))..))....	-	GAGGCTGCAGGTCCCCTGACC
SH_ZCA-m0376	NC_019484.1:16165140:16165219:-	-22.3	SH_ZCA-m0376-5p	-	7	7	-	CAATTCCGGGTTCCGGTGAAGCTGCTGTTTTCGTCCACACTTCCAAGGAAAGGCGCACTTCTCGCAACCTCGAGATCTGA	((..((((((((.(((.((((.(((.(((((..(((..........)))))))))))))))))).)))).)).))..)).	TTCCGGTGAAGCTGCTGTTT	-
SH_JCA-m0233	NC_019476.1:13610939:13611020:+	-22.4	SH_JCA-m0233-5p	-	5	5	-	GATGTTATGGAAAAACCTGAAGGAACTTTTGGGGGCCATCTAGTATTTCACCAAAAGTTCCTAGAAGCTTCCCCTGCCATCT	((((....((((....((..((((((((((((..((......))......))))))))))))...)).)))).....)))).	AAAAACCTGAAGGAACTTTT	-
SH_ZCA-m0284	NC_019476.1:13610939:13611020:+	-22.4	SH_ZCA-m0284-5p	-	19	19	-	GATGTTATGGAAAAACCTGAAGGAACTTTTGGGGGCCATCTAGTATTTCACCAAAAGTTCCTAGAAGCTTCCCCTGCCATCT	((((....((((....((..((((((((((((..((......))......))))))))))))...)).)))).....)))).	AAAAACCTGAAGGAACTTTT	-
SH_JCA-m0136	NC_019465.1:54560611:54560690:+	-22.6	-	SH_JCA-m0136-3p	27	-	27	GATCTTTGTATTATATATACCATGCACACTGAGTGAGTGAGTGAGTGAGTGAGTGTGTGTGTGTGAGTGAGAGAGAGAGA	..(((((.(.((((.(((((.(((((((((.(.(.(.(.....).).).).)))))))))))))).)))).).)))))..	-	TGAGTGTGTGTGTGTGAGTGA
SH_MCA-m0116	NC_019465.1:54560611:54560690:+	-22.6	-	SH_MCA-m0116-3p	32	-	32	GATCTTTGTATTATATATACCATGCACACTGAGTGAGTGAGTGAGTGAGTGAGTGTGTGTGTGTGAGTGAGAGAGAGAGA	..(((((.(.((((.(((((.(((((((((.(.(.(.(.....).).).).)))))))))))))).)))).).)))))..	-	TGAGTGTGTGTGTGTGAGTGA
SH_ZCA-m0157	NC_019465.1:54560611:54560690:+	-22.6	-	SH_ZCA-m0157-3p	61	-	61	GATCTTTGTATTATATATACCATGCACACTGAGTGAGTGAGTGAGTGAGTGAGTGTGTGTGTGTGAGTGAGAGAGAGAGA	..(((((.(.((((.(((((.(((((((((.(.(.(.(.....).).).).)))))))))))))).)))).).)))))..	-	TGAGTGTGTGTGTGTGAGTGA
SH_ZCA-m0062	NC_019459.1:106277927:106277999:-	-22.7	SH_ZCA-m0062-5p	-	11	11	-	TGGGTTGGCCAAAAAGTTCGTTTGGGTTTTCACAAAAAAAAAACCTTGAGGTTTTTGGGGCCCCCAAACCCGA	.((((((((((((((.((((...(((((((.........))))))))))).))))))).....)).)))))..	AAAAAGTTCGTTTGGGTTTTC	-
SH_ZCA-m0331	NC_019481.1:7899672:7899757:+	-22.8	SH_ZCA-m0331-5p	-	7	6	-	GTATGTGGTGATCCTTAGTCTCTTAGATCATTAAGGTGCTTGACAAGATTCTTGGATCTGGAGAGACTGATTGTAGGGCCTTAGAA	......(((.((..(((((((((((((((..(((((..((.....))..)))))))))).))))))))))..))...)))......	ATCCTTAGTCTCTTAGATCATT	-
SH_JCA-m0274	NC_019480.1:35960897:35960970:-	-22.9	-	SH_JCA-m0274-3p	12	-	12	TGGTGATAGACAGGGAGGCCTGGCGTGCTGCAATTCATGGGGTCGCAGAGTAGGGCAAGACTGAGCAGTCATGT	..(((((.(.(((....((((.((...((((.(((.....))).)))).)).))))....)))..).)))))..	-	TCGCAGAGTAGGGCAAGACTGA
SH_ZCA-m0330	NC_019480.1:35960897:35960970:-	-22.9	-	SH_ZCA-m0330-3p	6	-	6	TGGTGATAGACAGGGAGGCCTGGCGTGCTGCAATTCATGGGGTCGCAGAGTAGGGCAAGACTGAGCAGTCATGT	..(((((.(.(((....((((.((...((((.(((.....))).)))).)).))))....)))..).)))))..	-	TCGCAGAGTAGGGCAAGACTGA
SH_JCA-m0069	NC_019459.1:242335011:242335090:-	-23.04	-	SH_JCA-m0069-3p	7	-	7	CTGGGTTGGCCAATAAGTTCATCAGGTTTTTCTATAAGACAGAGCTGAGAAATCCGAACGAACTTTTTGGTCTCACGCTG	..(.((.((((((.((((((.((.((((((((..............)))))))).))..)))))).))))))..)).)..	-	GAAATCCGAACGAACTTTTTGG
SH_JCA-m0117	NC_019462.1:60935561:60935628:-	-23.1	SH_JCA-m0117-5p	-	51	51	-	TGTTTTGGTGTGAGTGTGTGTGTGTGAGTGTATGTGTGCACATGAACACAACCTCCACCATGAAGACT	.(((((((((.(((.((.(((((....(((((....)))))....)))))))))))))))...)))).	TGAGTGTGTGTGTGTGAGTGTA	-
SH_ZCA-m0033	NC_019459.1:87694056:87694132:+	-23.1	-	SH_ZCA-m0033-3p	5	-	5	TAGGTTGGCCAAAAAATTCATCTGGGTTTTCCGTAACGTCCTATAGAAAAACCTGAATGAACTCTTTGATCAACCCA	..(((((..((((.(.(((((..((((((((..((......))..).)))))))..))))).).))))..)))))..	-	AAAAACCTGAATGAACTCTTT
SH_ZCA-m0126	NC_019462.1:60935561:60935628:-	-23.1	SH_ZCA-m0126-5p	-	69	69	-	TGTTTTGGTGTGAGTGTGTGTGTGTGAGTGTATGTGTGCACATGAACACAACCTCCACCATGAAGACT	.(((((((((.(((.((.(((((....(((((....)))))....)))))))))))))))...)))).	TGAGTGTGTGTGTGTGAGTGTA	-
SH_JCA-m0220	NC_019474.1:47438913:47439004:-	-23.2	SH_JCA-m0220-5p	-	6	6	-	TGTGTGTGTGTGGGTGTGTGTGTGTGAGTGTGTGTGTCGGGGGGGAGGTCTCCCAGGACTCTGCAAAGATGGAAGGCATTCATTTGATTCTA	.........((((((((.(.(((.(...((((.(.(((..(((((....)))))..))).))))).).)))..).)))))))).........	TGGGTGTGTGTGTGTGAGTGTGT	-
SH_ZCA-m0271	NC_019474.1:47438913:47439004:-	-23.2	SH_ZCA-m0271-5p	-	8	8	-	TGTGTGTGTGTGGGTGTGTGTGTGTGAGTGTGTGTGTCGGGGGGGAGGTCTCCCAGGACTCTGCAAAGATGGAAGGCATTCATTTGATTCTA	.........((((((((.(.(((.(...((((.(.(((..(((((....)))))..))).))))).).)))..).)))))))).........	TGGGTGTGTGTGTGTGAGTGT	-
SH_JCA-m0223	NC_019475.1:22140766:22140841:+	-23.3	SH_JCA-m0223-5p	-	259	259	-	CTAAATGAAAAGGTAGATAGAACAGGTCTTGTGTGCAAAATGAATTCAAGACCTACTTATCTACCAACAGCAATGA	...........(((((((((...((((((((....(.....)....))))))))..)))))))))...........	AGGTAGATAGAACAGGTCTTGTG	-
SH_MCA-m0192	NC_019475.1:22140766:22140841:+	-23.3	SH_MCA-m0192-5p	SH_MCA-m0192-3p	308	303	1	CTAAATGAAAAGGTAGATAGAACAGGTCTTGTGTGCAAAATGAATTCAAGACCTACTTATCTACCAACAGCAATGA	...........(((((((((...((((((((....(.....)....))))))))..)))))))))...........	AGGTAGATAGAACAGGTCTTGTG	CAAGACCTACTTATCTACCAAC
SH_ZCA-m0122	NC_019462.1:56038349:56038428:+	-23.3	-	SH_ZCA-m0122-3p	8	-	8	TCTGCATTTAAAAAAAGTTCACTCAGGTTTTTCTATGAGATTGTTTGGGAAAACCTGAATGAACCTTTTGTCCAACTCAA	...........((((.(((((.(((((((((((((..........))))))))))))).))))).))))...........	-	GAAAACCTGAATGAACCTTTTG
SH_ZCA-m0275	NC_019475.1:22140766:22140841:+	-23.3	SH_ZCA-m0275-5p	SH_ZCA-m0275-3p	408	402	1	CTAAATGAAAAGGTAGATAGAACAGGTCTTGTGTGCAAAATGAATTCAAGACCTACTTATCTACCAACAGCAATGA	...........(((((((((...((((((((....(.....)....))))))))..)))))))))...........	AGGTAGATAGAACAGGTCTTGTG	CAAGACCTACTTATCTACCAAC
SH_JCA-m0068	NC_019459.1:225111841:225111912:-	-23.4	SH_JCA-m0068-5p	-	11	11	-	TTGACCAAAAAAGTTCATTTGGGCTTTTCTGTAAGATGTGACAGAATAACCTAAAGAAACTTTTTGGGCAAC	(((.((.((((((((..((((((...((((((........))))))...))))))..)))))))).))))).	AAGTTCATTTGGGCTTTTCTGT	-
SH_JCA-m0131	NC_019464.1:80219477:80219552:-	-23.4	-	SH_JCA-m0131-3p	7	-	7	TTACAGTTTACAGGCGACTCTGCGCCAACACTGGGGATTGCGAATCGAGTGTGTGTGTGTGAGTGTGTGTGTGTAG	.((((...((((.((.((((.(((((((((((.((.........)).))))).)).)))))))))).)))))))).	-	CGAGTGTGTGTGTGTGAGTGT
SH_ZCA-m0066	NC_019459.1:225111841:225111912:-	-23.4	SH_ZCA-m0066-5p	-	8	8	-	TTGACCAAAAAAGTTCATTTGGGCTTTTCTGTAAGATGTGACAGAATAACCTAAAGAAACTTTTTGGGCAAC	(((.((.((((((((..((((((...((((((........))))))...))))))..)))))))).))))).	AAGTTCATTTGGGCTTTTCTGT	-
SH_ZCA-m0304	NC_019477.1:50460158:50460250:-	-23.4	-	SH_ZCA-m0304-3p	8	-	8	AATGTGACCTAGTTAACAAGGCAGATTCACTCACGACCTCAAATGACAAAATAACAGATGTGAGTGTGTGTGTGTGAGTGTGGAAGTCGCTCA	...(((((...(....)....((.((((((.((((((((((..((.........))....)))).)).)))).)))))).))...)))))...	-	TGAGTGTGTGTGTGTGAGTGTGG
SH_MCA-m0019	NC_019458.1:201071924:201071993:-	-23.6	-	SH_MCA-m0019-3p	52	-	52	GGCTGGGACTGAGTGGGGACAGTGTGAGGGGTTATGCTTTCCACTGATGACTTCTTATTAGTGCCACGTG	.(((((.(((((..((((.(((((.(((((......))))))))))....))))...))))).))).)).	-	TCCACTGATGACTTCTTATTA
SH_JCA-m0214	NC_019473.1:40291127:40291211:-	-23.7	-	SH_JCA-m0214-3p	7	-	7	TTATTGGGTTGGCCAAAAAATTTGTCTGGATCTTCCCATAACATCTTATGGAAAAACTCAAATGAACTTTTTGGACAACTGAATA	.((((.(((((.(((((((.((..(.((..(.((.((((((....)))))).)).)..)).)..)).))))))).))))).))))	-	AAAACTCAAATGAACTTTTTGGA
SH_ZCA-m0263	NC_019473.1:40291127:40291211:-	-23.7	-	SH_ZCA-m0263-3p	8	-	8	TTATTGGGTTGGCCAAAAAATTTGTCTGGATCTTCCCATAACATCTTATGGAAAAACTCAAATGAACTTTTTGGACAACTGAATA	.((((.(((((.(((((((.((..(.((..(.((.((((((....)))))).)).)..)).)..)).))))))).))))).))))	-	AAAACTCAAATGAACTTTTTGGA
SH_ZCA-m0339	NC_019482.1:12546457:12546525:+	-23.7	-	SH_ZCA-m0339-3p	5	-	5	CCATGTGCTTCCATGGAAGAAGAAGAGGAGGAAGTTTTCTTGAGCTCTTAGTTTTCTGTGGGGGATTGA	.((....(((((((((((((..((((((((((....)))))...)))))..)))))))))))))..)).	-	TTGAGCTCTTAGTTTTCTGT
SH_ZCA-m0151	NC_019464.1:80219475:80219554:-	-23.8	-	SH_ZCA-m0151-3p	7	-	7	GTTTACAGTTTACAGGCGACTCTGCGCCAACACTGGGGATTGCGAATCGAGTGTGTGTGTGTGAGTGTGTGTGTGTAGTG	..(((((...((((.((.((((.(((((((((((.((.........)).))))).)).)))))))))).)))))))))..	-	CGAGTGTGTGTGTGTGAGTGTGT
SH_JCA-m0208	NC_019472.1:72868446:72868520:+	-23.9	-	SH_JCA-m0208-3p	5	-	5	GATGTGTGAGTGTGTGCGCGTGCATATGTACACACTTATGGGTGAGTATGTGTGTGTGAGTGTGAGATTATGTGT	.(((..(((...((..(.((..(((((((((.((((....)))).)))))))))..)).)..))...)))..)))	-	TGAGTATGTGTGTGTGAGTGTGA
SH_ZCA-m0148	NC_019464.1:34350838:34350927:-	-24	-	SH_ZCA-m0148-3p	5	-	5	CCGAATAATGGTTTGGCTTTCAGAGTGGGTTATCTGATAGCTTAGTTGCTGGAGCTGATCTTCATGACTGGCTGTCATCCAAATGTTCAC	..(((((.(((..((((..((((.((((((((.((..((((......)))).)).)))))..)))..))))..)))).)))..)))))..	-	TCTTCATGACTGGCTGTCATCC
SH_ZCA-m0301	NC_019477.1:27597468:27597551:-	-24	-	SH_ZCA-m0301-3p	16	-	16	CTCAGACACTCTTTCTCACCATGTGCATCACTGTTGGCCTCGTTCTCCTCATGGTGGCTGTGGTGGCTGGAGCTGTGATCTGGA	.((((((((..((((((((((((.((..((((((.((.........))..))))))))))))))))..))))..))).))))).	-	ATGGTGGCTGTGGTGGCTGGAGCT
SH_JCA-m0175	NC_019469.1:38585597:38585677:-	-24.1	-	SH_JCA-m0175-3p	20	-	20	ATTGGATAGGCCAAAAAGTCCATTTGTGTTTTTCCATAAGATGGTATGGAAAACCTGAATGAACTTTTTGACCCAAACAAC	.(((..(.((.((((((((.((((((.(((((.(((((......)))))))))).)))))).)))))))).)).)..))).	-	AAAACCTGAATGAACTTTTTGA
SH_MCA-m0155	NC_019469.1:38585597:38585677:-	-24.1	-	SH_MCA-m0155-3p	8	-	8	ATTGGATAGGCCAAAAAGTCCATTTGTGTTTTTCCATAAGATGGTATGGAAAACCTGAATGAACTTTTTGACCCAAACAAC	.(((..(.((.((((((((.((((((.(((((.(((((......)))))))))).)))))).)))))))).)).)..))).	-	AAAACCTGAATGAACTTTTTGA
SH_ZCA-m0212	NC_019469.1:38585597:38585677:-	-24.1	-	SH_ZCA-m0212-3p	27	-	27	ATTGGATAGGCCAAAAAGTCCATTTGTGTTTTTCCATAAGATGGTATGGAAAACCTGAATGAACTTTTTGACCCAAACAAC	.(((..(.((.((((((((.((((((.(((((.(((((......)))))))))).)))))).)))))))).)).)..))).	-	AAAACCTGAATGAACTTTTTGA
SH_ZCA-m0344	NC_019482.1:10277254:10277331:-	-24.1	SH_ZCA-m0344-5p	-	9	9	-	TGGCTGAGCATAAAGTTCATTTGGGTTTTTCTGTATCATCCTATGGAAAAACCCAAGTAAACATTTTGACCAACACAA	(((.((..((.((.(((.(((((((((((((((((......))))))))))))))))).))).)).))..)).).)).	TAAAGTTCATTTGGGTTTTTCT	-
SH_JCA-m0291	NC_019483.1:32054060:32054132:-	-24.2	SH_JCA-m0291-5p	-	6	6	-	AGGGCGTGTGTGAGTGTGTGTGAGTGAGTGTGTCTGTGTGTGCTGGCTTATGCACCCCCACAGGGAGAGCAGG	...((.(.((((.(.((((((((((.((((..(....)..)))).)))))))))).).)))).)....))...	TGAGTGTGTGTGAGTGAGTGTG	-
SH_MCA-m0175	NC_019471.1:39601746:39601820:-	-24.2	SH_MCA-m0175-5p	-	11	11	-	CCTTAAAACTTTAGGAACAGTAGCATTTGGGTGGAAAGGCCCTTCACTCATTGCAACTGTCCTTAGGAACCCTTA	........(((.((((.((((.(((..((((((((.......)))))))).))).)))))))).)))........	TTAGGAACAGTAGCATTTGGGT	-
SH_ZCA-m0248	NC_019471.1:39601746:39601820:-	-24.2	SH_ZCA-m0248-5p	-	12	12	-	CCTTAAAACTTTAGGAACAGTAGCATTTGGGTGGAAAGGCCCTTCACTCATTGCAACTGTCCTTAGGAACCCTTA	........(((.((((.((((.(((..((((((((.......)))))))).))).)))))))).)))........	TTAGGAACAGTAGCATTTGGGT	-
SH_JCA-m0221	NC_019474.1:59076722:59076799:-	-24.4	-	SH_JCA-m0221-3p	13	-	13	TATTGGGTTGGCCAAAAAGTTCATGTGAGTTTTTCCATGTTACAGAAAAACCTGAACAAACTTTTGGGTGAACCTGAT	.((..((((.(((.(((((((..(((..(((((((.........)))))))....)))))))))).))).))))..))	-	AAAACCTGAACAAACTTTTGGG
SH_MCA-m0190	NC_019474.1:59076722:59076799:-	-24.4	-	SH_MCA-m0190-3p	7	-	7	TATTGGGTTGGCCAAAAAGTTCATGTGAGTTTTTCCATGTTACAGAAAAACCTGAACAAACTTTTGGGTGAACCTGAT	.((..((((.(((.(((((((..(((..(((((((.........)))))))....)))))))))).))).))))..))	-	AAAACCTGAACAAACTTTTGGG
SH_ZCA-m0163	NC_019465.1:39701551:39701634:-	-24.4	-	SH_ZCA-m0163-3p	6	-	6	TTTTGGAGTGACCAGAAAGCTCGCTTGGGTTTTTCCATAAGATGGTACAGAAAAACCTGAACAACCTTTTTGGCCAACCCATTA	...(((..((.((((((((...(.(..((((((((..((......))..))))))))..).)...)))))))).))..)))...	-	AAAACCTGAACAACCTTTTTGGC
SH_ZCA-m0309	NC_019478.1:28431353:28431431:+	-24.4	-	SH_ZCA-m0309-3p	6	-	6	CTGGGTTGGCCCAAAATTTTGTTTGGGTGTTTCTGTAAGCTCGTATGGAAAACCTGAATGAACCTTTTGACCAAACCAA	.(((.((((..(((((.((..((..(((.((((((((......)))))))))))..))..))..))))).)))).))).	-	GAAAACCTGAATGAACCTTTTG
SH_JCA-m0065	NC_019459.1:176191333:176191415:-	-24.5	-	SH_JCA-m0065-3p	14	-	14	ATACTAGGTTGACCCAAAAGTTCCATTTGGGATTTTCTGTACACCTTATGGAAAAATCTGAATGAACTTTTTTGGCCACCCAC	......(((..(...((((((((.(((..((.(((((((((.....))))))))).))..))))))))))))..)))......	-	AAAATCTGAATGAACTTTTTT
SH_JCA-m0096	NC_019461.1:108198797:108198877:+	-24.5	-	SH_JCA-m0096-3p	25	-	25	ATTGGGTTGACCAGAAGATTTTTTTCAAGTTTTTCTGTAATATTATGAAAAAACCTGAATGAACTTTTTGACCAACCCAAA	.((((((((..((((((.(((..((((.((((((..(((....)))..)))))).)))).))).))))))..)))))))).	-	AAAACCTGAATGAACTTTTTGA
SH_JCA-m0142	NC_019466.1:73977382:73977453:+	-24.5	SH_JCA-m0142-5p	-	11	11	-	GTTGGCCAAAAAGTTCATTTGGGCTTTTCTGTACCATCTTACGAAAAACTTGAACAAACTTTTTGACCAACC	(((((.(((((((((..((..((.(((((.(((......)))))))).))..))..))))))))).))))).	AAGTTCATTTGGGCTTTTCTGT	-
SH_MCA-m0075	NC_019461.1:108198797:108198877:+	-24.5	-	SH_MCA-m0075-3p	7	-	7	ATTGGGTTGACCAGAAGATTTTTTTCAAGTTTTTCTGTAATATTATGAAAAAACCTGAATGAACTTTTTGACCAACCCAAA	.((((((((..((((((.(((..((((.((((((..(((....)))..)))))).)))).))).))))))..)))))))).	-	AAAACCTGAATGAACTTTTTGA
SH_ZCA-m0064	NC_019459.1:176191333:176191415:-	-24.5	-	SH_ZCA-m0064-3p	39	-	39	ATACTAGGTTGACCCAAAAGTTCCATTTGGGATTTTCTGTACACCTTATGGAAAAATCTGAATGAACTTTTTTGGCCACCCAC	......(((..(...((((((((.(((..((.(((((((((.....))))))))).))..))))))))))))..)))......	-	AAAAATCTGAATGAACTTTTTT
SH_ZCA-m0106	NC_019461.1:108198797:108198877:+	-24.5	-	SH_ZCA-m0106-3p	29	-	29	ATTGGGTTGACCAGAAGATTTTTTTCAAGTTTTTCTGTAATATTATGAAAAAACCTGAATGAACTTTTTGACCAACCCAAA	.((((((((..((((((.(((..((((.((((((..(((....)))..)))))).)))).))).))))))..)))))))).	-	AAAACCTGAATGAACTTTTTGA
SH_ZCA-m0172	NC_019466.1:73977382:73977453:+	-24.5	SH_ZCA-m0172-5p	-	8	8	-	GTTGGCCAAAAAGTTCATTTGGGCTTTTCTGTACCATCTTACGAAAAACTTGAACAAACTTTTTGACCAACC	(((((.(((((((((..((..((.(((((.(((......)))))))).))..))..))))))))).))))).	AAGTTCATTTGGGCTTTTCTGT	-
SH_JCA-m0250	NC_019478.1:10217918:10217998:+	-24.6	-	SH_JCA-m0250-3p	8	-	8	ATTGGGATGGACAAAAAATTTGCTTGGATTTTTCTGTAAGATATTATGGGAAAACCAGAACGAACTTTTTGACTGACCCAA	.(((((.(((.((((((.((((.((((.(((((((((((....)))))))))))))))..)))).)))))).))).)))))	-	GAAAACCAGAACGAACTTTTTG
SH_JCA-m0251	NC_019478.1:25518389:25518482:+	-24.6	-	SH_JCA-m0251-3p	5	-	5	ACTTTGAATGAACTGGGAATCTCCACTCCAGAGGAGCTGGGCCTTGACGAAGTGTAAACCTCATGGATGGGCTTCCCAAGGACTTATTGATAAT	....(.(((((.(((((((.(.(((.((((((((......(((((....))).))...)))).)))))))).))))).))...))))).)....	-	TGGATGGGCTTCCCAAGGACT
SH_ZCA-m0180	NC_019467.1:14810196:14810279:+	-24.7	-	SH_ZCA-m0180-3p	11	-	11	CATTGGTTTGTCCAAAAAAATTTGTTTGGATTTTTCCATAATAAGCTACGGGAAAACCTGAAGGAACTTTTTGGCCAACCAATA	.(((((((.(.(((((((..(((.((..(.(((((((.((......)).))))))).)..)).))).)))))))).))))))).	-	AAAACCTGAAGGAACTTTTTGG
SH_JCA-m0025	NC_019458.1:121329794:121329891:-	-24.72	-	SH_JCA-m0025-3p	7	-	7	CCTAGGTTTCAGCACTGGAAGGAGTCTCTCAGATGGGAGGGTGGCTGACCAGGTGATTCTAAAGGGTTTTCTTTGAGCTTCTTTCTTTCTCCTTGGGT	((((((....((....((((((((.(((..(((....(((((.(((.....))).))))).........)))..)))))))))))...)).)))))).	-	TTTCTTTGAGCTTCTTTCTTT
SH_JCA-m0315	NC_019484.1:91164422:91164511:-	-24.8	SH_JCA-m0315-5p	-	103	103	-	AGACCAAAGCACTGGACTTGGAGTCAGAAAGCCCAGCTGTTACTATCAGCTCCCCTACTTTCTAACTCTGAGAACCTAGGGTAGTACAGG	........((.((((.((..((((.((((((...(((((.......)))))......)))))).))))..))...)))).))........	ACTGGACTTGGAGTCAGAAAGC	-
SH_MCA-m0072	NC_019461.1:78353771:78353855:+	-24.8	-	SH_MCA-m0072-3p	6	-	6	ACTGGATAGGCCAAACAGTTTGTTCAGCTTTTTCTGTACCATCTTATAAAAAAAAAACCTGAGTGAACTTTTTGGCAAACCCAAT	..(((....((((((.((((..(((((.(((((.((((......)))).)))))....)))))..)))).))))))....)))..	-	AAAACCTGAGTGAACTTTTTGG
SH_MCA-m0272	NC_019484.1:91164422:91164511:-	-24.8	SH_MCA-m0272-5p	-	81	81	-	AGACCAAAGCACTGGACTTGGAGTCAGAAAGCCCAGCTGTTACTATCAGCTCCCCTACTTTCTAACTCTGAGAACCTAGGGTAGTACAGG	........((.((((.((..((((.((((((...(((((.......)))))......)))))).))))..))...)))).))........	ACTGGACTTGGAGTCAGAAAGC	-
SH_ZCA-m0385	NC_019484.1:91164422:91164511:-	-24.8	SH_ZCA-m0385-5p	-	65	65	-	AGACCAAAGCACTGGACTTGGAGTCAGAAAGCCCAGCTGTTACTATCAGCTCCCCTACTTTCTAACTCTGAGAACCTAGGGTAGTACAGG	........((.((((.((..((((.((((((...(((((.......)))))......)))))).))))..))...)))).))........	ACTGGACTTGGAGTCAGAAAGC	-
SH_ZCA-m0144	NC_019464.1:99943271:99943353:+	-24.9	SH_ZCA-m0144-5p	-	5	5	-	GCTTCAGACCAAAGGAGCCCCAAGTGGAATACTCTGCAATTTCATGGGTCTTTCCCTGCCGCTCCTCAGGTATTCCAGAGGTC	(((((..(((..((((((....((.((((.((((((......)).))))..))))))...))))))..)))......))))).	AAAGGAGCCCCAAGTGGAATACT	-
SH_JCA-m0002	NC_019458.1:85338702:85338777:+	-25	-	SH_JCA-m0002-3p	5	-	5	TGGATTGGCCAGAAAGTTCATTTGGATTTTTCATGTTATCTTACAGAAAAACCTGAAGGAACTTTTGGTCCAACTC	.(..((((((((((.((((.((..(.((((((.(((......))))))))).)..)).)))))))))).))))..)	-	AAAAACCTGAAGGAACTTTT
SH_ZCA-m0003	NC_019458.1:85338702:85338777:+	-25	-	SH_ZCA-m0003-3p	21	-	21	TGGATTGGCCAGAAAGTTCATTTGGATTTTTCATGTTATCTTACAGAAAAACCTGAAGGAACTTTTGGTCCAACTC	.(..((((((((((.((((.((..(.((((((.(((......))))))))).)..)).)))))))))).))))..)	-	AAAAACCTGAAGGAACTTTT
SH_JCA-m0148	NC_019466.1:50724193:50724263:-	-25.1	SH_JCA-m0148-5p	-	9	9	-	TGGCTATCCAAAAAGTTTGTCTGGGTTTTTCTGAAAGATCTTATGGAAAACCCAAATGAACTTCTGGCCAA	((((((......(((((..(.(((((((((((((......))).)))))))))).)..))))).)))))).	AAAAGTTTGTCTGGGTTTTTCT	-
SH_JCA-m0228	NC_019475.1:45041503:45041590:-	-25.1	-	SH_JCA-m0228-3p	6	-	6	AACCATCAGGTTTAAAAGTTTGTTCGGGTTTTCCCTTAAGCTGTTATACTTAGAGACAAACTGGAATGAACTTTTTGGCCAACCCAAT	........(((..(((((((..(((.(((((..(.(((((........))))).)..))))).)))..)))))))..)))........	-	AAACTGGAATGAACTTTTTGG
SH_JCA-m0277	NC_019481.1:35661174:35661265:+	-25.1	-	SH_JCA-m0277-3p	50289	-	50129	GAGCTTTGCTTTTCTTGTCTGGATTCACTCGTTGCTTTTGGGAGGACACCACCACCACGAGACGCGACCTCAGATCAGACGTGGCGACCCGC	..(..(((((.....(((((((..((....((((((((((((.((......)).)).))))).)))))....))))))))).)))))..)..	-	CGCGACCTCAGATCAGACGT
SH_MCA-m0234	NC_019481.1:35661174:35661265:+	-25.1	-	SH_MCA-m0234-3p	77306	-	77223	GAGCTTTGCTTTTCTTGTCTGGATTCACTCGTTGCTTTTGGGAGGACACCACCACCACGAGACGCGACCTCAGATCAGACGTGGCGACCCGC	..(..(((((.....(((((((..((....((((((((((((.((......)).)).))))).)))))....))))))))).)))))..)..	-	CGCGACCTCAGATCAGACGT
SH_ZCA-m0280	NC_019475.1:45041503:45041590:-	-25.1	-	SH_ZCA-m0280-3p	7	-	7	AACCATCAGGTTTAAAAGTTTGTTCGGGTTTTCCCTTAAGCTGTTATACTTAGAGACAAACTGGAATGAACTTTTTGGCCAACCCAAT	........(((..(((((((..(((.(((((..(.(((((........))))).)..))))).)))..)))))))..)))........	-	AAACTGGAATGAACTTTTTGG
SH_ZCA-m0332	NC_019481.1:35661174:35661265:+	-25.1	-	SH_ZCA-m0332-3p	269401	-	269247	GAGCTTTGCTTTTCTTGTCTGGATTCACTCGTTGCTTTTGGGAGGACACCACCACCACGAGACGCGACCTCAGATCAGACGTGGCGACCCGC	..(..(((((.....(((((((..((....((((((((((((.((......)).)).))))).)))))....))))))))).)))))..)..	-	CGCGACCTCAGATCAGACGT
SH_JCA-m0110	NC_019462.1:68142042:68142127:+	-25.27	-	SH_JCA-m0110-3p	26	-	26	TTTGGGGCTGGCCAAAAAAGCTCATCCAGTTTTTTTCATAACACCTATTTCCCAAAAACCTGAATGACCTTTTTGGCCAATCCAAT	.(((((..((((((((((.(.((((.(((.(((((..................))))).))).))))).)))))))))).))))).	-	AAAACCTGAATGACCTTTTTGG
SH_MCA-m0088	NC_019462.1:68142042:68142127:+	-25.27	-	SH_MCA-m0088-3p	13	-	13	TTTGGGGCTGGCCAAAAAAGCTCATCCAGTTTTTTTCATAACACCTATTTCCCAAAAACCTGAATGACCTTTTTGGCCAATCCAAT	.(((((..((((((((((.(.((((.(((.(((((..................))))).))).))))).)))))))))).))))).	-	AAAACCTGAATGACCTTTTTGG
SH_ZCA-m0123	NC_019462.1:68142042:68142127:+	-25.27	-	SH_ZCA-m0123-3p	14	-	14	TTTGGGGCTGGCCAAAAAAGCTCATCCAGTTTTTTTCATAACACCTATTTCCCAAAAACCTGAATGACCTTTTTGGCCAATCCAAT	.(((((..((((((((((.(.((((.(((.(((((..................))))).))).))))).)))))))))).))))).	-	AAAACCTGAATGACCTTTTTGG
SH_ZCA-m0300	NC_019477.1:31422453:31422540:+	-25.3	-	SH_ZCA-m0300-3p	8	-	8	AGCAGTCTCACCGGGAAGGAAGTCTGGCCAGAGGAGCCTCTCCCAAAAACCTGGGTTGGCCAAAAAGTTCATTCTCGTTTTTCATAGA	...........((((((.(((.(.(((((.(((....))).((((......))))..)))))...).))).))))))...........	-	TTGGCCAAAAAGTTCATTCTCGT
SH_JCA-m0116	NC_019462.1:54708962:54709043:-	-25.32	-	SH_JCA-m0116-3p	7	-	7	CTGTTGGATTGATCAAAAAGTTCAGTTGGGGTTTTTCATAAGATGGTACAGAAACCTGAATGAACTTTTTGGCCACCTAATA	.((((((..((..(((((((((((.((.((((((((.............)))))))).)))))))))))))..)).))))))	-	GAAACCTGAATGAACTTTTTGG
SH_MCA-m0093	NC_019462.1:54708962:54709043:-	-25.32	-	SH_MCA-m0093-3p	9	-	9	CTGTTGGATTGATCAAAAAGTTCAGTTGGGGTTTTTCATAAGATGGTACAGAAACCTGAATGAACTTTTTGGCCACCTAATA	.((((((..((..(((((((((((.((.((((((((.............)))))))).)))))))))))))..)).))))))	-	GAAACCTGAATGAACTTTTTGG
SH_ZCA-m0124	NC_019462.1:54708962:54709043:-	-25.32	-	SH_ZCA-m0124-3p	9	-	9	CTGTTGGATTGATCAAAAAGTTCAGTTGGGGTTTTTCATAAGATGGTACAGAAACCTGAATGAACTTTTTGGCCACCTAATA	.((((((..((..(((((((((((.((.((((((((.............)))))))).)))))))))))))..)).))))))	-	GAAACCTGAATGAACTTTTTGG
SH_JCA-m0256	NC_019478.1:160664:160742:-	-25.6	-	SH_JCA-m0256-3p	6	-	6	CATTGGGTTGACCACAAAGTTGTTCACATTTTTCAATACTAGCTTATGAAACCTGAATGAACTTTTTGGCCAACCCAAT	.(((((((((.(((.(((((((((((....(((((...........)))))..))))).)))))).))).)))))))))	-	GAAACCTGAATGAACTTTTTGG
SH_MCA-m0215	NC_019478.1:160664:160742:-	-25.6	-	SH_MCA-m0215-3p	8	-	8	CATTGGGTTGACCACAAAGTTGTTCACATTTTTCAATACTAGCTTATGAAACCTGAATGAACTTTTTGGCCAACCCAAT	.(((((((((.(((.(((((((((((....(((((...........)))))..))))).)))))).))).)))))))))	-	GAAACCTGAATGAACTTTTTGG
SH_ZCA-m0307	NC_019478.1:10217917:10217999:+	-25.6	-	SH_ZCA-m0307-3p	16	-	16	TATTGGGATGGACAAAAAATTTGCTTGGATTTTTCTGTAAGATATTATGGGAAAACCAGAACGAACTTTTTGACTGACCCAAT	.((((((.(((.((((((.((((.((((.(((((((((((....)))))))))))))))..)))).)))))).))).))))))	-	AAAACCAGAACGAACTTTTTGA
SH_ZCA-m0311	NC_019478.1:160664:160742:-	-25.6	-	SH_ZCA-m0311-3p	9	-	9	CATTGGGTTGACCACAAAGTTGTTCACATTTTTCAATACTAGCTTATGAAACCTGAATGAACTTTTTGGCCAACCCAAT	.(((((((((.(((.(((((((((((....(((((...........)))))..))))).)))))).))).)))))))))	-	GAAACCTGAATGAACTTTTTGG
SH_MCA-m0121	NC_019465.1:51444249:51444330:-	-25.9	SH_MCA-m0121-5p	SH_MCA-m0121-3p	8	1	7	TGGGTTGACCCAAAAGTTTGTTTGGGTTTTTCTGGAAAATGTTATAGAAAAAAACCTGAATGAACTTTTTGACCAATTCAAT	(((((((..(.(((((((..((..((((((((((..........))))..))))))..))..))))))).)..)))))))..	CAAAAGTTTGTTTGGGTTTTTC	AAAACCTGAATGAACTTTTTGA
SH_JCA-m0097	NC_019461.1:110499939:110500030:+	-26	SH_JCA-m0097-5p	-	5	5	-	GGGGTGTGTGTGAGTGTGTGTGTGTGAGAGTGTGTGTGTGTGTGTGTGTGTGTTCATCAGGCACCCTTGGACCTGCTTGTGGCATGATCCCA	(((((..((.((((.((((.((.(((((.(..((..(......)..))..).))))))).)))).)))).)).(((.....)))..))))).	TGAGTGTGTGTGTGTGAGAGTGTG	-
SH_JCA-m0271	NC_019480.1:23467609:23467690:+	-26	-	SH_JCA-m0271-3p	27	-	27	TATTAAGTTGGCCAAAAGTTCACTTGGATTTTTCCATACGATGCCATGGGAAAACTTGAATGAACTTTCTGGCAACCCTATC	......((((.(((((((((((.(..(.(((((((((........))))))))).)..).)))))))).)))))))......	-	AAAACTTGAATGAACTTTCTGG
SH_MCA-m0230	NC_019480.1:23467609:23467690:+	-26	-	SH_MCA-m0230-3p	19	-	19	TATTAAGTTGGCCAAAAGTTCACTTGGATTTTTCCATACGATGCCATGGGAAAACTTGAATGAACTTTCTGGCAACCCTATC	......((((.(((((((((((.(..(.(((((((((........))))))))).)..).)))))))).)))))))......	-	AAAACTTGAATGAACTTTCTGG
SH_ZCA-m0107	NC_019461.1:110499939:110500030:+	-26	SH_ZCA-m0107-5p	-	5	5	-	GGGGTGTGTGTGAGTGTGTGTGTGTGAGAGTGTGTGTGTGTGTGTGTGTGTGTTCATCAGGCACCCTTGGACCTGCTTGTGGCATGATCCCA	(((((..((.((((.((((.((.(((((.(..((..(......)..))..).))))))).)))).)))).)).(((.....)))..))))).	TGAGTGTGTGTGTGTGAGAGTGT	-
SH_ZCA-m0326	NC_019480.1:23467609:23467690:+	-26	-	SH_ZCA-m0326-3p	31	-	31	TATTAAGTTGGCCAAAAGTTCACTTGGATTTTTCCATACGATGCCATGGGAAAACTTGAATGAACTTTCTGGCAACCCTATC	......((((.(((((((((((.(..(.(((((((((........))))))))).)..).)))))))).)))))))......	-	AAAACTTGAATGAACTTTCTGG
SH_JCA-m0160	NC_019468.1:37406119:37406198:+	-26.1	SH_JCA-m0160-5p	-	5692	5692	-	CTGAGTGAATTAGGTAGTTTTATGTTGTTGGGCCTGGGTTTCTGAACACAACGACATTAAACCACCCGACTCACGGCAGT	(((.((((.(..(((.((((.((((((((((..(.........)..).))))))))).)))).)))..).))))..))).	TAGGTAGTTTTATGTTGTTGGG	-
SH_MCA-m0142	NC_019468.1:37406119:37406198:+	-26.1	SH_MCA-m0142-5p	-	4983	4983	-	CTGAGTGAATTAGGTAGTTTTATGTTGTTGGGCCTGGGTTTCTGAACACAACGACATTAAACCACCCGACTCACGGCAGT	(((.((((.(..(((.((((.((((((((((..(.........)..).))))))))).)))).)))..).))))..))).	TAGGTAGTTTTATGTTGTTGGG	-
SH_ZCA-m0194	NC_019468.1:37406119:37406198:+	-26.1	SH_ZCA-m0194-5p	-	525	525	-	CTGAGTGAATTAGGTAGTTTTATGTTGTTGGGCCTGGGTTTCTGAACACAACGACATTAAACCACCCGACTCACGGCAGT	(((.((((.(..(((.((((.((((((((((..(.........)..).))))))))).)))).)))..).))))..))).	TAGGTAGTTTTATGTTGTTGGG	-
SH_JCA-m0016	NC_019458.1:356464:356557:-	-26.3	-	SH_JCA-m0016-3p	6	-	6	CAGCTCAGTTATGCCAGAACATGCAGAGAGATGGCAAATACAGAGAGTGGCTTGTTTGTGGACTGTAAATGTTTCTCTCTGCAGGACCGAAGAG	...(((.(((.......))).((((((((((.((((..(((((....(.((......)).).)))))..))))))))))))))........)))	-	TGTAAATGTTTCTCTCTGCAG
SH_MCA-m0012	NC_019458.1:356464:356557:-	-26.3	-	SH_MCA-m0012-3p	7	-	7	CAGCTCAGTTATGCCAGAACATGCAGAGAGATGGCAAATACAGAGAGTGGCTTGTTTGTGGACTGTAAATGTTTCTCTCTGCAGGACCGAAGAG	...(((.(((.......))).((((((((((.((((..(((((....(.((......)).).)))))..))))))))))))))........)))	-	TGTAAATGTTTCTCTCTGCAG
SH_ZCA-m0016	NC_019458.1:356464:356557:-	-26.3	-	SH_ZCA-m0016-3p	5	-	5	CAGCTCAGTTATGCCAGAACATGCAGAGAGATGGCAAATACAGAGAGTGGCTTGTTTGTGGACTGTAAATGTTTCTCTCTGCAGGACCGAAGAG	...(((.(((.......))).((((((((((.((((..(((((....(.((......)).).)))))..))))))))))))))........)))	-	TGTAAATGTTTCTCTCTGCAG
SH_JCA-m0193	NC_019470.1:51860447:51860542:-	-26.4	SH_JCA-m0193-5p	-	43	43	-	GATGCTGGCTTTGCAGTGATGACTTGAGTCTGTCAATCCCCTGAGTGAGTGTAATCACTGATGTCTCCATGTCTCTGAGCAAAGCCTCTGAGTAAG	..((((((((((((...((.(((..(((.(.((((.........((((......))))))))).)))...)))))...))))))))....))))..	TTGCAGTGATGACTTGAGTCTGTC	-
SH_MCA-m0168	NC_019470.1:51860447:51860542:-	-26.4	SH_MCA-m0168-5p	-	48	48	-	GATGCTGGCTTTGCAGTGATGACTTGAGTCTGTCAATCCCCTGAGTGAGTGTAATCACTGATGTCTCCATGTCTCTGAGCAAAGCCTCTGAGTAAG	..((((((((((((...((.(((..(((.(.((((.........((((......))))))))).)))...)))))...))))))))....))))..	TTGCAGTGATGACTTGAGTCTGTC	-
SH_ZCA-m0233	NC_019470.1:51860447:51860542:-	-26.4	SH_ZCA-m0233-5p	-	59	57	-	GATGCTGGCTTTGCAGTGATGACTTGAGTCTGTCAATCCCCTGAGTGAGTGTAATCACTGATGTCTCCATGTCTCTGAGCAAAGCCTCTGAGTAAG	..((((((((((((...((.(((..(((.(.((((.........((((......))))))))).)))...)))))...))))))))....))))..	TTGCAGTGATGACTTGAGTCTGTC	-
SH_JCA-m0066	NC_019459.1:194725261:194725334:-	-26.5	-	SH_JCA-m0066-3p	8	-	8	TAAAAGCTGAGCTCAGAGTGGACTCTGCACCTCAGTCCAATAGAGGCTGCAGGTCCCCTGACCCATTGCACCAG	.....((((.(.((((.(.((((.(((((((((.........)))).)))))))))))))).)))..)).....	-	GAGGCTGCAGGTCCCCTGACCC
SH_JCA-m0076	NC_019460.1:190807768:190807848:+	-26.5	-	SH_JCA-m0076-3p	7	-	7	CTTGAGTTGACCAAAAATTTGTTTGGGTTTTTCCGTAATATGTTAAAGGAAAACTGGAATGAACTTTTTGGCCAACCCAAA	.(((.((((.(((((((((..(((.((((((((..(((....)))..)))))))).)))..)).))))))).)))).))).	-	AAACTGGAATGAACTTTTTGG
SH_ZCA-m0079	NC_019460.1:190807768:190807848:+	-26.5	-	SH_ZCA-m0079-3p	8	-	8	CTTGAGTTGACCAAAAATTTGTTTGGGTTTTTCCGTAATATGTTAAAGGAAAACTGGAATGAACTTTTTGGCCAACCCAAA	.(((.((((.(((((((((..(((.((((((((..(((....)))..)))))))).)))..)).))))))).)))).))).	-	AAACTGGAATGAACTTTTTGG
SH_JCA-m0206	NC_019472.1:27733551:27733627:+	-26.6	-	SH_JCA-m0206-3p	15	-	15	TATTGGTTGACCCAAGAGTTTGGGTTTTTCATACCATCTTATGGACAAATCTGAACAAACTTTTTGGTCAACTCAAT	.(((((((((((.((((((((((((((((((((......)))))).)))))....))))))))).))))))).))))	-	CAAATCTGAACAAACTTTTTGG
SH_JCA-m0295	NC_019484.1:17136984:17137056:+	-26.6	-	SH_JCA-m0295-3p	26	-	26	TTTGTATTGGCCAAAAAGTTCGTTCTGTAAGATGTTTCGGAAAAACTTGAATGAACTTTCTGGCCAACCCAAT	.(((..(((((((.(((((((((((.((..((....))......))..))))))))))).)))))))..))).	-	AAAACTTGAATGAACTTTCTGG
SH_JCA-m0310	NC_019484.1:24039570:24039645:-	-26.6	-	SH_JCA-m0310-3p	8	-	8	GAACTGGCCAAAATATTCCTTTGGGTTTTTCTGTCAGATGTTACTGAAAAACCTGAGCAAACTTTTTGGCCAACCT	....(((((((((..((..((..((((((((.((........)).))))))))..))..))..)))))))))....	-	GAAAAACCTGAGCAAACTTTT
SH_MCA-m0254	NC_019484.1:17136984:17137056:+	-26.6	-	SH_MCA-m0254-3p	17	-	17	TTTGTATTGGCCAAAAAGTTCGTTCTGTAAGATGTTTCGGAAAAACTTGAATGAACTTTCTGGCCAACCCAAT	.(((..(((((((.(((((((((((.((..((....))......))..))))))))))).)))))))..))).	-	AAAACTTGAATGAACTTTCTGG
SH_ZCA-m0353	NC_019484.1:17136984:17137056:+	-26.6	-	SH_ZCA-m0353-3p	28	-	28	TTTGTATTGGCCAAAAAGTTCGTTCTGTAAGATGTTTCGGAAAAACTTGAATGAACTTTCTGGCCAACCCAAT	.(((..(((((((.(((((((((((.((..((....))......))..))))))))))).)))))))..))).	-	AAAACTTGAATGAACTTTCTGG
SH_JCA-m0092	NC_019460.1:215594953:215595035:-	-26.66	SH_JCA-m0092-5p	-	5	5	-	TGTATTGACCCAAAAGTTCGTTTGGGTTTTTCCATTAACATCTTACAGAAAAACCTGAACTAACTTTTGGCTAACCCAGTATT	.((((((..(((((((((.(((..((((((((...............))))))))..))).)))))))))......)))))).	CAAAAGTTCGTTTGGGTTTTTC	-
SH_MCA-m0069	NC_019460.1:215594953:215595035:-	-26.66	SH_MCA-m0069-5p	-	7	7	-	TGTATTGACCCAAAAGTTCGTTTGGGTTTTTCCATTAACATCTTACAGAAAAACCTGAACTAACTTTTGGCTAACCCAGTATT	.((((((..(((((((((.(((..((((((((...............))))))))..))).)))))))))......)))))).	CAAAAGTTCGTTTGGGTTTTTC	-
SH_ZCA-m0101	NC_019460.1:215594953:215595035:-	-26.66	SH_ZCA-m0101-5p	-	8	8	-	TGTATTGACCCAAAAGTTCGTTTGGGTTTTTCCATTAACATCTTACAGAAAAACCTGAACTAACTTTTGGCTAACCCAGTATT	.((((((..(((((((((.(((..((((((((...............))))))))..))).)))))))))......)))))).	CAAAAGTTCGTTTGGGTTTTTC	-
SH_JCA-m0031	NC_019458.1:259572638:259572734:-	-26.7	SH_JCA-m0031-5p	-	21	21	-	CGAGCTTGAGATGTATGAAGGCTTTTGGTCCCCCTGGGAGTGGGTTGAGGTGTGGAGGCAGCAAGGGCTTTCTTGTACACTGACTTGAGACCAGCTC	.((((((.((.((((((((((((((((((((((((.((......)).)))...)).)))..)))))))))))..))))))).).........)))))	ATGTATGAAGGCTTTTGGTC	-
SH_JCA-m0306	NC_019484.1:96392032:96392118:+	-26.8	-	SH_JCA-m0306-3p	26	-	26	TTTGTATTGGGTTAACCAAAAAATTTATTCAGGTCTCTCTATATTGTCTTACAGGAAAACCTGAATGACCTTTTTGGCCTATACAAT	.((((((.(((....(((((((..((((((((((.(..((.((......)).))..).))))))))))..)))))))))))))))).	-	AAAACCTGAATGACCTTTTTGG
SH_MCA-m0096	NC_019463.1:67479749:67479827:+	-26.8	-	SH_MCA-m0096-3p	5	-	5	TTTGACTGTACTGTACAACATGTGGAGTTTTAGTTCTCTGACCAGGGATCAAACCCACGTGCTGTACTGGATCATCAGG	.((((.((..(.(((((.(((((((.((((....(((((....)))))..))))))))))).))))).)...)))))).	-	TCAAACCCACGTGCTGTACTG
SH_MCA-m0264	NC_019484.1:96392032:96392118:+	-26.8	-	SH_MCA-m0264-3p	13	-	13	TTTGTATTGGGTTAACCAAAAAATTTATTCAGGTCTCTCTATATTGTCTTACAGGAAAACCTGAATGACCTTTTTGGCCTATACAAT	.((((((.(((....(((((((..((((((((((.(..((.((......)).))..).))))))))))..)))))))))))))))).	-	AAAACCTGAATGACCTTTTTGG
SH_ZCA-m0370	NC_019484.1:96392032:96392118:+	-26.8	-	SH_ZCA-m0370-3p	14	-	14	TTTGTATTGGGTTAACCAAAAAATTTATTCAGGTCTCTCTATATTGTCTTACAGGAAAACCTGAATGACCTTTTTGGCCTATACAAT	.((((((.(((....(((((((..((((((((((.(..((.((......)).))..).))))))))))..)))))))))))))))).	-	AAAACCTGAATGACCTTTTTGG
SH_JCA-m0029	NC_019458.1:223777137:223777235:-	-26.9	-	SH_JCA-m0029-3p	9	-	9	TTGGGCATGCACACCTTTATAATGGGTCAGCCAAAAAGTTTGTGTTTTTCTGCAAGATGTTATGGAAAAATCTGAACAAACTTTTTGGTCAGTCGAATA	((.(((......((((.......))))..((((((((((((((((((((((((.....))...))))))))....))))))))))))))..))).))..	-	AAATCTGAACAAACTTTTTGGT
SH_JCA-m0127	NC_019464.1:49463685:49463767:+	-26.9	-	SH_JCA-m0127-3p	13	-	13	ATAGCACTGGCCAAAAAAGTTTGCTTGGATTTTTCCTAAAGATCTTATGGAAAAACCTGAACAAACTTTTGGGCCAATCCCGT	.......(((((..(((((((((.(..(.((((((((((.....))).))))))).)..).))))))))).))))).......	-	AAAACCTGAACAAACTTTTGGG
SH_MCA-m0020	NC_019458.1:223777137:223777235:-	-26.9	-	SH_MCA-m0020-3p	16	-	16	TTGGGCATGCACACCTTTATAATGGGTCAGCCAAAAAGTTTGTGTTTTTCTGCAAGATGTTATGGAAAAATCTGAACAAACTTTTTGGTCAGTCGAATA	((.(((......((((.......))))..((((((((((((((((((((((((.....))...))))))))....))))))))))))))..))).))..	-	AAATCTGAACAAACTTTTTGGT
SH_MCA-m0104	NC_019464.1:49463685:49463767:+	-26.9	-	SH_MCA-m0104-3p	7	-	7	ATAGCACTGGCCAAAAAAGTTTGCTTGGATTTTTCCTAAAGATCTTATGGAAAAACCTGAACAAACTTTTGGGCCAATCCCGT	.......(((((..(((((((((.(..(.((((((((((.....))).))))))).)..).))))))))).))))).......	-	AAAACCTGAACAAACTTTTGGG
SH_ZCA-m0028	NC_019458.1:223777137:223777235:-	-26.9	-	SH_ZCA-m0028-3p	61	-	61	TTGGGCATGCACACCTTTATAATGGGTCAGCCAAAAAGTTTGTGTTTTTCTGCAAGATGTTATGGAAAAATCTGAACAAACTTTTTGGTCAGTCGAATA	((.(((......((((.......))))..((((((((((((((((((((((((.....))...))))))))....))))))))))))))..))).))..	-	AAATCTGAACAAACTTTTTGGT
SH_ZCA-m0140	NC_019464.1:49463685:49463767:+	-26.9	-	SH_ZCA-m0140-3p	10	-	10	ATAGCACTGGCCAAAAAAGTTTGCTTGGATTTTTCCTAAAGATCTTATGGAAAAACCTGAACAAACTTTTGGGCCAATCCCGT	.......(((((..(((((((((.(..(.((((((((((.....))).))))))).)..).))))))))).))))).......	-	AAAACCTGAACAAACTTTTGGG
SH_ZCA-m0088	NC_019460.1:43385884:43385957:-	-27	SH_ZCA-m0088-5p	-	14	14	-	CAGGTTGGCCAAAAAGTTCGTTTGGGTTTTCCCGTAAGCTGGAAAAGGCCGAACAAATTTTTTTGCCACTCCAA	..((.((((.((((((((.((((((.((((.(((.....))).)))).)))))).)))))))).))))..))..	AAAAAGTTCGTTTGGGTTTTC	-
SH_JCA-m0050	NC_019459.1:245209983:245210055:+	-27.1	-	SH_JCA-m0050-3p	26	-	26	TACTGCTTGGCAGAAAAATTCATTCGAGTTTTTCTGTATGAAAAACTTGAATGAACTTTCTGGTCAACCCAAT	......((((((((((..((((((((((((((((.....)))))))))))))))).))))).)))))......	-	AAAACTTGAATGAACTTTCTGG
SH_MCA-m0035	NC_019459.1:245209983:245210055:+	-27.1	-	SH_MCA-m0035-3p	16	-	16	TACTGCTTGGCAGAAAAATTCATTCGAGTTTTTCTGTATGAAAAACTTGAATGAACTTTCTGGTCAACCCAAT	......((((((((((..((((((((((((((((.....)))))))))))))))).))))).)))))......	-	AAAACTTGAATGAACTTTCTGG
SH_MCA-m0114	NC_019465.1:17422125:17422207:+	-27.1	-	SH_MCA-m0114-3p	6	-	6	TATTGAGCTGGCAAAAACGTTCGCTCAAGTTTTTCTGTAAAATCATGTGGAAAAACCTGAATGAACTTTTTGTTCAACTTAAT	.((((((.(((((((((.(((((.(((.(((((((..((......))..))))))).))).))))))))))).))).))))))	-	AAAACCTGAATGAACTTTTTGT
SH_ZCA-m0048	NC_019459.1:245209983:245210055:+	-27.1	-	SH_ZCA-m0048-3p	28	-	28	TACTGCTTGGCAGAAAAATTCATTCGAGTTTTTCTGTATGAAAAACTTGAATGAACTTTCTGGTCAACCCAAT	......((((((((((..((((((((((((((((.....)))))))))))))))).))))).)))))......	-	AAAACTTGAATGAACTTTCTGG
SH_ZCA-m0155	NC_019465.1:17422125:17422207:+	-27.1	-	SH_ZCA-m0155-3p	9	-	9	TATTGAGCTGGCAAAAACGTTCGCTCAAGTTTTTCTGTAAAATCATGTGGAAAAACCTGAATGAACTTTTTGTTCAACTTAAT	.((((((.(((((((((.(((((.(((.(((((((..((......))..))))))).))).))))))))))).))).))))))	-	AAAACCTGAATGAACTTTTTGT
SH_JCA-m0296	NC_019484.1:37716766:37716831:+	-27.2	SH_JCA-m0296-5p	-	7	7	-	GGATTGGCTGCAAAGTTCGTTTGGGTTTTTCCATTAAAAACTCGAACAAACTCTTGGGCCAACCCA	((.((((((.(((((((.((((((((((((.....)))))))))))).)))).))))))))).)).	CAAAGTTCGTTTGGGTTTTTC	-
SH_ZCA-m0354	NC_019484.1:37716766:37716831:+	-27.2	SH_ZCA-m0354-5p	-	7	7	-	GGATTGGCTGCAAAGTTCGTTTGGGTTTTTCCATTAAAAACTCGAACAAACTCTTGGGCCAACCCA	((.((((((.(((((((.((((((((((((.....)))))))))))).)))).))))))))).)).	CAAAGTTCGTTTGGGTTTTTC	-
SH_JCA-m0137	NC_019465.1:51444249:51444333:-	-27.3	-	SH_JCA-m0137-3p	25	-	25	TATTGGGTTGACCCAAAAGTTTGTTTGGGTTTTTCTGGAAAATGTTATAGAAAAAAACCTGAATGAACTTTTTGACCAATTCAAT	.(((((((((..(.(((((((..((..((((((((((..........))))..))))))..))..))))))).)..)))))))))	-	AAAACCTGAATGAACTTTTTGA
SH_JCA-m0197	NC_019471.1:54974661:54974746:+	-27.3	SH_JCA-m0197-5p	SH_JCA-m0197-3p	10	7	3	CTGTGGCTGGCGTCAGTGATGTTCTGCAATTACCTACATTGTTTGATCCCTGTGAAAAGAGCACCTGCTGAGACGCCTGCCCCAGC	(((.(((.((((((((((.((((((....((((....(((....)))....))))..))))))..))))..)))))).))).))).	CGTCAGTGATGTTCTGCAATTAC	AAGAGCACCTGCTGAGACGC
SH_ZCA-m0164	NC_019465.1:51444249:51444333:-	-27.3	-	SH_ZCA-m0164-3p	29	-	29	TATTGGGTTGACCCAAAAGTTTGTTTGGGTTTTTCTGGAAAATGTTATAGAAAAAAACCTGAATGAACTTTTTGACCAATTCAAT	.(((((((((..(.(((((((..((..((((((((((..........))))..))))))..))..))))))).)..)))))))))	-	AAAACCTGAATGAACTTTTTGA
SH_JCA-m0283	NC_019482.1:10442270:10442348:+	-27.44	-	SH_JCA-m0283-3p	66	-	66	TTGGGTTGGCAAAAAGTCCTACCTGGTTTTTCCATAAAATCTCACAGAAAAACCTGAAGGAACTTTTTGGCCCACTCAA	.(((((.(((((((((((((.(..((((((((..............)))))))).).))).))))))).))).))))).	-	AAAAACCTGAAGGAACTTTTTG
SH_MCA-m0239	NC_019482.1:10442270:10442348:+	-27.44	-	SH_MCA-m0239-3p	62	-	62	TTGGGTTGGCAAAAAGTCCTACCTGGTTTTTCCATAAAATCTCACAGAAAAACCTGAAGGAACTTTTTGGCCCACTCAA	.(((((.(((((((((((((.(..((((((((..............)))))))).).))).))))))).))).))))).	-	AAAAACCTGAAGGAACTTTTTG
SH_ZCA-m0338	NC_019482.1:10442270:10442348:+	-27.44	-	SH_ZCA-m0338-3p	219	-	219	TTGGGTTGGCAAAAAGTCCTACCTGGTTTTTCCATAAAATCTCACAGAAAAACCTGAAGGAACTTTTTGGCCCACTCAA	.(((((.(((((((((((((.(..((((((((..............)))))))).).))).))))))).))).))))).	-	AAAAACCTGAAGGAACTTTTTG
SH_JCA-m0229	NC_019475.1:56684925:56685006:-	-27.5	SH_JCA-m0229-5p	SH_JCA-m0229-3p	54	53	1	CGAGGCTTGTCATCTGGTTGGTATGTTTTGCTTGGTAATTAGGAGACTCTCGCAACACAGTTCCAACCGAGACTGAGACTCG	((((.((((((.((.((((((..(((.((((..((.....((....)))).)))).)))...))))))))))).))).))))	CATCTGGTTGGTATGTTTTGCT	TCGCAACACAGTTCCAACCGAGA
SH_MCA-m0057	NC_019460.1:7363579:7363656:-	-27.5	SH_MCA-m0057-5p	-	6	6	-	CTTCCGCAGCGATGCGATCTTGGGTGAGTGGCGGCGGTCCGGGCTGAATTCGCGGGGTTGGCGGGCGGCGCGGTAGGG	(((((((.((..(((((((((..((((((..((((.......)))).)))))))))))).))).))...)))).))).	GATGCGATCTTGGGTGAGTGGC	-
SH_MCA-m0196	NC_019475.1:56684925:56685006:-	-27.5	SH_MCA-m0196-5p	SH_MCA-m0196-3p	83	81	2	CGAGGCTTGTCATCTGGTTGGTATGTTTTGCTTGGTAATTAGGAGACTCTCGCAACACAGTTCCAACCGAGACTGAGACTCG	((((.((((((.((.((((((..(((.((((..((.....((....)))).)))).)))...))))))))))).))).))))	CATCTGGTTGGTATGTTTTGCT	CGCAACACAGTTCCAACCGAGA
SH_JCA-m0027	NC_019458.1:133798093:133798168:-	-27.6	-	SH_JCA-m0027-3p	8	-	8	TGGATTGGCCAGAAAGTTGTTTTGAATTTTTCTGTAAGATGTTATGAAAAACCTGAGCAAACTTTTTGGCCAACCC	.((.((((((((((((((((((....((((((.((((....))))))))))...)))).)))))))))))))))).	-	GAAAAACCTGAGCAAACTTTT
SH_JCA-m0040	NC_019459.1:102739504:102739585:+	-27.6	-	SH_JCA-m0040-3p	105	-	105	AGCCCCATTCTTGGCATTCACCGCGTGCCTTAATTGTATGGACATTTAAATCAAGGTCCGCTGTGAACACGGAGAGAGAGGC	.(((.(.(((((.(..(((((.(((..((((.(((..((....))...))).))))..))).)))))..).))))).).)))	-	TCAAGGTCCGCTGTGAACACGG
SH_JCA-m0237	NC_019476.1:27739409:27739490:+	-27.6	-	SH_JCA-m0237-3p	47	-	47	TGTTGGATCGGCCAAAATGTCATTTGGGTATTTTACTAAGATGTTATGGACAAACCTGAATGAACTTTTTGGCCAACCCAAT	.(((((...((((((((..(((((..(((.(((.((......))...)))...)))..)))))...))))))))...)))))	-	CAAACCTGAATGAACTTTTTGG
SH_MCA-m0026	NC_019459.1:102739504:102739585:+	-27.6	-	SH_MCA-m0026-3p	172	-	172	AGCCCCATTCTTGGCATTCACCGCGTGCCTTAATTGTATGGACATTTAAATCAAGGTCCGCTGTGAACACGGAGAGAGAGGC	.(((.(.(((((.(..(((((.(((..((((.(((..((....))...))).))))..))).)))))..).))))).).)))	-	TCAAGGTCCGCTGTGAACACGG
SH_MCA-m0201	NC_019476.1:27739409:27739490:+	-27.6	-	SH_MCA-m0201-3p	33	-	33	TGTTGGATCGGCCAAAATGTCATTTGGGTATTTTACTAAGATGTTATGGACAAACCTGAATGAACTTTTTGGCCAACCCAAT	.(((((...((((((((..(((((..(((.(((.((......))...)))...)))..)))))...))))))))...)))))	-	CAAACCTGAATGAACTTTTTGG
SH_ZCA-m0036	NC_019459.1:102739504:102739585:+	-27.6	-	SH_ZCA-m0036-3p	63	-	63	AGCCCCATTCTTGGCATTCACCGCGTGCCTTAATTGTATGGACATTTAAATCAAGGTCCGCTGTGAACACGGAGAGAGAGGC	.(((.(.(((((.(..(((((.(((..((((.(((..((....))...))).))))..))).)))))..).))))).).)))	-	TCAAGGTCCGCTGTGAACACGG
SH_ZCA-m0287	NC_019476.1:24748661:24748742:+	-27.6	-	SH_ZCA-m0287-3p	8	-	8	AATGGGTTAGGCAAAAATTGGTTTAGGTTTTTTCTGTAAGCTCTTATGGAAAAATCTGAACAAACTTTTTGACCAACTCAAT	..((((((.((((((((...((((((((((((((.((((....))))))))))))))))))....)))))).))))))))..	-	AAAATCTGAACAAACTTTTTGA
SH_ZCA-m0289	NC_019476.1:27739409:27739490:+	-27.6	-	SH_ZCA-m0289-3p	40	-	40	TGTTGGATCGGCCAAAATGTCATTTGGGTATTTTACTAAGATGTTATGGACAAACCTGAATGAACTTTTTGGCCAACCCAAT	.(((((...((((((((..(((((..(((.(((.((......))...)))...)))..)))))...))))))))...)))))	-	CAAACCTGAATGAACTTTTTGG
SH_JCA-m0178	NC_019469.1:61744685:61744763:-	-27.7	-	SH_JCA-m0178-3p	7	-	7	AAAGAGCAGAGAAGAAAAGAAGTTTGTAGAAACCCTGAATCCTCCAGGTTTCTTTGAGCTTCTTTCTTTCCTTGATCTT	.((((.(((.(((..(((((((((((.(((((((..((....))..))))))).)))))))))))..))).))).))))	-	TTTCTTTGAGCTTCTTTCTTT
SH_ZCA-m0281	NC_019475.1:54954027:54954102:-	-27.7	SH_ZCA-m0281-5p	-	9	9	-	GAATTGGCCATAAAGTTCATTTGGGTTTTTCTGCACCATCTTATGGAAAAAAACAAATGAACTTTTTAGCCAACCC	...(((((...((((((((((((..(((((((............)))))))..))))))))))))...)))))...	TAAAGTTCATTTGGGTTTTTCT	-
SH_MCA-m0178	NC_019472.1:27733550:27733628:+	-27.8	-	SH_MCA-m0178-3p	20	-	20	CTATTGGTTGACCCAAGAGTTTGGGTTTTTCATACCATCTTATGGACAAATCTGAACAAACTTTTTGGTCAACTCAATA	.((((((((((((.((((((((((((((((((((......)))))).)))))....))))))))).))))))).)))))	-	AAATCTGAACAAACTTTTTGGT
SH_MCA-m0250	NC_019483.1:29205551:29205630:-	-27.8	-	SH_MCA-m0250-3p	6	-	6	TAAGTTTGGTCAAGACGTTGATTTGAGTTTTTCTATAACATCGTATGGAAAAGCCCAAACGAACTTTTTGGCCAATCCAG	.....((((((((((.(((..((((.(((((((((((......))))))))))).))))..))).)))))))))).....	-	AAAAGCCCAAACGAACTTTTTG
SH_ZCA-m0254	NC_019472.1:27733550:27733628:+	-27.8	-	SH_ZCA-m0254-3p	62	-	62	CTATTGGTTGACCCAAGAGTTTGGGTTTTTCATACCATCTTATGGACAAATCTGAACAAACTTTTTGGTCAACTCAATA	.((((((((((((.((((((((((((((((((((......)))))).)))))....))))))))).))))))).)))))	-	AAATCTGAACAAACTTTTTGGT
SH_MCA-m0046	NC_019459.1:231054146:231054223:-	-27.84	-	SH_MCA-m0046-3p	23	-	23	AGGGATTCTTAAACACTGAGCTATCAGGGAAGCCCCCTGATCTGATTTGGCTGATCTGGCTGGCTAGGTGGGTGTCCC	.(((((.((....((((.((((((((((..((((..............))))..))))).))))).)))))).)))))	-	GGCTGATCTGGCTGGCTAGG
SH_ZCA-m0068	NC_019459.1:231054146:231054223:-	-27.84	-	SH_ZCA-m0068-3p	10	-	10	AGGGATTCTTAAACACTGAGCTATCAGGGAAGCCCCCTGATCTGATTTGGCTGATCTGGCTGGCTAGGTGGGTGTCCC	.(((((.((....((((.((((((((((..((((..............))))..))))).))))).)))))).)))))	-	GGCTGATCTGGCTGGCTAGG
SH_JCA-m0176	NC_019469.1:45389343:45389441:-	-28.04	-	SH_JCA-m0176-3p	8	-	8	TGGTCTCCCAGAGTCATTCAGAATGGAGCCGGGTCACCCACCCAGCCCTAAAAGAAGGTGGAAGCGTGAATAGGCTCCTGCAGGATTCTTTCTTAATAC	.........((((((...((....((((((...(((((((((..............)))))....))))...))))))))...))))))..........	-	GAATAGGCTCCTGCAGGATTCT
SH_JCA-m0188	NC_019470.1:24271023:24271103:-	-28.1	-	SH_JCA-m0188-3p	7	-	7	TCAGGTTGGCCCATAAGTTCGTTTAATTTTTTTCCATAAGATATAATGGAAAAACCTGAACAAACTTTTGGACCAACTCAA	...((((((.(((.(((((.(((((...(((((((((........)))))))))..))))).))))).))).))))))...	-	AAAAACCTGAACAAACTTTTGG
SH_JCA-m0194	NC_019470.1:64734312:64734385:-	-28.1	SH_JCA-m0194-5p	SH_JCA-m0194-3p	9	1	8	TAAAAGCTGGCCTCAGAGTGGACTCTGCACCTCAGTCCAGTAGAGGCTGCAGGTCCCCTGACCCATCGCACCAG	.....(((((..((((.(.((((.(((((((((.........)))).)))))))))))))).)))..)).....	CCTCAGAGTGGACTCTGCACCTC	GAGGCTGCAGGTCCCCTGACCC
SH_ZCA-m0282	NC_019475.1:56684923:56685006:-	-28.1	SH_ZCA-m0282-5p	SH_ZCA-m0282-3p	155	152	3	CGAGGCTTGTCATCTGGTTGGTATGTTTTGCTTGGTAATTAGGAGACTCTCGCAACACAGTTCCAACCGAGACTGAGACTCGTG	((((.((((((.((.((((((..(((.((((..((.....((....)))).)))).)))...))))))))))).))).))))..	CATCTGGTTGGTATGTTTTGCT	CAACACAGTTCCAACCGAGACT
SH_ZCA-m0098	NC_019460.1:207004845:207004920:-	-28.2	-	SH_ZCA-m0098-3p	21	-	21	GGGAGGAGACAGCGAGTGCTCAGGGCGGGTGGAGGTGTGGCACAGCGGCTCCTGGGGCACTGTGTGCGATGACTCC	.((((..(.(.(((((((((((((((.(.((...(.....).)).).)).))).))))))).)))..).)..))))	-	CGGCTCCTGGGGCACTGTGTG
SH_JCA-m0054	NC_019459.1:19462530:19462611:-	-28.3	-	SH_JCA-m0054-3p	8	-	8	ATTAGGTTGATCAAAAAGTTTGTTCGAGCTTTTTCATAACATTGTATGTAAAAACTGGAATGAACTTTTTGGCCAATCCAGT	....(((((..(((((((((..(((.((.(((((((((......)))).))))))).)))..)))))))))..)))))....	-	AAACTGGAATGAACTTTTTGG
SH_ZCA-m0052	NC_019459.1:19462530:19462611:-	-28.3	-	SH_ZCA-m0052-3p	10	-	10	ATTAGGTTGATCAAAAAGTTTGTTCGAGCTTTTTCATAACATTGTATGTAAAAACTGGAATGAACTTTTTGGCCAATCCAGT	....(((((..(((((((((..(((.((.(((((((((......)))).))))))).)))..)))))))))..)))))....	-	AAACTGGAATGAACTTTTTGG
SH_JCA-m0143	NC_019466.1:16032141:16032214:-	-28.4	-	SH_JCA-m0143-3p	8	-	8	TAAAAGCTGGACTCAGAGTGGACTCTGCACCTCAGTCCAATAGAGGCTGCAGGTCCCCTGACCCATTGCACCAG	.....(((((..((((.(.((((.(((((((((.........)))).)))))))))))))).)))..)).....	-	GAGGCTGCAGGTCCCCTGACCC
SH_JCA-m0204	NC_019471.1:46682633:46682706:-	-28.4	-	SH_JCA-m0204-3p	8	-	8	TAAAAGCTGGACTCAGAGTGGACTCTGCACCTCAGTCTATTAGAGGCTGCAGGTCCCCTGACCCATTGCACCAG	.....(((((..((((.(.((((.(((((((((.........)))).)))))))))))))).)))..)).....	-	GAGGCTGCAGGTCCCCTGACCC
SH_JCA-m0207	NC_019472.1:53637907:53637981:+	-28.5	SH_JCA-m0207-5p	SH_JCA-m0207-3p	117	16	101	TAATGCCAAGAAGTAGCAATTTGGCAGATCTGTTGGCACATACACTTCTGTCCGTCTTGCTACCAACGGCGTTAT	(((((((.....(((((((..(((((((..(((........)))..)))).)))..)))))))....))))))).	AAGTAGCAATTTGGCAGATCTG	CTTCTGTCCGTCTTGCTACCA
SH_MCA-m0179	NC_019472.1:53637907:53637981:+	-28.5	SH_MCA-m0179-5p	SH_MCA-m0179-3p	69	18	51	TAATGCCAAGAAGTAGCAATTTGGCAGATCTGTTGGCACATACACTTCTGTCCGTCTTGCTACCAACGGCGTTAT	(((((((.....(((((((..(((((((..(((........)))..)))).)))..)))))))....))))))).	AAGTAGCAATTTGGCAGATCTG	CTTCTGTCCGTCTTGCTACCA
SH_ZCA-m0255	NC_019472.1:53637907:53637981:+	-28.5	SH_ZCA-m0255-5p	SH_ZCA-m0255-3p	53	21	32	TAATGCCAAGAAGTAGCAATTTGGCAGATCTGTTGGCACATACACTTCTGTCCGTCTTGCTACCAACGGCGTTAT	(((((((.....(((((((..(((((((..(((........)))..)))).)))..)))))))....))))))).	AAGTAGCAATTTGGCAGATCTG	CTTCTGTCCGTCTTGCTACCA
SH_JCA-m0147	NC_019466.1:42011551:42011634:-	-28.6	-	SH_JCA-m0147-3p	9	-	9	CACTGGGTTGGTCAAAAAAGTTCGTTTGGTTTCTTGAAAGCATCATATAGAAAAATCTGAACAAACTTTTTGGTCAGCCCAATA	...(((((((..((((((.(((.(((..(((((((((.....)))...)))))...)..))).)))))))))..)))))))...	-	AAATCTGAACAAACTTTTTGGT
SH_MCA-m0129	NC_019466.1:42011551:42011634:-	-28.6	-	SH_MCA-m0129-3p	16	-	16	CACTGGGTTGGTCAAAAAAGTTCGTTTGGTTTCTTGAAAGCATCATATAGAAAAATCTGAACAAACTTTTTGGTCAGCCCAATA	...(((((((..((((((.(((.(((..(((((((((.....)))...)))))...)..))).)))))))))..)))))))...	-	AAATCTGAACAAACTTTTTGGT
SH_ZCA-m0177	NC_019466.1:42011551:42011634:-	-28.6	-	SH_ZCA-m0177-3p	61	-	61	CACTGGGTTGGTCAAAAAAGTTCGTTTGGTTTCTTGAAAGCATCATATAGAAAAATCTGAACAAACTTTTTGGTCAGCCCAATA	...(((((((..((((((.(((.(((..(((((((((.....)))...)))))...)..))).)))))))))..)))))))...	-	AAATCTGAACAAACTTTTTGGT
SH_ZCA-m0203	NC_019469.1:21735323:21735398:+	-28.6	-	SH_ZCA-m0203-3p	39	-	39	AGCCATCAAAAGTAACAGCATCTCCACTGGAAGTTGACGCACAGTCCACATGGAGTTGCTGTTACAATCGATGATG	...((((....(((((((((.(((((.((((...((.....)).))))..))))).)))))))))....))))...	-	CACATGGAGTTGCTGTTACA
SH_MCA-m0065	NC_019460.1:165187200:165187278:-	-28.7	SH_MCA-m0065-5p	SH_MCA-m0065-3p	10	3	7	GGCTTGGCTAAAAAGTTCATTTGTGGTTTTTCTCTAATATCTTATGGAAAAACCTGAACGAACTCTTTGGGCAGCCCAA	((((.(.(((((.(((((.((((.(((((((((.(((....))).))))))))))))).))))).))))).)))))...	AAAAGTTCATTTGTGGTTTTTCT	AAAAACCTGAACGAACTCTTTG
SH_JCA-m0056	NC_019459.1:51345748:51345827:-	-28.74	SH_JCA-m0056-5p	SH_JCA-m0056-3p	9	6	3	TGTGCTGGCCAGTAAGTTCGTTTGGGTTTTTCCAAACTCTGTAACAGAAAAACCTGAATGAACTTTTTTGCCAACCCAAT	((.(.((((.((.(((((((((..((((((((..............))))))))..))))))))).)).)))).).))..	AGTAAGTTCGTTTGGGTTTTTC	AAAAACCTGAATGAACTTTTTTG
SH_MCA-m0171	NC_019471.1:54974622:54974704:+	-28.8	-	SH_MCA-m0171-3p	5	-	5	TGACAAGGTGAGCAGGACACAGTGCCCTCGACAGTATCCCTGTGGCTGGCGTCAGTGATGTTCTGCAATTACCTACATTGTTT	.((((((((((((((((((((.(((((.(.((((.....)))).)..)).).)).)).))))))))..))))))....)))).	-	CGTCAGTGATGTTCTGCAATTACC
SH_JCA-m0167	NC_019469.1:24212654:24212732:+	-28.9	SH_JCA-m0167-5p	SH_JCA-m0167-3p	6	1	5	TGGAGTTGTGTGCTGGAGGGGAACTTGTCATTGAGCTTTGCCAGCCCAATACGTTCTTCCCTCCTGTAGACCCACAGCC	....(((((((((.((((((((...(((.((((.(((.....))).)))))))...)))))))).)))....)))))).	TGCTGGAGGGGAACTTGTCATTGA	ATACGTTCTTCCCTCCTGTAG
SH_MCA-m0194	NC_019475.1:15789846:15789928:-	-29.1	-	SH_MCA-m0194-3p	6	-	6	TGTTGGGTTGGTTAAAACATTGGTCTGGGTTTTTCTGAAGGATGGAATGGAAAAACCTGAGTGAACTTTTTGGCTGACCTAAT	.(((((((..(((((((..((.(..(((((((((((............)))))))))))..).))..)))))))..)))))))	-	AAAACCTGAGTGAACTTTTTGG
SH_JCA-m0034	NC_019459.1:5000531:5000596:+	-29.2	SH_JCA-m0034-5p	-	9	9	-	GGGTTGGCCAAAAAGTTTGTCTGGGTTTTTCTGTATGACATCACGGAAAAGCATTTTGGCCAACCA	.((((((((((((.((((.(((((((...((.....)).))).)))).)))).)))))))))))).	AAAAGTTTGTCTGGGTTTTTCT	-
SH_JCA-m0087	NC_019460.1:163097480:163097553:-	-29.2	SH_JCA-m0087-5p	SH_JCA-m0087-3p	25	23	2	GGACCATGGAGGAGGGTTTGGGTTAACATCTGTGTGTCCCATACTGATGTTTATCTGGATCCTCAGAGTTCAAG	((((.......(((((((..(((.((((((.(((((...))))).)))))).)))..)))))))...))))...	GGAGGGTTTGGGTTAACATCTG	TGATGTTTATCTGGATCCTC
SH_JCA-m0288	NC_019483.1:28419232:28419312:+	-29.2	-	SH_JCA-m0288-3p	26	-	26	ATTTGTTTGGCCAAAAAGTTGATTAGGATTTCTCATGTGCTGTTACAGAAAAACCTGAATGACCTTTTTGGCCAAACCTAG	....(((((((((((((((((.(((((.(((.((.((((....)))))).)))))))).))).))))))))))))))....	-	AAAACCTGAATGACCTTTTTGG
SH_MCA-m0045	NC_019459.1:178678933:178679011:-	-29.2	-	SH_MCA-m0045-3p	5	-	5	TTGGATTGGCCAAAAATTTCTTTTGGGTTTTTCCATAGGATGTTATGGAAAAACTTGAATGAACTTTCTAGCCAACTCA	.((..(((((...(((.(((.((..(((((((((((((....)))))))))))))..)).))).)))...)))))..))	-	AAAACTTGAATGAACTTTCT
SH_MCA-m0213	NC_019478.1:25468904:25468987:+	-29.2	-	SH_MCA-m0213-3p	8	-	8	TATTGGGTTGTCCAAAAAGTTTGTTCAGATTTTTTCTCTAAATTGTTACTGGAAAACCTGAACGAACTTTTTGCTAACTCATTA	...(((((((..((((((((((((((((..((((((..(((....)))..)))))).)))))))))))))))).)))))))...	-	AAAACCTGAACGAACTTTTTGC
SH_MCA-m0246	NC_019483.1:28419232:28419312:+	-29.2	-	SH_MCA-m0246-3p	13	-	13	ATTTGTTTGGCCAAAAAGTTGATTAGGATTTCTCATGTGCTGTTACAGAAAAACCTGAATGACCTTTTTGGCCAAACCTAG	....(((((((((((((((((.(((((.(((.((.((((....)))))).)))))))).))).))))))))))))))....	-	AAAACCTGAATGACCTTTTTGG
SH_ZCA-m0065	NC_019459.1:178678933:178679011:-	-29.2	-	SH_ZCA-m0065-3p	6	-	6	TTGGATTGGCCAAAAATTTCTTTTGGGTTTTTCCATAGGATGTTATGGAAAAACTTGAATGAACTTTCTAGCCAACTCA	.((..(((((...(((.(((.((..(((((((((((((....)))))))))))))..)).))).)))...)))))..))	-	AAAACTTGAATGAACTTTCT
SH_ZCA-m0095	NC_019460.1:163097480:163097553:-	-29.2	SH_ZCA-m0095-5p	SH_ZCA-m0095-3p	33	29	4	GGACCATGGAGGAGGGTTTGGGTTAACATCTGTGTGTCCCATACTGATGTTTATCTGGATCCTCAGAGTTCAAG	((((.......(((((((..(((.((((((.(((((...))))).)))))).)))..)))))))...))))...	GGAGGGTTTGGGTTAACATCTG	ATGTTTATCTGGATCCTC
SH_ZCA-m0347	NC_019483.1:28419232:28419312:+	-29.2	-	SH_ZCA-m0347-3p	14	-	14	ATTTGTTTGGCCAAAAAGTTGATTAGGATTTCTCATGTGCTGTTACAGAAAAACCTGAATGACCTTTTTGGCCAAACCTAG	....(((((((((((((((((.(((((.(((.((.((((....)))))).)))))))).))).))))))))))))))....	-	AAAACCTGAATGACCTTTTTGG
SH_JCA-m0061	NC_019459.1:73449905:73449992:-	-29.23	-	SH_JCA-m0061-3p	8	-	8	AGTCTGCAATTAGGAAAAAAAGCTGGACTCAGTGGACTCTGCACCTCAGTCCAGTAGAGGCTGCAGGTCCCCTGACCCATTGCACCAG	....(((((..............(((..((((.((((.(((((((((.........)))).))))))))).)))).))))))))....	-	GAGGCTGCAGGTCCCCTGACCC
SH_MCA-m0181	NC_019472.1:1300668:1300740:-	-29.3	SH_MCA-m0181-5p	-	13	13	-	CTAGGTTTCTGAGGAGGGTGACCGTCGCGGCGCACCGGAGCCGGCTTGAGGGGCGGCAGCCGGCTCGACCAGC	...((((...(((..((.((.(((((.(..((..(((....)))..)).).))))))).))..)))))))...	GAGGAGGGTGACCGTCGCGGCG	-
SH_ZCA-m0097	NC_019460.1:190099138:190099229:-	-29.3	SH_ZCA-m0097-5p	-	5	5	-	GTTCATTCCAAAGTTCATTCGGGTTTTTCCATTACATCTTATGGAAAAACCTGAACAGATGTTTTGCCCAACCCAAAATGATGTACTGGGCA	............(((..(((((((((((((((........)))))))))))))))..)))....((((((...((......))...))))))	AAGTTCATTCGGGTTTTTCCATT	-
SH_ZCA-m0373	NC_019484.1:117959595:117959667:+	-29.3	SH_ZCA-m0373-5p	-	5	5	-	GTTGGCCAATAAGTTCATTCGGGTTTTTCCATTTAACGTAATGGAAAAATCCAAACAAACATTTCGGCCAACC	(((((((.....(((..((.(((((((((((((......))))))))))))).))..))).....))))))).	AAGTTCATTCGGGTTTTTCCATT	-
SH_ZCA-m0025	NC_019458.1:110074958:110075051:-	-29.31	SH_ZCA-m0025-5p	-	14	14	-	GGTGTCTGAGAGCAGCTGTTGGGCTCTCGCCAGACTCCCTTCCCTATCCTCACTGGCTGATGGATCCCAAAGGGCTCCTCTCCTCGAATGTCCT	((..((.(((((.((((.(((((.(((.(((((...................)))))....))).)))))..)))).)))))...))....)).	AGCAGCTGTTGGGCTCTCGCCAGA	-
SH_JCA-m0282	NC_019482.1:8841595:8841675:+	-29.4	-	SH_JCA-m0282-3p	13	-	13	CTCAGATTGGCCAAAAAGTTCAATCAGCTTTTTCTGTACAATCTTATGGAAAATCTGAATGAACTTTTTGACCAACCTCGT	...((.((((.(((((((((((.((((..(((((((((......))))))))).)))).))))))))))).)))).))...	-	AAAATCTGAATGAACTTTTTGA
SH_MCA-m0238	NC_019482.1:8841595:8841675:+	-29.4	-	SH_MCA-m0238-3p	7	-	7	CTCAGATTGGCCAAAAAGTTCAATCAGCTTTTTCTGTACAATCTTATGGAAAATCTGAATGAACTTTTTGACCAACCTCGT	...((.((((.(((((((((((.((((..(((((((((......))))))))).)))).))))))))))).)))).))...	-	AAAATCTGAATGAACTTTTTGA
SH_ZCA-m0337	NC_019482.1:8841595:8841675:+	-29.4	-	SH_ZCA-m0337-3p	39	-	39	CTCAGATTGGCCAAAAAGTTCAATCAGCTTTTTCTGTACAATCTTATGGAAAATCTGAATGAACTTTTTGACCAACCTCGT	...((.((((.(((((((((((.((((..(((((((((......))))))))).)))).))))))))))).)))).))...	-	AAAATCTGAATGAACTTTTTGA
SH_JCA-m0150	NC_019467.1:16837386:16837460:+	-29.44	SH_JCA-m0150-5p	-	5	5	-	TTGAGTCAGCCAAAAGTTCGTTTGGGTTTTTCGTTTTCAGATCACAGAAAAACCCAAACGAACTCTTTGACCTAT	....(((((.....((((((((((((((((((..............))))))))))))))))))..)))))....	CAAAAGTTCGTTTGGGTTTTTC	-
SH_MCA-m0131	NC_019467.1:16837386:16837464:+	-29.44	SH_MCA-m0131-5p	SH_MCA-m0131-3p	8	7	1	TTGAGTCAGCCAAAAGTTCGTTTGGGTTTTTCGTTTTCAGATCACAGAAAAACCCAAACGAACTCTTTGACCTATGTAT	....(((((.....((((((((((((((((((..............))))))))))))))))))..)))))........	CAAAAGTTCGTTTGGGTTTTTC	AAAAACCCAAACGAACTCTTTG
SH_ZCA-m0182	NC_019467.1:16837386:16837460:+	-29.44	SH_ZCA-m0182-5p	-	9	9	-	TTGAGTCAGCCAAAAGTTCGTTTGGGTTTTTCGTTTTCAGATCACAGAAAAACCCAAACGAACTCTTTGACCTAT	....(((((.....((((((((((((((((((..............))))))))))))))))))..)))))....	CAAAAGTTCGTTTGGGTTTTTC	-
SH_JCA-m0162	NC_019468.1:16933627:16933708:-	-29.5	-	SH_JCA-m0162-3p	8	-	8	ATTCGGTCGGCCAAGAAGTTCGTTCAAATTTTCCCATAATATCTTCCGCAAAAACTGGAATGAACTTTTTGGCCAACCCAGT	....(((.(((((((((((((((((...((((..(............)..))))...))))))))))))))))).)))....	-	AAACTGGAATGAACTTTTTGG
SH_ZCA-m0197	NC_019468.1:16933627:16933708:-	-29.5	-	SH_ZCA-m0197-3p	10	-	10	ATTCGGTCGGCCAAGAAGTTCGTTCAAATTTTCCCATAATATCTTCCGCAAAAACTGGAATGAACTTTTTGGCCAACCCAGT	....(((.(((((((((((((((((...((((..(............)..))))...))))))))))))))))).)))....	-	AAACTGGAATGAACTTTTTGG
SH_JCA-m0028	NC_019458.1:174225638:174225714:-	-29.6	-	SH_JCA-m0028-3p	10	-	10	TGGGTTGGCCCCAAAGTTCATTCATGTTTTTCCATAAAAGCTTACAGAAAAACCTGAGCAAACTTTTTGGCCAATCC	.(((((((((..((((((..((((.(((((((..(((....)))..))))))).))))..))))))..)))))))))	-	GAAAAACCTGAGCAAACTTTT
SH_ZCA-m0234	NC_019470.1:63681196:63681274:-	-29.9	-	SH_ZCA-m0234-3p	8	-	8	TATTGGTTTGACCAAAAGTTTCGTTCAGATTTTTTCACTGTTATGGAAAAATCTGAACAAACTTTTTGACCAACCCAAT	.(((((.(((..(((((((((.(((((((((((((((......))))))))))))))))))).)))))..))).)))))	-	AAAATCTGAACAAACTTTTTGA
SH_ZCA-m0253	NC_019472.1:25300953:25301027:+	-29.9	SH_ZCA-m0253-5p	-	12	12	-	AGATTGTCCAAAAAAGTTCGTTTGGGTTTTCCCTGTAAGCCATGGAAAAACCCAAATGAATTTTTTGGCCAACCC	...(((.((((((((.((((((((((((((((.((.....)).)).)))))))))))))))))))))).)))...	AAAAAGTTCGTTTGGGTTTTC	-
SH_MCA-m0091	NC_019462.1:37255692:37255773:-	-30	-	SH_MCA-m0091-3p	6	-	6	ATTGGGTTGGCCAAAAAGTTCATTTGAGCTTTTCCATAACATCTTACAGAAAAACCTGAGTGAACTTTTTGGTTTTCTCAGC	.(((((..(((((((((((((((((..(.(((((..(((....)))..))))).)..)))))))))))))))))..))))).	-	AAAACCTGAGTGAACTTTTTGG
SH_JCA-m0019	NC_019458.1:31285988:31286070:-	-30.1	-	SH_JCA-m0019-3p	5	-	5	TATTGGCTTGACCACAGAGTTCTTTCACATTTTTCTATAAGAACATATGGAACAATCTGAACAAACTTTTTGGTCAACCCAAT	.(((((.(((((((.((((((..((((.(((.(((((((......))))))).))).))))..)))))).))))))).)))))	-	CAATCTGAACAAACTTTTTGG
SH_JCA-m0130	NC_019464.1:17861937:17862009:-	-30.1	SH_JCA-m0130-5p	-	11	11	-	GTTGACCAAAAAGTTCATTTGGGCTTTTCTGTACCATCTCATGGAAAAGCCCAAACAAACTTTTTGCCAAGCC	(((...(((((((((..(((((((((((((((........)))))))))))))))..)))))))))...))).	AAGTTCATTTGGGCTTTTCTGT	-
SH_JCA-m0157	NC_019467.1:59514676:59514756:-	-30.1	-	SH_JCA-m0157-3p	23	-	23	ATTGAGTTGGCCTTAGAGTTTACTTGCATTTTTCTGTAATGGTTTATGGAAAGGCCTGAATGAACTTTTTGGCCAACCCAA	.(((.(((((((..((((((((.(((..(((((((((((....)))))))))))..))).))))))))..))))))).)))	-	AAAGGCCTGAATGAACTTTTTG
SH_MCA-m0137	NC_019467.1:59514676:59514756:-	-30.1	-	SH_MCA-m0137-3p	19	-	19	ATTGAGTTGGCCTTAGAGTTTACTTGCATTTTTCTGTAATGGTTTATGGAAAGGCCTGAATGAACTTTTTGGCCAACCCAA	.(((.(((((((..((((((((.(((..(((((((((((....)))))))))))..))).))))))))..))))))).)))	-	AAAGGCCTGAATGAACTTTTTG
SH_ZCA-m0019	NC_019458.1:31285988:31286070:-	-30.1	-	SH_ZCA-m0019-3p	23	-	23	TATTGGCTTGACCACAGAGTTCTTTCACATTTTTCTATAAGAACATATGGAACAATCTGAACAAACTTTTTGGTCAACCCAAT	.(((((.(((((((.((((((..((((.(((.(((((((......))))))).))).))))..)))))).))))))).)))))	-	CAATCTGAACAAACTTTTTGG
SH_ZCA-m0147	NC_019464.1:17861937:17862009:-	-30.1	SH_ZCA-m0147-5p	-	8	8	-	GTTGACCAAAAAGTTCATTTGGGCTTTTCTGTACCATCTCATGGAAAAGCCCAAACAAACTTTTTGCCAAGCC	(((...(((((((((..(((((((((((((((........)))))))))))))))..)))))))))...))).	AAGTTCATTTGGGCTTTTCTGT	-
SH_ZCA-m0190	NC_019467.1:59514676:59514756:-	-30.1	-	SH_ZCA-m0190-3p	34	-	34	ATTGAGTTGGCCTTAGAGTTTACTTGCATTTTTCTGTAATGGTTTATGGAAAGGCCTGAATGAACTTTTTGGCCAACCCAA	.(((.(((((((..((((((((.(((..(((((((((((....)))))))))))..))).))))))))..))))))).)))	-	AAAGGCCTGAATGAACTTTTTG
SH_ZCA-m0178	NC_019466.1:51155886:51155970:-	-30.32	-	SH_ZCA-m0178-3p	7	-	7	GATTGGCCTGGGCAAAAAGTCTGTTCAGGTTTTTTCATAAGATGCTACAGAAAAAAATCTGAACAACCTTTTTGGCCAACTCAAT	.(((((..(((.(((((((..(((((((((((((((.............).))))))))))))))..))))))).)))..)))))	-	AAAATCTGAACAACCTTTTTGG
SH_JCA-m0044	NC_019459.1:176817003:176817085:+	-30.4	-	SH_JCA-m0044-3p	26	-	26	TATTGGGTGGGCCAAAATGTTTGTTTGGGTTTCCCCATAAGATCTTACAGAAAAACCTGAATGACCTTTTTGGCCAATCCAAT	.(((((((.((((((((.(.(..((..(((((..(..(((....)))..)..)))))..))..).).)))))))).)))))))	-	AAAACCTGAATGACCTTTTTGG
SH_JCA-m0210	NC_019472.1:51578277:51578355:-	-30.4	-	SH_JCA-m0210-3p	26	-	26	TTGAGTTGGCCAGTAAGTCTGTTCAGGTTTTTCCAAATCATTGAAGAGAAAAACTAGAATGAACTTTTTGGCCAACCCA	.((.(((((((((.((((..((((.(((((((((...........).)))))))).))))..)))).))))))))).))	-	AAAAACTAGAATGAACTTTTT
SH_MCA-m0030	NC_019459.1:176817003:176817085:+	-30.4	-	SH_MCA-m0030-3p	13	-	13	TATTGGGTGGGCCAAAATGTTTGTTTGGGTTTCCCCATAAGATCTTACAGAAAAACCTGAATGACCTTTTTGGCCAATCCAAT	.(((((((.((((((((.(.(..((..(((((..(..(((....)))..)..)))))..))..).).)))))))).)))))))	-	AAAACCTGAATGACCTTTTTGG
SH_ZCA-m0040	NC_019459.1:176817003:176817085:+	-30.4	-	SH_ZCA-m0040-3p	14	-	14	TATTGGGTGGGCCAAAATGTTTGTTTGGGTTTCCCCATAAGATCTTACAGAAAAACCTGAATGACCTTTTTGGCCAATCCAAT	.(((((((.((((((((.(.(..((..(((((..(..(((....)))..)..)))))..))..).).)))))))).)))))))	-	AAAACCTGAATGACCTTTTTGG
SH_ZCA-m0258	NC_019472.1:51578277:51578355:-	-30.4	-	SH_ZCA-m0258-3p	40	-	40	TTGAGTTGGCCAGTAAGTCTGTTCAGGTTTTTCCAAATCATTGAAGAGAAAAACTAGAATGAACTTTTTGGCCAACCCA	.((.(((((((((.((((..((((.(((((((((...........).)))))))).))))..)))).))))))))).))	-	AAAAACTAGAATGAACTTTTT
SH_JCA-m0126	NC_019464.1:37879820:37879916:+	-30.5	SH_JCA-m0126-5p	-	5	5	-	AGACAGGCAAGGGGAGTGGCCGCAGAAGCTCAGCACAGACCAGTCCTCACCGCTTCAGACCCTCTCCCTCCACCCCCAGCAGGGCTTAGCCCTGGAC	.....((...((((((.((...(.(((((..((.((......)).))....))))).)..)).))))))...)).....((((((...))))))...	GGGGAGTGGCCGCAGAAGCTCAG	-
SH_JCA-m0153	NC_019467.1:11403221:11403298:-	-30.5	SH_JCA-m0153-5p	SH_JCA-m0153-3p	12	1	11	TGGGTTGGTTAAAAGTTCGTTTGGGTTTTCCCATGACATCTTACAAAAACCTGAATGAACTTTTTGGATAACCCAGTA	(((((((...(((((((((((..((((((.....(....).....))))))..)))))))))))....)))))))...	AAAAGTTCGTTTGGGTTTTC	AAAACCTGAATGAACTTTTTGGA
SH_MCA-m0134	NC_019467.1:11403221:11403298:-	-30.5	SH_MCA-m0134-5p	SH_MCA-m0134-3p	7	2	5	TGGGTTGGTTAAAAGTTCGTTTGGGTTTTCCCATGACATCTTACAAAAACCTGAATGAACTTTTTGGATAACCCAGTA	(((((((...(((((((((((..((((((.....(....).....))))))..)))))))))))....)))))))...	AAAAGTTCGTTTGGGTTTTCC	AAAACCTGAATGAACTTTTTGGA
SH_ZCA-m0186	NC_019467.1:11403221:11403298:-	-30.5	SH_ZCA-m0186-5p	SH_ZCA-m0186-3p	23	3	20	TGGGTTGGTTAAAAGTTCGTTTGGGTTTTCCCATGACATCTTACAAAAACCTGAATGAACTTTTTGGATAACCCAGTA	(((((((...(((((((((((..((((((.....(....).....))))))..)))))))))))....)))))))...	AAAAGTTCGTTTGGGTTTTC	AAAACCTGAATGAACTTTTTGGA
SH_ZCA-m0279	NC_019475.1:22242560:22242626:-	-30.5	SH_ZCA-m0279-5p	-	11	11	-	TGGCTTGGCCAAAAAGTTCGTTTGGGTTTTCTGTAAGATGGAAAAACACGAACCTTTTGGCCAGCCC	.((((.((((((((.((((((..(..(((((........)))))..))))))).)))))))))))).	AAAAAGTTCGTTTGGGTTTTC	-
SH_MCA-m0064	NC_019460.1:163097479:163097553:-	-30.6	SH_MCA-m0064-5p	SH_MCA-m0064-3p	32	29	3	GGACCATGGAGGAGGGTTTGGGTTAACATCTGTGTGTCCCATACTGATGTTTATCTGGATCCTCAGAGTTCAAGG	...((.((((.(((((((..(((.((((((.(((((...))))).)))))).)))..)))))))....)))).))	GGAGGGTTTGGGTTAACATCTG	TGATGTTTATCTGGATCCTCA
SH_JCA-m0080	NC_019460.1:222913212:222913284:+	-30.7	SH_JCA-m0080-5p	-	6	6	-	GTAGATTTCCCGAGTGTGTGTGTGTGAGTGTGCGCATGTGTGTGTGTGTGCATACACAGTCGTGAAATTAACG	((.((((((.(((.((((((((..(..(..(((((....)))))..))..)))))))).))).)))))).)).	CGAGTGTGTGTGTGTGAGTGT	-
SH_JCA-m0100	NC_019461.1:87783232:87783311:-	-30.7	-	SH_JCA-m0100-3p	16	-	16	ATGTGTGTGTATATATATTCACATATATATATTTCTGCCATGTATATATATGTGTGTATGTGTATATATGTGCATATATA	.(((((((((((((((((.(((((((((((((...(((...))).....))))))))))))).)))))))))))))))))	-	TATGTGTGTATGTGTATATATG
SH_JCA-m0170	NC_019469.1:77925350:77925429:+	-30.7	SH_JCA-m0170-5p	-	5	5	-	AGCGTGTACCTGGGTGTGTGTGTGTGAGTGTGTACCTGGGGGTGTGTGTGCATGTGAGCGTGTACCTGGGGGTGTGTGTG	.(((..((((((((((..((((..((..((..((((....))))..))..))..)..)))..)))))..)))))..))).	TGGGTGTGTGTGTGTGAGTGTGT	-
SH_JCA-m0171	NC_019469.1:77925637:77925716:+	-30.7	SH_JCA-m0171-5p	-	5	5	-	AGCGTGTACCTGGGTGTGTGTGTGTGAGTGTGTACCTGGGGGTGTGTGTGCATGTGAGCGTGTACCTGGGGGTGTGTGTG	.(((..((((((((((..((((..((..((..((((....))))..))..))..)..)))..)))))..)))))..))).	TGGGTGTGTGTGTGTGAGTGTGT	-
SH_MCA-m0079	NC_019461.1:87783232:87783311:-	-30.7	-	SH_MCA-m0079-3p	12	-	12	ATGTGTGTGTATATATATTCACATATATATATTTCTGCCATGTATATATATGTGTGTATGTGTATATATGTGCATATATA	.(((((((((((((((((.(((((((((((((...(((...))).....))))))))))))).)))))))))))))))))	-	TATGTGTGTATGTGTATATATG
SH_MCA-m0119	NC_019465.1:4316016:4316090:-	-30.7	-	SH_MCA-m0119-3p	5	-	5	ATTGAGTTGGCCAAAAAGTTTATTCAGGTTTGTTATCTTAGGGAAAGACCCAAACGAACTTTTTGGCCAACCCAA	.(((.(((((((((((((((..((..(((((....((.....)).)))))..))..))))))))))))))).)))	-	AAGACCCAAACGAACTTTTTG
SH_ZCA-m0111	NC_019461.1:87783232:87783311:-	-30.7	-	SH_ZCA-m0111-3p	13	-	13	ATGTGTGTGTATATATATTCACATATATATATTTCTGCCATGTATATATATGTGTGTATGTGTATATATGTGCATATATA	.(((((((((((((((((.(((((((((((((...(((...))).....))))))))))))).)))))))))))))))))	-	TATGTGTGTATGTGTATATATG
SH_ZCA-m0167	NC_019466.1:13575326:13575404:+	-30.7	SH_ZCA-m0167-5p	-	12	10	-	ACCACTTGCTGCTGTACTGGAGCCTGCCCCCAACCTGGGCGTAGGGGAGGGGCCTGGCTGGTGAAAGCTGCCTCCTGGC	.(((...((.(((.((((..((((.(((((...((((....))))...)))))..))))))))..))).))....))).	GCTGTACTGGAGCCTGCCCC	-
SH_ZCA-m0196	NC_019468.1:53683593:53683674:+	-30.7	-	SH_ZCA-m0196-3p	10	-	9	ACGGCAAGCCTGTGCACCATGGTGTCAACCAGCTCAAGTTTGCTCCAAGCCTGCAGTCGGTTGCGGAGGAGCGCGCTGGCCG	.((((.(((..((((.((....((.(((((.(((((.(((((...))))).)).))).)))))))..)).))))))).))))	-	CTGCAGTCGGTTGCGGAGGAGC
SH_ZCA-m0208	NC_019469.1:77925350:77925429:+	-30.7	SH_ZCA-m0208-5p	-	7	7	-	AGCGTGTACCTGGGTGTGTGTGTGTGAGTGTGTACCTGGGGGTGTGTGTGCATGTGAGCGTGTACCTGGGGGTGTGTGTG	.(((..((((((((((..((((..((..((..((((....))))..))..))..)..)))..)))))..)))))..))).	TGGGTGTGTGTGTGTGAGTGT	-
SH_ZCA-m0209	NC_019469.1:77925637:77925716:+	-30.7	SH_ZCA-m0209-5p	-	7	7	-	AGCGTGTACCTGGGTGTGTGTGTGTGAGTGTGTACCTGGGGGTGTGTGTGCATGTGAGCGTGTACCTGGGGGTGTGTGTG	.(((..((((((((((..((((..((..((..((((....))))..))..))..)..)))..)))))..)))))..))).	TGGGTGTGTGTGTGTGAGTGT	-
SH_JCA-m0111	NC_019462.1:104732373:104732460:+	-30.8	-	SH_JCA-m0111-3p	8	-	8	GTCTGCAATCGGGAATAAAAGCTGGGCTCAGAGTGGACTTGACACCTCAGTCCAATAGAGGCTGCAGGTCCCCTGACCCATTGCACCA	.((((....)))).......((((((.((((.(.(((((((.((((((.........)))).))))))))))))))))))..))....	-	GAGGCTGCAGGTCCCCTGACC
SH_MCA-m0073	NC_019461.1:87628903:87628982:+	-30.8	-	SH_MCA-m0073-3p	6	-	6	TATTGGGTTGACCCAAAAGTTCATTCAGATTTTCTAAGTGCTTACAGAAAACCCTGAACGAACTTTTTGGCTAACCCAAT	.(((((((((.((.((((((((.(((((.((((((..........))))))..))))).)))))))).)).)))))))))	-	AAACCCTGAACGAACTTTTTGG
SH_MCA-m0095	NC_019462.1:72658181:72658261:-	-30.8	-	SH_MCA-m0095-3p	6	-	6	ACTGGGTTGACCAAAAGCTCATTTCAGTTTTCCCATAGGATGTTATGGAAAAACCTGAATGAACTTTTTGTTCAACCCAAT	..(((((((((.(((((.((((((..(((((.((((((....)))))).)))))..)))))).))))).).))))))))..	-	AAAACCTGAATGAACTTTTTGT
SH_ZCA-m0104	NC_019461.1:87628903:87628982:+	-30.8	-	SH_ZCA-m0104-3p	8	-	8	TATTGGGTTGACCCAAAAGTTCATTCAGATTTTCTAAGTGCTTACAGAAAACCCTGAACGAACTTTTTGGCTAACCCAAT	.(((((((((.((.((((((((.(((((.((((((..........))))))..))))).)))))))).)).)))))))))	-	AAACCCTGAACGAACTTTTTGG
SH_ZCA-m0128	NC_019462.1:72658181:72658261:-	-30.8	-	SH_ZCA-m0128-3p	9	-	9	ACTGGGTTGACCAAAAGCTCATTTCAGTTTTCCCATAGGATGTTATGGAAAAACCTGAATGAACTTTTTGTTCAACCCAAT	..(((((((((.(((((.((((((..(((((.((((((....)))))).)))))..)))))).))))).).))))))))..	-	AAAACCTGAATGAACTTTTTGT
SH_MCA-m0140	NC_019468.1:12030229:12030296:+	-30.9	SH_MCA-m0140-5p	SH_MCA-m0140-3p	16	13	2	GGGTGCTCGCAGACCCGGAATGTGAGGCCTCGGCGCTGCTGGCCCCGTTTCTCTGGCGAGCTTTCCCC	(((.(((((((((...((((((.(.((((..(((...))))))))))))))))).))))))...))).	AGACCCGGAATGTGAGGCCT	TGGCCCCGTTTCTCTGGCG
SH_ZCA-m0067	NC_019459.1:230555711:230555782:-	-30.9	SH_ZCA-m0067-5p	-	12	12	-	GGGTTGGCCAAAAAAGTTCGTTTGGGTTTTCCATAGGGTGTTACCCATCGAATTAACTTTTCAGCCAACCCG	((((((((..((((((((((..(((((...((....))....))))).))))))...))))..)))))))).	AAAAAGTTCGTTTGGGTTTTC	-
SH_JCA-m0103	NC_019461.1:104944658:104944740:-	-31	-	SH_JCA-m0103-3p	17	-	17	CATTGGGTTGGTCAAAAAATCCATTTGGGTTTTCCTGCAAGAGGTTATGGAAAAATCTGAATGAACTTTTTGACCAACACAAT	.((((.((((((((((((...((((..((((((((.((.....))...)).))))))..))))...)))))))))))).))))	-	AAAATCTGAATGAACTTTTTGA
SH_JCA-m0240	NC_019476.1:39789367:39789445:-	-31	SH_JCA-m0240-5p	-	9	9	-	TTCCTCTTGGTGGCTTCAGTCAGGCATGCAGCTGTGTGGTAGAATCCTGGAGCATGCTCGGCTGGGGCTCGCGGCGGCT	..((.((..((((((((((((..((((((..((....((......)).)).))))))..))))))))).))))).))..	TGGCTTCAGTCAGGCATGCAG	-
SH_JCA-m0275	NC_019481.1:19363175:19363252:+	-31	-	SH_JCA-m0275-3p	8	-	8	AGGAGTAAACGCTGGACTCAGAGTGGACTCTGCACCTCAGTCCTTCAGAGGCTGCAGGTCCCCTGACCCATTGCACCA	.((.((((....(((..((((.(.((((.(((((((((.........)))).)))))))))))))).))))))).)).	-	GAGGCTGCAGGTCCCCTGACC
SH_JCA-m0279	NC_019481.1:10268285:10268364:-	-31	-	SH_JCA-m0279-3p	20	-	20	TATTGGGTTGGCCAAACAATTCATTTGGGTTTTTGTTTCATCTTAGGGAAAACCTGAATGAACTTTTTGACCAGTCCAAT	.(((((..(((.((((.(.((((((..(((((((.((.......)).)))))))..)))))).).)))).)))..)))))	-	AAAACCTGAATGAACTTTTTGA
SH_MCA-m0081	NC_019461.1:104944658:104944740:-	-31	-	SH_MCA-m0081-3p	7	-	7	CATTGGGTTGGTCAAAAAATCCATTTGGGTTTTCCTGCAAGAGGTTATGGAAAAATCTGAATGAACTTTTTGACCAACACAAT	.((((.((((((((((((...((((..((((((((.((.....))...)).))))))..))))...)))))))))))).))))	-	AAAATCTGAATGAACTTTTTGA
SH_MCA-m0110	NC_019464.1:49159874:49159962:-	-31	-	SH_MCA-m0110-3p	11	-	11	TTTGGGCCCATTGGCTAATGGCTTTGAATGCTGGATTCTGTAATGTAAGATGTTACAGAAAAACCTGAGCAAACTTTTGGCCAGCCCAA	.((((((....(((((((.((.((((....(.((.(((((((((((...)))))))))))...)).)..)))))).)))))))))))))	-	AAAAACCTGAGCAAACTTTTG
SH_MCA-m0205	NC_019476.1:39789367:39789445:-	-31	SH_MCA-m0205-5p	-	8	8	-	TTCCTCTTGGTGGCTTCAGTCAGGCATGCAGCTGTGTGGTAGAATCCTGGAGCATGCTCGGCTGGGGCTCGCGGCGGCT	..((.((..((((((((((((..((((((..((....((......)).)).))))))..))))))))).))))).))..	TGGCTTCAGTCAGGCATGCAG	-
SH_MCA-m0236	NC_019481.1:10268285:10268364:-	-31	-	SH_MCA-m0236-3p	8	-	8	TATTGGGTTGGCCAAACAATTCATTTGGGTTTTTGTTTCATCTTAGGGAAAACCTGAATGAACTTTTTGACCAGTCCAAT	.(((((..(((.((((.(.((((((..(((((((.((.......)).)))))))..)))))).).)))).)))..)))))	-	AAAACCTGAATGAACTTTTTGA
SH_ZCA-m0112	NC_019461.1:104944658:104944740:-	-31	-	SH_ZCA-m0112-3p	48	-	48	CATTGGGTTGGTCAAAAAATCCATTTGGGTTTTCCTGCAAGAGGTTATGGAAAAATCTGAATGAACTTTTTGACCAACACAAT	.((((.((((((((((((...((((..((((((((.((.....))...)).))))))..))))...)))))))))))).))))	-	AAAATCTGAATGAACTTTTTGA
SH_ZCA-m0149	NC_019464.1:49159874:49159962:-	-31	-	SH_ZCA-m0149-3p	10	-	10	TTTGGGCCCATTGGCTAATGGCTTTGAATGCTGGATTCTGTAATGTAAGATGTTACAGAAAAACCTGAGCAAACTTTTGGCCAGCCCAA	.((((((....(((((((.((.((((....(.((.(((((((((((...)))))))))))...)).)..)))))).)))))))))))))	-	AAAAACCTGAGCAAACTTTTG
SH_ZCA-m0293	NC_019476.1:39789367:39789445:-	-31	SH_ZCA-m0293-5p	-	8	8	-	TTCCTCTTGGTGGCTTCAGTCAGGCATGCAGCTGTGTGGTAGAATCCTGGAGCATGCTCGGCTGGGGCTCGCGGCGGCT	..((.((..((((((((((((..((((((..((....((......)).)).))))))..))))))))).))))).))..	TGGCTTCAGTCAGGCATGCAG	-
SH_ZCA-m0334	NC_019481.1:10268285:10268364:-	-31	-	SH_ZCA-m0334-3p	27	-	27	TATTGGGTTGGCCAAACAATTCATTTGGGTTTTTGTTTCATCTTAGGGAAAACCTGAATGAACTTTTTGACCAGTCCAAT	.(((((..(((.((((.(.((((((..(((((((.((.......)).)))))))..)))))).).)))).)))..)))))	-	AAAACCTGAATGAACTTTTTGA
SH_JCA-m0144	NC_019466.1:18764649:18764722:-	-31.1	SH_JCA-m0144-5p	-	11	11	-	GCTGGCCAAAAAGTTCATTTGGGCTTTTCTGTACCATGTTATGGAAAAATCTAGGCAGACTTTTTGGCCAAGTC	..(((((((((((((..(((((..(((((((((......)))))))))..)))))..)))))))))))))....	AAGTTCATTTGGGCTTTTCTGT	-
SH_ZCA-m0174	NC_019466.1:18764649:18764722:-	-31.1	SH_ZCA-m0174-5p	-	8	8	-	GCTGGCCAAAAAGTTCATTTGGGCTTTTCTGTACCATGTTATGGAAAAATCTAGGCAGACTTTTTGGCCAAGTC	..(((((((((((((..(((((..(((((((((......)))))))))..)))))..)))))))))))))....	AAGTTCATTTGGGCTTTTCTGT	-
SH_JCA-m0032	NC_019458.1:260796802:260796891:-	-31.2	SH_JCA-m0032-5p	-	16	16	-	TGTGTATGTGTATGTGTGTATGTGTATATATGTGTGTATGTGTGTGTAGTGTGTATGTGTATATGTGTATGTGTATATGTATATATGCGA	..((((((((((((((((((((((((((((((..((((((..(.....)..))))))..)))))))))))))))))))))))))))))).	TATGTGTGTATGTGTATATATG	-
SH_JCA-m0262	NC_019479.1:41362911:41362993:+	-31.2	-	SH_JCA-m0262-3p	200	-	200	GGCAGTGGCCCCTGTATGACCTGCCAGGCACCGCCTTGTCACCCCCTAAGGTCGAGCCTGACAGATCACACACGGGACGTGAC	..((.((.(((.(((.(((.(((.(((((.(.((((((........)))))).).))))).))).))).))).))).))))..	-	TCGAGCCTGACAGATCACACAC
SH_JCA-m0265	NC_019479.1:41371525:41371607:+	-31.2	-	SH_JCA-m0265-3p	200	-	200	GGCAGTGGCCCCTGTATGACCTGCCAGGCACCGCCTTGTCACCCCCTAAGGTCGAGCCTGACAGATCACACACGGGACGTGAC	..((.((.(((.(((.(((.(((.(((((.(.((((((........)))))).).))))).))).))).))).))).))))..	-	TCGAGCCTGACAGATCACACAC
SH_MCA-m0021	NC_019458.1:260796802:260796891:-	-31.2	SH_MCA-m0021-5p	-	12	12	-	TGTGTATGTGTATGTGTGTATGTGTATATATGTGTGTATGTGTGTGTAGTGTGTATGTGTATATGTGTATGTGTATATGTATATATGCGA	..((((((((((((((((((((((((((((((..((((((..(.....)..))))))..)))))))))))))))))))))))))))))).	TATGTGTGTATGTGTATATATG	-
SH_MCA-m0077	NC_019461.1:65398239:65398313:-	-31.2	SH_MCA-m0077-5p	-	6	6	-	GATGAGAGGTTGCTGGAGGTCAAGCAGAGCTGTACCTGGAACTCAGCTATGCCTGCCGTCCAGAGCCTGTTTTCT	((.((.(((((.(((((((.((.(((.(((((...........))))).))).)))).)))))))))).)).)).	TGCTGGAGGTCAAGCAGAGCTGT	-
SH_MCA-m0222	NC_019479.1:41362911:41362993:+	-31.2	-	SH_MCA-m0222-3p	1006	-	1006	GGCAGTGGCCCCTGTATGACCTGCCAGGCACCGCCTTGTCACCCCCTAAGGTCGAGCCTGACAGATCACACACGGGACGTGAC	..((.((.(((.(((.(((.(((.(((((.(.((((((........)))))).).))))).))).))).))).))).))))..	-	TCGAGCCTGACAGATCACACAC
SH_MCA-m0225	NC_019479.1:41371525:41371607:+	-31.2	-	SH_MCA-m0225-3p	1006	-	1006	GGCAGTGGCCCCTGTATGACCTGCCAGGCACCGCCTTGTCACCCCCTAAGGTCGAGCCTGACAGATCACACACGGGACGTGAC	..((.((.(((.(((.(((.(((.(((((.(.((((((........)))))).).))))).))).))).))).))).))))..	-	TCGAGCCTGACAGATCACACAC
SH_ZCA-m0030	NC_019458.1:260796802:260796891:-	-31.2	SH_ZCA-m0030-5p	-	13	13	-	TGTGTATGTGTATGTGTGTATGTGTATATATGTGTGTATGTGTGTGTAGTGTGTATGTGTATATGTGTATGTGTATATGTATATATGCGA	..((((((((((((((((((((((((((((((..((((((..(.....)..))))))..)))))))))))))))))))))))))))))).	TATGTGTGTATGTGTATATATG	-
SH_ZCA-m0317	NC_019479.1:41362911:41362993:+	-31.2	-	SH_ZCA-m0317-3p	3584	-	3579	GGCAGTGGCCCCTGTATGACCTGCCAGGCACCGCCTTGTCACCCCCTAAGGTCGAGCCTGACAGATCACACACGGGACGTGAC	..((.((.(((.(((.(((.(((.(((((.(.((((((........)))))).).))))).))).))).))).))).))))..	-	TCGAGCCTGACAGATCACACAC
SH_ZCA-m0320	NC_019479.1:41371525:41371607:+	-31.2	-	SH_ZCA-m0320-3p	3584	-	3579	GGCAGTGGCCCCTGTATGACCTGCCAGGCACCGCCTTGTCACCCCCTAAGGTCGAGCCTGACAGATCACACACGGGACGTGAC	..((.((.(((.(((.(((.(((.(((((.(.((((((........)))))).).))))).))).))).))).))).))))..	-	TCGAGCCTGACAGATCACACAC
SH_ZCA-m0359	NC_019484.1:84481729:84481804:+	-31.2	-	SH_ZCA-m0359-3p	8	-	8	ATGCAGTGCCCTGCCCAGCCAGGTGCAGTTCATGTACAATTGAAGTACTGTTCCCTGAATGGGTAGTGTAAGGCTC	..((..(((.(((((((..((((.((((((((........)))...)))))..))))..))))))).)))..))..	-	TACTGTTCCCTGAATGGGTAG
SH_MCA-m0144	NC_019468.1:24139953:24140027:-	-31.3	SH_MCA-m0144-5p	SH_MCA-m0144-3p	10	9	1	GGCACCAGTTACCAGGCAGGACTTCTTGATCCTATACCCTGGATCTTGAGCTCCTGTATCCCTGGCAGGGTGGGG	..((((.....((((((((((.(((..(((((........)))))..))).)))))....)))))...))))...	ACCAGGCAGGACTTCTTGATCC	TCTTGAGCTCCTGTATCCCTGG
SH_ZCA-m0021	NC_019458.1:69990238:69990315:-	-31.3	SH_ZCA-m0021-5p	SH_ZCA-m0021-3p	33	1	32	GAAACCCTCAGAGAGAGATGTGCACAGCAGATGCTTGTAAATGCACCCTCTGTGTTCCTCTCTCTTTGCGGCGACTCA	((..(((.((((((((((.(.((((((.((.(((........)))..)))))))).).)))))))))).)).)..)).	GAGAGAGATGTGCACAGCAGA	CTCTGTGTTCCTCTCTCTTTG
SH_ZCA-m0075	NC_019460.1:169984774:169984853:+	-31.3	-	SH_ZCA-m0075-3p	11	-	11	TATTGGATTGGCAAAAAATTTGTTTGGGTTTTTAGTAAGAGCTTACAGAAAACCTGAAGGAACTTTTTGGCCAACCCAGT	.(((((.((((((((((.(((.((..(((((((.((((....)))).)))))))..)).))).))))).))))).)))))	-	AAAACCTGAAGGAACTTTTTGG
SH_JCA-m0075	NC_019460.1:187005439:187005516:+	-31.32	-	SH_JCA-m0075-3p	26	-	26	TGGGTTGGTCAAAAAGTTTATTCATGTTTTCCCCTAATATCTAACGGAAAAACTAGAATGAACTTTTTGGCCAATGCC	.(.((((((((((((((((((((...((((((.............))))))....)))))))))))))))))))).).	-	AAAAACTAGAATGAACTTTTT
SH_ZCA-m0078	NC_019460.1:187005439:187005516:+	-31.32	-	SH_ZCA-m0078-3p	42	-	42	TGGGTTGGTCAAAAAGTTTATTCATGTTTTCCCCTAATATCTAACGGAAAAACTAGAATGAACTTTTTGGCCAATGCC	.(.((((((((((((((((((((...((((((.............))))))....)))))))))))))))))))).).	-	AAAAACTAGAATGAACTTTTT
SH_MCA-m0183	NC_019472.1:51578276:51578356:-	-31.4	-	SH_MCA-m0183-3p	28	-	28	ATTGAGTTGGCCAGTAAGTCTGTTCAGGTTTTTCCAAATCATTGAAGAGAAAAACTAGAATGAACTTTTTGGCCAACCCAA	.(((.(((((((((.((((..((((.(((((((((...........).)))))))).))))..)))).))))))))).)))	-	AAAAACTAGAATGAACTTTTTG
SH_JCA-m0001	NC_019458.1:15030124:15030207:+	-31.5	SH_JCA-m0001-5p	-	7	7	-	AAAGCCTGACTTCCTTCTGTGTAACATGTGCCGCGCGTGTGTGTTTTAGCTGCCGGGATGTCCTCAGAAGGAGGGTTTGGCGGT	...(((...((((((((((.(....((((.(((.(((.((........)))))))).)))).).))))))))))....)))...	TTCCTTCTGTGTAACATGTGCCG	-
SH_JCA-m0258	NC_019478.1:22411136:22411215:-	-31.5	-	SH_JCA-m0258-3p	14	-	14	TCAGGTTGGTAAAAGAGATCTTTTGGGTTTTTCCATAACATCTTACTGAAAAATCTGAATGAACTTTTTTGCCAACCCAA	...((((((((((((((.((.((..((((((((..(((....)))..))))))))..)).)).))))))))))))))...	-	AAAATCTGAATGAACTTTTTT
SH_MCA-m0002	NC_019458.1:15030124:15030207:+	-31.5	SH_MCA-m0002-5p	-	5	5	-	AAAGCCTGACTTCCTTCTGTGTAACATGTGCCGCGCGTGTGTGTTTTAGCTGCCGGGATGTCCTCAGAAGGAGGGTTTGGCGGT	...(((...((((((((((.(....((((.(((.(((.((........)))))))).)))).).))))))))))....)))...	TTCCTTCTGTGTAACATGTGCCG	-
SH_MCA-m0217	NC_019478.1:22411136:22411215:-	-31.5	-	SH_MCA-m0217-3p	9	-	9	TCAGGTTGGTAAAAGAGATCTTTTGGGTTTTTCCATAACATCTTACTGAAAAATCTGAATGAACTTTTTTGCCAACCCAA	...((((((((((((((.((.((..((((((((..(((....)))..))))))))..)).)).))))))))))))))...	-	AAAAATCTGAATGAACTTTTTT
SH_ZCA-m0002	NC_019458.1:15030124:15030207:+	-31.5	SH_ZCA-m0002-5p	-	9	9	-	AAAGCCTGACTTCCTTCTGTGTAACATGTGCCGCGCGTGTGTGTTTTAGCTGCCGGGATGTCCTCAGAAGGAGGGTTTGGCGGT	...(((...((((((((((.(....((((.(((.(((.((........)))))))).)))).).))))))))))....)))...	TTCCTTCTGTGTAACATGTGCCG	-
SH_ZCA-m0313	NC_019478.1:22411136:22411215:-	-31.5	-	SH_ZCA-m0313-3p	30	-	30	TCAGGTTGGTAAAAGAGATCTTTTGGGTTTTTCCATAACATCTTACTGAAAAATCTGAATGAACTTTTTTGCCAACCCAA	...((((((((((((((.((.((..((((((((..(((....)))..))))))))..)).)).))))))))))))))...	-	AAAAATCTGAATGAACTTTTTT
SH_JCA-m0047	NC_019459.1:207470018:207470096:+	-31.6	SH_JCA-m0047-5p	SH_JCA-m0047-3p	11	7	4	AAATTGGCCACAAAGTTCGTTTGGGTTTTTCTAGAAGATGTTATGGACAAACCTGAACAAACTTTTTGGCCAGCCCAAT	...(((((((.((((((.(((..(((((.((((..........)))).)))))..))).)))))).)))))))......	CAAAGTTCGTTTGGGTTTTTC	CAAACCTGAACAAACTTTTTGG
SH_JCA-m0155	NC_019467.1:33987265:33987342:-	-31.6	-	SH_JCA-m0155-3p	11	-	11	TGGGTTGGTCAAAAAGTTTGTTTTGGCTTTTCCGTAAGATATTATAGAAAATCTGAATGAACTTTTTTGGCTAACCCA	.(((((((((((((((((..(((.((.(((((..(((....)))..))))))).)))..))).)))))))))))))).	-	AAAATCTGAATGAACTTTTTT
SH_JCA-m0290	NC_019483.1:14724791:14724872:-	-31.6	-	SH_JCA-m0290-3p	47	-	47	TATTGCATTGGCCAAAAAGTTCATTGAGGTTTTTGGTACCATCTTAGAGACAAACCTGAATGAACTTTTTGGGCAACCCAAT	.((((..(((.((((((((((((((.((((((...((..(......)..)))))))).)))))))))))))).)))..))))	-	CAAACCTGAATGAACTTTTTGG
SH_MCA-m0248	NC_019483.1:14724791:14724872:-	-31.6	-	SH_MCA-m0248-3p	33	-	33	TATTGCATTGGCCAAAAAGTTCATTGAGGTTTTTGGTACCATCTTAGAGACAAACCTGAATGAACTTTTTGGGCAACCCAAT	.((((..(((.((((((((((((((.((((((...((..(......)..)))))))).)))))))))))))).)))..))))	-	CAAACCTGAATGAACTTTTTGG
SH_ZCA-m0044	NC_019459.1:207470018:207470093:+	-31.6	SH_ZCA-m0044-5p	-	7	7	-	AAATTGGCCACAAAGTTCGTTTGGGTTTTTCTAGAAGATGTTATGGACAAACCTGAACAAACTTTTTGGCCAGCCC	...(((((((.((((((.(((..(((((.((((..........)))).)))))..))).)))))).)))))))...	CAAAGTTCGTTTGGGTTTTTC	-
SH_ZCA-m0349	NC_019483.1:14724791:14724872:-	-31.6	-	SH_ZCA-m0349-3p	40	-	40	TATTGCATTGGCCAAAAAGTTCATTGAGGTTTTTGGTACCATCTTAGAGACAAACCTGAATGAACTTTTTGGGCAACCCAAT	.((((..(((.((((((((((((((.((((((...((..(......)..)))))))).)))))))))))))).)))..))))	-	CAAACCTGAATGAACTTTTTGG
SH_ZCA-m0161	NC_019465.1:4316015:4316091:-	-31.7	-	SH_ZCA-m0161-3p	20	-	20	TATTGAGTTGGCCAAAAAGTTTATTCAGGTTTGTTATCTTAGGGAAAGACCCAAACGAACTTTTTGGCCAACCCAAT	.((((.(((((((((((((((..((..(((((....((.....)).)))))..))..))))))))))))))).))))	-	AAGACCCAAACGAACTTTTTGG
SH_ZCA-m0294	NC_019476.1:44129233:44129301:-	-31.7	-	SH_ZCA-m0294-3p	20	-	20	AGCTGTCACTCTGCAGATGGCTGCATTTCCACAGTGTGGAGGAAGTCAGTCTGCAGAGAAAATGTAGCA	.((((.((((((((((((((((...(((((((...))))))).))))).)))))))))....)))))).	-	GAGGAAGTCAGTCTGCAGAGA
SH_JCA-m0085	NC_019460.1:145451651:145451729:-	-31.72	SH_JCA-m0085-5p	SH_JCA-m0085-3p	60	1	59	TGGTTTGGCCAAAAAGTTCATTTGGGTTTCTGCATATGCTATTACAGCAAAACCTGAACGAACTTTTTGTCCAACCCAA	(((.((((.((((((((((.((..(((((.(((.............))))))))..)).)))))))))).)))).))).	AAAAAGTTCATTTGGGTTTCTG	CAAAACCTGAACGAACTTTTTG
SH_MCA-m0061	NC_019460.1:145451650:145451729:-	-31.72	SH_MCA-m0061-5p	SH_MCA-m0061-3p	65	1	64	TGGTTTGGCCAAAAAGTTCATTTGGGTTTCTGCATATGCTATTACAGCAAAACCTGAACGAACTTTTTGTCCAACCCAAT	(((.((((.((((((((((.((..(((((.(((.............))))))))..)).)))))))))).)))).)))..	AAAAAGTTCATTTGGGTTTCTGC	AAAACCTGAACGAACTTTTTGT
SH_ZCA-m0093	NC_019460.1:145451650:145451729:-	-31.72	SH_ZCA-m0093-5p	SH_ZCA-m0093-3p	54	1	53	TGGTTTGGCCAAAAAGTTCATTTGGGTTTCTGCATATGCTATTACAGCAAAACCTGAACGAACTTTTTGTCCAACCCAAT	(((.((((.((((((((((.((..(((((.(((.............))))))))..)).)))))))))).)))).)))..	AAAAAGTTCATTTGGGTTTCTGC	AAAACCTGAACGAACTTTTTGT
SH_JCA-m0273	NC_019480.1:12116037:12116119:-	-31.8	-	SH_JCA-m0273-3p	26	-	26	AGTGAGTTGCCCAAAAAGTTTATTTGGGTTTTTTCCATAGGATCTCATGGAAAAACCTGAATGACCTTTTTGGCCAATCCGAT	..((..(((.((((((((.(((((..(((((((.((((........)))))))))))..))))).)))))))).)))..))..	-	AAAACCTGAATGACCTTTTTGG
SH_JCA-m0312	NC_019484.1:82384526:82384606:-	-31.8	-	SH_JCA-m0312-3p	43	-	43	TCGGGTTGGCCGAAAAGTTTGTTTTGAGTTTTCCCAAAAGATAGTATGGAAGAACCTGAACGAACCTTTTGGCCATCTCAA	..(((.(((((((((.((((((((.(.(((((.(((..........))).)))))).)))))))).))))))))).)))..	-	AAGAACCTGAACGAACCTTTTG
SH_MCA-m0232	NC_019480.1:12116037:12116119:-	-31.8	-	SH_MCA-m0232-3p	13	-	13	AGTGAGTTGCCCAAAAAGTTTATTTGGGTTTTTTCCATAGGATCTCATGGAAAAACCTGAATGACCTTTTTGGCCAATCCGAT	..((..(((.((((((((.(((((..(((((((.((((........)))))))))))..))))).)))))))).)))..))..	-	AAAACCTGAATGACCTTTTTGG
SH_MCA-m0269	NC_019484.1:82384526:82384606:-	-31.8	-	SH_MCA-m0269-3p	38	-	38	TCGGGTTGGCCGAAAAGTTTGTTTTGAGTTTTCCCAAAAGATAGTATGGAAGAACCTGAACGAACCTTTTGGCCATCTCAA	..(((.(((((((((.((((((((.(.(((((.(((..........))).)))))).)))))))).))))))))).)))..	-	AAGAACCTGAACGAACCTTTTG
SH_ZCA-m0329	NC_019480.1:12116037:12116119:-	-31.8	-	SH_ZCA-m0329-3p	14	-	14	AGTGAGTTGCCCAAAAAGTTTATTTGGGTTTTTTCCATAGGATCTCATGGAAAAACCTGAATGACCTTTTTGGCCAATCCGAT	..((..(((.((((((((.(((((..(((((((.((((........)))))))))))..))))).)))))))).)))..))..	-	AAAACCTGAATGACCTTTTTGG
SH_ZCA-m0381	NC_019484.1:82384526:82384606:-	-31.8	-	SH_ZCA-m0381-3p	84	-	84	TCGGGTTGGCCGAAAAGTTTGTTTTGAGTTTTCCCAAAAGATAGTATGGAAGAACCTGAACGAACCTTTTGGCCATCTCAA	..(((.(((((((((.((((((((.(.(((((.(((..........))).)))))).)))))))).))))))))).)))..	-	AAGAACCTGAACGAACCTTTTG
SH_JCA-m0205	NC_019472.1:20785241:20785316:+	-31.9	-	SH_JCA-m0205-3p	11	-	11	GGGTTGGCCAAAATGTTCGTTCAGGTTTTTCCATACACTCCTATGGCAAAATCTGAATGAACTTTTTGCCCATTTG	....(((.(((((.(((((((((((((((.(((((......))))).))))))))))))))).))))).)))....	-	CAAAATCTGAATGAACTTTT
SH_JCA-m0260	NC_019479.1:32519561:32519641:+	-31.9	-	SH_JCA-m0260-3p	7	-	7	TATTGGATTGGCCAGGAAGTTGTTTGCGTTTTTGGTACAAAGTCACAGAAAAACCCGCATGGACTTTTTGGCCATCCCAGT	.(((((..(((((((((((((...((((((((((...........))))))....))))..)))))))))))))..)))))	-	AAAACCCGCATGGACTTTTTGG
SH_ZCA-m0087	NC_019460.1:38179958:38180056:-	-31.9	-	SH_ZCA-m0087-3p	9	-	8	ATGCCAGGCTTTCTTCTGAGAAGGGCATGGGGTGCAGCTAGAACAGTGTAGGTTCTCTCATAACCCTTTCTGCTGTTTTCCCATGATCCAACTGTGTAA	.((((((..((((....)))).((((((((((.(((((.((((.((....((((.......)))))))))))))))..))))))).)))..))).))).	-	TTTCTGCTGTTTTCCCATGATCC
SH_JCA-m0184	NC_019470.1:71082355:71082432:+	-31.92	-	SH_JCA-m0184-3p	5	-	5	TGAGTTGACCAACAAGTTCATTCAGGTTTTCCCCACGACATCTTACGGAAAAACCTGAAGGAACTTTTGGGCCAACTC	.((((((.((((.((((((.((((((((((.((.............)).)))))))))).))))))))))..))))))	-	AAAAACCTGAAGGAACTTTT
SH_ZCA-m0223	NC_019470.1:71082355:71082432:+	-31.92	-	SH_ZCA-m0223-3p	19	-	19	TGAGTTGACCAACAAGTTCATTCAGGTTTTCCCCACGACATCTTACGGAAAAACCTGAAGGAACTTTTGGGCCAACTC	.((((((.((((.((((((.((((((((((.((.............)).)))))))))).))))))))))..))))))	-	AAAAACCTGAAGGAACTTTT
SH_JCA-m0105	NC_019462.1:10552358:10552449:+	-32	SH_JCA-m0105-5p	-	7	7	-	GCCAGTGCCCTGACCTCTGACCTTTGCCTCCCAGGAGAAGGAGTATCCAGTGAAACGGGAGCGCCTGTCAGAGAGCAGCCCGGCCTTCCGCA	((.((.((((((..(((((((....(((((((....(..((.....))..).....))))).))..)))))))..)))...)))))...)).	TGACCTCTGACCTTTGCCTCCCAG	-
SH_JCA-m0114	NC_019462.1:17254756:17254855:-	-32	-	SH_JCA-m0114-3p	50	-	50	CACACTCTCCTCTTTTCCTTCAAGCCAGCCGGGAAGGGAAGGGGCAGTTAGTCACCTCTCAGCTCGAATCCTGTGATGAGGACTGAGGAAGAGGTCCTGA	....((((((((...(((((....((((.((((..((((.(((((.....))).))))))..))))....))).)..)))))..)))).)))).......	-	ATCCTGTGATGAGGACTGAGGAA
SH_JCA-m0263	NC_019479.1:41364498:41364582:+	-32	-	SH_JCA-m0263-3p	206	-	206	AGGGAAGTGACCCCTGTGTGACCTGCCAGGCACCAGCTTGTCACTAGCTAAGGTCGAGCCTGACAGATCACACACAGGACTTGAC	.(..((((..((..(((((((.(((.((((((((((((.......))))..)))...))))).))).)))))))..))))))..)	-	TCGAGCCTGACAGATCACACAC
SH_MCA-m0083	NC_019462.1:10552358:10552449:+	-32	SH_MCA-m0083-5p	-	7	7	-	GCCAGTGCCCTGACCTCTGACCTTTGCCTCCCAGGAGAAGGAGTATCCAGTGAAACGGGAGCGCCTGTCAGAGAGCAGCCCGGCCTTCCGCA	((.((.((((((..(((((((....(((((((....(..((.....))..).....))))).))..)))))))..)))...)))))...)).	TGACCTCTGACCTTTGCCTCCCAG	-
SH_MCA-m0090	NC_019462.1:17254756:17254855:-	-32	-	SH_MCA-m0090-3p	27	-	27	CACACTCTCCTCTTTTCCTTCAAGCCAGCCGGGAAGGGAAGGGGCAGTTAGTCACCTCTCAGCTCGAATCCTGTGATGAGGACTGAGGAAGAGGTCCTGA	....((((((((...(((((....((((.((((..((((.(((((.....))).))))))..))))....))).)..)))))..)))).)))).......	-	ATCCTGTGATGAGGACTGAGGAA
SH_MCA-m0223	NC_019479.1:41364498:41364582:+	-32	-	SH_MCA-m0223-3p	1046	-	1046	AGGGAAGTGACCCCTGTGTGACCTGCCAGGCACCAGCTTGTCACTAGCTAAGGTCGAGCCTGACAGATCACACACAGGACTTGAC	.(..((((..((..(((((((.(((.((((((((((((.......))))..)))...))))).))).)))))))..))))))..)	-	TCGAGCCTGACAGATCACACAC
SH_ZCA-m0116	NC_019462.1:10552358:10552449:+	-32	SH_ZCA-m0116-5p	-	6	6	-	GCCAGTGCCCTGACCTCTGACCTTTGCCTCCCAGGAGAAGGAGTATCCAGTGAAACGGGAGCGCCTGTCAGAGAGCAGCCCGGCCTTCCGCA	((.((.((((((..(((((((....(((((((....(..((.....))..).....))))).))..)))))))..)))...)))))...)).	TGACCTCTGACCTTTGCCTCCCAG	-
SH_ZCA-m0318	NC_019479.1:41364498:41364582:+	-32	-	SH_ZCA-m0318-3p	3700	-	3700	AGGGAAGTGACCCCTGTGTGACCTGCCAGGCACCAGCTTGTCACTAGCTAAGGTCGAGCCTGACAGATCACACACAGGACTTGAC	.(..((((..((..(((((((.(((.((((((((((((.......))))..)))...))))).))).)))))))..))))))..)	-	TCGAGCCTGACAGATCACACAC
SH_JCA-m0015	NC_019458.1:266627054:266627134:+	-32.1	-	SH_JCA-m0015-3p	73	-	73	GTATCGAGTTGACCAAAAAGTTCATTCAGTTTCTTCCAACGTCACAGAAAAAGCTGAACGAACTTTTTGGCCAGCCTGGTA	.(((((.((((.(((((((((((.((((((((.(((..........))).)))))))).))))))))))).)))).)))))	-	AAAGCTGAACGAACTTTTTGGC
SH_MCA-m0011	NC_019458.1:266627054:266627134:+	-32.1	-	SH_MCA-m0011-3p	51	-	51	GTATCGAGTTGACCAAAAAGTTCATTCAGTTTCTTCCAACGTCACAGAAAAAGCTGAACGAACTTTTTGGCCAGCCTGGTA	.(((((.((((.(((((((((((.((((((((.(((..........))).)))))))).))))))))))).)))).)))))	-	AAAGCTGAACGAACTTTTTGGC
SH_MCA-m0176	NC_019471.1:52869306:52869386:-	-32.1	SH_MCA-m0176-5p	SH_MCA-m0176-3p	12	8	4	GGTACACTTGCGCAGAGGCGGGAGGTATGACCTCCATACGCCCTGAGACCCTCTACCCCTCGCCTCTGCAGGTGAAGCTGT	....(((((((..(((((((((.((((.((.(((..........)))....)))))).)))))))))))))))).......	CGCAGAGGCGGGAGGTATGACCT	CTCTACCCCTCGCCTCTGCAG
SH_ZCA-m0015	NC_019458.1:266627054:266627134:+	-32.1	-	SH_ZCA-m0015-3p	107	-	107	GTATCGAGTTGACCAAAAAGTTCATTCAGTTTCTTCCAACGTCACAGAAAAAGCTGAACGAACTTTTTGGCCAGCCTGGTA	.(((((.((((.(((((((((((.((((((((.(((..........))).)))))))).))))))))))).)))).)))))	-	AAAGCTGAACGAACTTTTTGGC
SH_ZCA-m0125	NC_019462.1:58992062:58992142:-	-32.1	-	SH_ZCA-m0125-3p	6	-	6	CCAGAGGTAGATTGCAGGGAGGGGAGCTGCCAAATGTCCTGTTTGTTCATAAGCATCTCTCATCTCTGCGTCCAGCCCTGC	.(((.(((.(..((((((((.(((((.(((...(((..(.....)..)))..))).))))).))))))))..).)))))).	-	TAAGCATCTCTCATCTCTGCGT
SH_ZCA-m0250	NC_019471.1:52869306:52869386:-	-32.1	SH_ZCA-m0250-5p	SH_ZCA-m0250-3p	13	3	10	GGTACACTTGCGCAGAGGCGGGAGGTATGACCTCCATACGCCCTGAGACCCTCTACCCCTCGCCTCTGCAGGTGAAGCTGT	....(((((((..(((((((((.((((.((.(((..........)))....)))))).)))))))))))))))).......	CGCAGAGGCGGGAGGTATGACCT	CTCTACCCCTCGCCTCTGCAG
SH_JCA-m0008	NC_019458.1:131681249:131681330:+	-32.2	-	SH_JCA-m0008-3p	17	-	17	TTTGGGTTGGCCAAAAAGTTTGTTCAAGTTTTTCTGCAAGATGTCATGGAAAAATCTGAATGAACTTTTTGACCAACACAAT	.(((.(((((.(((((((((..((((..(((((((((.....))...)))))))..))))..))))))))).))))).))).	-	AAAATCTGAATGAACTTTTTGA
SH_JCA-m0049	NC_019459.1:220871053:220871137:+	-32.2	-	SH_JCA-m0049-3p	7	-	7	TTATTGGGTTGGTCGAAAAGTTAGTTCAAATTTTTCTAAGAGATGTTATGGAAAAACACAAATGAACTTTTTGGCCAACCTGATA	.(((..((((((((((((((((.(((....((((((((.((....)).))))))))....))).))))))))))))))))..)))	-	AAACACAAATGAACTTTTTGGC
SH_JCA-m0292	NC_019483.1:33027157:33027233:-	-32.2	-	SH_JCA-m0292-3p	11	-	11	TGGGTTGGCCAAAAAGTCCATTCATGCTTTTCTAGACCATCTTACAGAAAAACTAGAATGAACTTTTGGGCCAACCC	.(((((((((.((((((.(((((..(.((((((((.....))...)))))).)..))))).)))))).)))))))))	-	AAAAACTAGAATGAACTTTT
SH_MCA-m0006	NC_019458.1:131681249:131681330:+	-32.2	-	SH_MCA-m0006-3p	7	-	7	TTTGGGTTGGCCAAAAAGTTTGTTCAAGTTTTTCTGCAAGATGTCATGGAAAAATCTGAATGAACTTTTTGACCAACACAAT	.(((.(((((.(((((((((..((((..(((((((((.....))...)))))))..))))..))))))))).))))).))).	-	AAAATCTGAATGAACTTTTTGA
SH_MCA-m0034	NC_019459.1:220871053:220871137:+	-32.2	-	SH_MCA-m0034-3p	10	-	10	TTATTGGGTTGGTCGAAAAGTTAGTTCAAATTTTTCTAAGAGATGTTATGGAAAAACACAAATGAACTTTTTGGCCAACCTGATA	.(((..((((((((((((((((.(((....((((((((.((....)).))))))))....))).))))))))))))))))..)))	-	AAACACAAATGAACTTTTTGGC
SH_MCA-m0251	NC_019483.1:33027157:33027233:-	-32.2	-	SH_MCA-m0251-3p	6	-	6	TGGGTTGGCCAAAAAGTCCATTCATGCTTTTCTAGACCATCTTACAGAAAAACTAGAATGAACTTTTGGGCCAACCC	.(((((((((.((((((.(((((..(.((((((((.....))...)))))).)..))))).)))))).)))))))))	-	AAAAACTAGAATGAACTTTT
SH_ZCA-m0008	NC_019458.1:131681249:131681330:+	-32.2	-	SH_ZCA-m0008-3p	48	-	48	TTTGGGTTGGCCAAAAAGTTTGTTCAAGTTTTTCTGCAAGATGTCATGGAAAAATCTGAATGAACTTTTTGACCAACACAAT	.(((.(((((.(((((((((..((((..(((((((((.....))...)))))))..))))..))))))))).))))).))).	-	AAAATCTGAATGAACTTTTTGA
SH_ZCA-m0047	NC_019459.1:220871053:220871137:+	-32.2	-	SH_ZCA-m0047-3p	18	-	18	TTATTGGGTTGGTCGAAAAGTTAGTTCAAATTTTTCTAAGAGATGTTATGGAAAAACACAAATGAACTTTTTGGCCAACCTGATA	.(((..((((((((((((((((.(((....((((((((.((....)).))))))))....))).))))))))))))))))..)))	-	AAACACAAATGAACTTTTTGGC
SH_ZCA-m0351	NC_019483.1:33027157:33027233:-	-32.2	-	SH_ZCA-m0351-3p	15	-	15	TGGGTTGGCCAAAAAGTCCATTCATGCTTTTCTAGACCATCTTACAGAAAAACTAGAATGAACTTTTGGGCCAACCC	.(((((((((.((((((.(((((..(.((((((((.....))...)))))).)..))))).)))))).)))))))))	-	AAAAACTAGAATGAACTTTT
SH_JCA-m0090	NC_019460.1:207819255:207819332:-	-32.4	SH_JCA-m0090-5p	SH_JCA-m0090-3p	14	13	1	TTTTCTGCCATGTGGACCCAGGGAGCCGGGAGGAGCAGTGGAGACTGACCTTGCTTCCTTGTGTCCACAGGAAGCTCA	....((.((.((((((((.(((((((.(((.....((((....)))).))).))))))).).))))))))).))....	TGTGGACCCAGGGAGCCGGGAG	TTGCTTCCTTGTGTCCAC
SH_ZCA-m0188	NC_019467.1:33987263:33987344:-	-32.4	-	SH_ZCA-m0188-3p	24	-	24	GCTGGGTTGGTCAAAAAGTTTGTTTTGGCTTTTCCGTAAGATATTATAGAAAATCTGAATGAACTTTTTTGGCTAACCCAAT	..((((((((((((((((((..(((.((.(((((..(((....)))..))))))).)))..))).)))))))))))))))..	-	AAAATCTGAATGAACTTTTTTGG
SH_MCA-m0053	NC_019460.1:187005438:187005517:+	-32.42	-	SH_MCA-m0053-3p	28	-	28	ATGGGTTGGTCAAAAAGTTTATTCATGTTTTCCCCTAATATCTAACGGAAAAACTAGAATGAACTTTTTGGCCAATGCCA	.(((((((((((((((((((((((...((((((.............))))))....)))))))))))))))))))).)))	-	AAAAACTAGAATGAACTTTTTG
SH_ZCA-m0035	NC_019459.1:102466894:102466969:+	-32.5	SH_ZCA-m0035-5p	-	11	11	-	TGGCTTGGCCAAAAAGTTCGTTTGGGTTTTCATAAGATGTTATAACAAACCCAAAGTAACTTTTTGGCCAACTCAA	((..((((((((((((((..(((((((((..((((....))))...)))))))))..))))))))))))))..)).	AAAAAGTTCGTTTGGGTTTTC	-
SH_MCA-m0195	NC_019475.1:25875889:25875988:-	-32.54	SH_MCA-m0195-5p	-	5	5	-	GATACTGTGCACTGACTGCCTGAGTACTTGGCTCATAATGTAGCTCTGAGAATTATGAGCCTGTACTGGCACAGTCTGCCCTCCCATAACTTATGTGTCG	(((((.(.(((..(((((..(.(((((..((((((((((............)))))))))).))))).)..)))))))).).............))))).	ACTGACTGCCTGAGTACTTGGCT	-
SH_JCA-m0146	NC_019466.1:41954559:41954638:-	-32.6	-	SH_JCA-m0146-3p	105	-	105	GGCTCCGCTCTTGGCATTCACCGCGTGCCTTAATTGTATGACATTAAATCAAGGTCCGCTGTGAACACGGAGGGCAGAGT	.((((.((((((.(..(((((.(((..((((.(((...........))).))))..))).)))))..).)))))).))))	-	TCAAGGTCCGCTGTGAACACGG
SH_JCA-m0174	NC_019469.1:37775782:37775859:-	-32.6	SH_JCA-m0174-5p	-	5	5	-	GGGTAAGGCCTTCTTGACTGCTCACCTGGGCTGTGACCAGGAGAGCCCAGGTGGGGAGCCAACAATTTGCTTTCACAT	..(((((((.((.(((.((.((((((((((((.(.......).)))))))))))).)).))).))...))))).))..	TTCTTGACTGCTCACCTGGGC	-
SH_MCA-m0128	NC_019466.1:41954559:41954638:-	-32.6	-	SH_MCA-m0128-3p	172	-	172	GGCTCCGCTCTTGGCATTCACCGCGTGCCTTAATTGTATGACATTAAATCAAGGTCCGCTGTGAACACGGAGGGCAGAGT	.((((.((((((.(..(((((.(((..((((.(((...........))).))))..))).)))))..).)))))).))))	-	TCAAGGTCCGCTGTGAACACGG
SH_ZCA-m0176	NC_019466.1:41954559:41954638:-	-32.6	-	SH_ZCA-m0176-3p	63	-	63	GGCTCCGCTCTTGGCATTCACCGCGTGCCTTAATTGTATGACATTAAATCAAGGTCCGCTGTGAACACGGAGGGCAGAGT	.((((.((((((.(..(((((.(((..((((.(((...........))).))))..))).)))))..).)))))).))))	-	TCAAGGTCCGCTGTGAACACGG
SH_JCA-m0303	NC_019484.1:84548405:84548483:+	-32.8	-	SH_JCA-m0303-3p	29	-	29	GTGTGCAGTGCCCTACCCAGACAGGTGCAGTTCACGTAGAATTGGTATACTGTGCCACAGCTGGGTAGAGTAAAGCTCA	.((.((..(((.((((((((...((..((((..((.........))..))))..))....)))))))).)))..)).))	-	TACTGTGCCACAGCTGGGTAGA
SH_MCA-m0261	NC_019484.1:84548405:84548483:+	-32.8	-	SH_MCA-m0261-3p	7	-	7	GTGTGCAGTGCCCTACCCAGACAGGTGCAGTTCACGTAGAATTGGTATACTGTGCCACAGCTGGGTAGAGTAAAGCTCA	.((.((..(((.((((((((...((..((((..((.........))..))))..))....)))))))).)))..)).))	-	TACTGTGCCACAGCTGGGTAGA
SH_ZCA-m0367	NC_019484.1:84548405:84548483:+	-32.8	-	SH_ZCA-m0367-3p	13	-	13	GTGTGCAGTGCCCTACCCAGACAGGTGCAGTTCACGTAGAATTGGTATACTGTGCCACAGCTGGGTAGAGTAAAGCTCA	.((.((..(((.((((((((...((..((((..((.........))..))))..))....)))))))).)))..)).))	-	TACTGTGCCACAGCTGGGTAGA
SH_JCA-m0287	NC_019482.1:8590646:8590725:-	-32.9	SH_JCA-m0287-5p	-	44	44	-	AGTTGACAGTTTCGGCGCCACCACCCTGCGGGTCGCGCTGTAAGATCTTGCCCCGCGGGTGTTCGCCCACCTGTCATCTC	((.((((((....((((....(((((.(((((..(((..(......).)))))))))))))..))))...)))))).)).	TTCGGCGCCACCACCCTGCGGGT	-
SH_MCA-m0219	NC_019479.1:7322160:7322257:+	-32.9	-	SH_MCA-m0219-3p	7	-	7	GAGTAGAGAGGTTTCTGCCCGGAATTTGAAAGTTGTTTCCGTTGCTCGGCGGAAGTGTGGGTCGGAAGAGGACGACTTGAAGAAGCCGCTCTCCGCTG	.((..(((((.........(((..(((..((((((((((((..(((((((....)).)))))))))....))))))))..)))..))))))))..)).	-	GAGGACGACTTGAAGAAGCCG
SH_MCA-m0244	NC_019482.1:8590646:8590725:-	-32.9	SH_MCA-m0244-5p	-	14	14	-	AGTTGACAGTTTCGGCGCCACCACCCTGCGGGTCGCGCTGTAAGATCTTGCCCCGCGGGTGTTCGCCCACCTGTCATCTC	((.((((((....((((....(((((.(((((..(((..(......).)))))))))))))..))))...)))))).)).	TTCGGCGCCACCACCCTGCGGGT	-
SH_ZCA-m0010	NC_019458.1:175781546:175781623:+	-32.9	SH_ZCA-m0010-5p	-	5	5	-	GTTGGCTCAAAAGTTCATTCGGGTTTTTCCATTATATCTTATGGAAACCTGAATGAATTTATTGGCCATTGGCCAACC	(((((((((((((((((((((((((..(((((........)))))))))))))))))))).)))......))))))).	AAGTTCATTCGGGTTTTTCCATT	-
SH_ZCA-m0343	NC_019482.1:8590646:8590725:-	-32.9	SH_ZCA-m0343-5p	-	18	18	-	AGTTGACAGTTTCGGCGCCACCACCCTGCGGGTCGCGCTGTAAGATCTTGCCCCGCGGGTGTTCGCCCACCTGTCATCTC	((.((((((....((((....(((((.(((((..(((..(......).)))))))))))))..))))...)))))).)).	TTCGGCGCCACCACCCTGCGGGT	-
SH_JCA-m0235	NC_019476.1:21965076:21965149:+	-33	-	SH_JCA-m0235-3p	66	-	66	TTGGGTTGGCCAAAAAGTTTGTTCTTTTTTAAATCAAGATGGAAAAACCTGAAGGAACTTTTTGGCCAACCAAG	...(((((((((((((((((.(((.(((((..((....))..)))))...))).)))))))))))))))))...	-	AAAAACCTGAAGGAACTTTTTG
SH_MCA-m0199	NC_019476.1:21965076:21965149:+	-33	-	SH_MCA-m0199-3p	62	-	62	TTGGGTTGGCCAAAAAGTTTGTTCTTTTTTAAATCAAGATGGAAAAACCTGAAGGAACTTTTTGGCCAACCAAG	...(((((((((((((((((.(((.(((((..((....))..)))))...))).)))))))))))))))))...	-	AAAAACCTGAAGGAACTTTTTG
SH_ZCA-m0286	NC_019476.1:21965076:21965149:+	-33	-	SH_ZCA-m0286-3p	219	-	219	TTGGGTTGGCCAAAAAGTTTGTTCTTTTTTAAATCAAGATGGAAAAACCTGAAGGAACTTTTTGGCCAACCAAG	...(((((((((((((((((.(((.(((((..((....))..)))))...))).)))))))))))))))))...	-	AAAAACCTGAAGGAACTTTTTG
SH_ZCA-m0379	NC_019484.1:36097453:36097529:-	-33	SH_ZCA-m0379-5p	-	11	11	-	TGGGTTGGTCAAAAAGTTCGTTTGGGTTTTCTATACCATGGTAAGAAAAAAAAAAACAATTTTTTTGGCCAACCCAG	((((((((((((((((...((((...((((((.(((....)))))))))....))))...)))))))))))))))).	AAAAAGTTCGTTTGGGTTTTC	-
SH_ZCA-m0114	NC_019462.1:3435491:3435570:+	-33.2	SH_ZCA-m0114-5p	-	7	7	-	AGCAGAGCCCTGGGCATTTGGCACTGTTCATGACCCTGGCTTTATGATATGGGCGGGACCAAAGGCCCAGTGAAATGCTG	((((...(.((((((.(((((..(((((((((.(...........).)))))))))..))))).)))))).)...)))).	TGGGCATTTGGCACTGTTCATG	-
SH_ZCA-m0228	NC_019470.1:28563340:28563417:-	-33.3	SH_ZCA-m0228-5p	-	11	11	-	TGGGTTAGCCAAAAAGTTCGTTTGGGTTTTCTGTATGATCTGATGGAAGAACCCAAACAAATATTTTGGCCAACTCAT	((((((.(((((((.(((.(((((((((((((((........)))).))))))))))).))).))))))).)))))).	AAAAAGTTCGTTTGGGTTTTC	-
SH_MCA-m0050	NC_019460.1:157828158:157828233:+	-33.4	SH_MCA-m0050-5p	-	12	12	-	AGCTCAAGTTGAGGAGGGTGACCGTCGCGGCGCTCCAGATCCGGGCTCTGCGGCGGCCTGACCGGGTCGACCAGCA	.(((...(((((...((..(.(((((((((.((.((......)))).))))))))).)...))...))))).))).	GAGGAGGGTGACCGTCGCGGCG	-
SH_MCA-m0105	NC_019464.1:52357088:52357170:+	-33.4	-	SH_MCA-m0105-3p	6	-	6	TATTGTGTTGGCCAAAAAGTTTGTTCAGATTTTTCCATAAAATCTTACAGAAAAACCTGAATGAACTTTTTGTCCAACTCAAT	.((((.(((((.(((((((((..(((((.((((((..(((....)))..)))))).)))))..))))))))).))))).))))	-	AAAACCTGAATGAACTTTTTGT
SH_ZCA-m0141	NC_019464.1:52357088:52357170:+	-33.4	-	SH_ZCA-m0141-3p	9	-	9	TATTGTGTTGGCCAAAAAGTTTGTTCAGATTTTTCCATAAAATCTTACAGAAAAACCTGAATGAACTTTTTGTCCAACTCAAT	.((((.(((((.(((((((((..(((((.((((((..(((....)))..)))))).)))))..))))))))).))))).))))	-	AAAACCTGAATGAACTTTTTGT
SH_MCA-m0055	NC_019460.1:216613100:216613175:+	-33.42	SH_MCA-m0055-5p	-	5	5	-	TGCCAGTTCATAGCTGGGTGGCCGTGAGCTCATTGCTTCACCCCCTGTGCCTCGGTTCCCCAGCTCTGAAATGGGG	..(((.((((.(((((((..((((.(.((.((.............)).))).))))..))))))).)))).)))..	TAGCTGGGTGGCCGTGAGCT	-
SH_JCA-m0003	NC_019458.1:103115678:103115766:+	-33.5	-	SH_JCA-m0003-3p	564	-	563	GCCAGAGGGAATGTGGAGTGACTGTCAGATGCAGCCAGCAGAATAAGTGGTTTGGCTGAACTGTCTTACTCCCACATCTTCCCCTAGGG	.((((.(((((((((((((((..(.(((...((((((((..........).)))))))..))).)))))).))))))..)))))).)).	-	TGAACTGTCTTACTCCCACATCT
SH_JCA-m0294	NC_019484.1:3247007:3247088:+	-33.5	-	SH_JCA-m0294-3p	21	-	21	ACTGAGTTAATCAAAAAGTTCATTCAGATTTTTCTATAAAATGTTATGGGAAAACCTGAATGAACTTTTTGACCAACCTAAT	.....(((..(((((((((((((((((.(((((((((((....))))))))))).)))))))))))))))))..))).....	-	AAAACCTGAATGAACTTTTTGA
SH_MCA-m0228	NC_019479.1:34626248:34626326:-	-33.5	-	SH_MCA-m0228-3p	6	-	6	TGGGTTGACCAAAAAGTTCGCTGAGGTTTTTCAGTAGGATCTTATGGAAAAGCCCAAACGAACTTTTTGGCCAACACTG	.((((((.((((((((((((.((.((((((((.((((....)))).))))))))))..)))))))))))).)))).)).	-	AAAAGCCCAAACGAACTTTTTG
SH_MCA-m0252	NC_019484.1:3247007:3247088:+	-33.5	-	SH_MCA-m0252-3p	8	-	8	ACTGAGTTAATCAAAAAGTTCATTCAGATTTTTCTATAAAATGTTATGGGAAAACCTGAATGAACTTTTTGACCAACCTAAT	.....(((..(((((((((((((((((.(((((((((((....))))))))))).)))))))))))))))))..))).....	-	AAAACCTGAATGAACTTTTTGA
SH_ZCA-m0069	NC_019459.1:233972294:233972375:-	-33.5	SH_ZCA-m0069-5p	SH_ZCA-m0069-3p	8	1	7	CGTGTTGGCCAAAAAGTTCATTTGGGGAGTTTTCTATAAGATGTTAATGGAAAAACCAGAATGAACTTTTCAGCCAACCCGA	((.((((((..((((((((((((.((...((((((((.........)))))))).)).))))))))))))..)))))).)).	AAAAAGTTCATTTGGGGAGTTT	AAAAACCAGAATGAACTTTTCA
SH_ZCA-m0352	NC_019484.1:3247007:3247088:+	-33.5	-	SH_ZCA-m0352-3p	28	-	28	ACTGAGTTAATCAAAAAGTTCATTCAGATTTTTCTATAAAATGTTATGGGAAAACCTGAATGAACTTTTTGACCAACCTAAT	.....(((..(((((((((((((((((.(((((((((((....))))))))))).)))))))))))))))))..))).....	-	AAAACCTGAATGAACTTTTTGA
SH_JCA-m0041	NC_019459.1:117121657:117121739:+	-33.52	-	SH_JCA-m0041-3p	478	-	478	TATTGGGTTGAACAAAAAGTCCGTTCAGATTTTTCCATAAGATGCTACAGGGAAACTGGAACGAACTTTTTGGCCAACCCAAT	.(((((((((..((((((((.(((((....((((((.............))))))...))))).))))))))..)))))))))	-	GAAACTGGAACGAACTTTTTGG
SH_MCA-m0027	NC_019459.1:117121657:117121739:+	-33.52	-	SH_MCA-m0027-3p	339	-	339	TATTGGGTTGAACAAAAAGTCCGTTCAGATTTTTCCATAAGATGCTACAGGGAAACTGGAACGAACTTTTTGGCCAACCCAAT	.(((((((((..((((((((.(((((....((((((.............))))))...))))).))))))))..)))))))))	-	GAAACTGGAACGAACTTTTTGG
SH_ZCA-m0037	NC_019459.1:117121657:117121739:+	-33.52	-	SH_ZCA-m0037-3p	620	-	620	TATTGGGTTGAACAAAAAGTCCGTTCAGATTTTTCCATAAGATGCTACAGGGAAACTGGAACGAACTTTTTGGCCAACCCAAT	.(((((((((..((((((((.(((((....((((((.............))))))...))))).))))))))..)))))))))	-	GAAACTGGAACGAACTTTTTGG
SH_JCA-m0023	NC_019458.1:104555993:104556076:-	-33.6	-	SH_JCA-m0023-3p	5	-	5	GCCAGGCCAGCAGAGCAGCCAAGGAAGGGCCAGTCCTAGCTGCAGTCCCCCACTTCCCCTTCTCGGTTGCTCTGCAGAGACACA	.........(((((((((((..(((((((..(((....((....)).....)))..))))))).))))))))))).........	-	ACTTCCCCTTCTCGGTTGCTCTG
SH_JCA-m0227	NC_019475.1:19048240:19048330:-	-33.6	-	SH_JCA-m0227-3p	8	-	8	TAGTGTGCAATTCGGAATAAAAGCTGGACTCAGAGTGGACTCTGCACCTCAGTCCAACAGAGGCTGCAGGTCCCCTGACCCATTGCACCAG	..(.(((((((((((........))))..((((.(.((((.(((((((((.(.....).)))).))))))))))))))...))))))))..	-	GAGGCTGCAGGTCCCCTGACCC
SH_ZCA-m0204	NC_019469.1:27380795:27380878:+	-33.6	-	SH_ZCA-m0204-3p	6	-	6	TACTGGGTTGACCAAAAAGTTCATTTGGGTTTTTCCAAACCATCTTATGGGAAAACCTGAACAACCTTTTTGGCCAACTCAATA	...(((((((.((((((((....((..((((((((((..........))))))))))..))....)))))))).)))))))...	-	AAAACCTGAACAACCTTTTTGGC
SH_JCA-m0026	NC_019458.1:125320331:125320401:-	-33.7	SH_JCA-m0026-5p	SH_JCA-m0026-3p	10	7	3	CAGTACCGCGTTCTCATTGGCCTCACGTCCTGTCAGTTCCAGGAGCTGACCAATGAGTTGTCGGTGCTGGC	((((((((((..((((((((..(((..(((((.......)))))..))))))))))).)).))))))))..	TTCTCATTGGCCTCACGTCCTGT	AGGAGCTGACCAATGAGTTGT
SH_JCA-m0183	NC_019470.1:68603461:68603545:+	-33.7	-	SH_JCA-m0183-3p	11	-	11	ATATTGGGTTGGCCAAAACATTCATTCAGATTTTTCTGTAGGATCGTATGGAAAAACCTGAATGAACTTTTTGGACAACACAATA	.(((((.((((.((((((..(((((((((.((((((((((......)))))))))).)))))))))..)))))).)))).)))))	-	AAAACCTGAATGAACTTTTTGGA
SH_MCA-m0018	NC_019458.1:125320332:125320401:-	-33.7	SH_MCA-m0018-5p	SH_MCA-m0018-3p	8	7	1	CAGTACCGCGTTCTCATTGGCCTCACGTCCTGTCAGTTCCAGGAGCTGACCAATGAGTTGTCGGTGCTGG	((((((((((..((((((((..(((..(((((.......)))))..))))))))))).)).)))))))).	TTCTCATTGGCCTCACGTCCTGTC	CAGGAGCTGACCAATGAGTTGT
SH_MCA-m0162	NC_019470.1:68603461:68603545:+	-33.7	-	SH_MCA-m0162-3p	5	-	5	ATATTGGGTTGGCCAAAACATTCATTCAGATTTTTCTGTAGGATCGTATGGAAAAACCTGAATGAACTTTTTGGACAACACAATA	.(((((.((((.((((((..(((((((((.((((((((((......)))))))))).)))))))))..)))))).)))).)))))	-	AAAACCTGAATGAACTTTTTGGA
SH_ZCA-m0026	NC_019458.1:125320332:125320401:-	-33.7	SH_ZCA-m0026-5p	SH_ZCA-m0026-3p	14	11	3	CAGTACCGCGTTCTCATTGGCCTCACGTCCTGTCAGTTCCAGGAGCTGACCAATGAGTTGTCGGTGCTGG	((((((((((..((((((((..(((..(((((.......)))))..))))))))))).)).)))))))).	TTCTCATTGGCCTCACGTCCTGT	AGGAGCTGACCAATGAGTTGT
SH_ZCA-m0222	NC_019470.1:68603461:68603545:+	-33.7	-	SH_ZCA-m0222-3p	20	-	20	ATATTGGGTTGGCCAAAACATTCATTCAGATTTTTCTGTAGGATCGTATGGAAAAACCTGAATGAACTTTTTGGACAACACAATA	.(((((.((((.((((((..(((((((((.((((((((((......)))))))))).)))))))))..)))))).)))).)))))	-	AAAACCTGAATGAACTTTTTGGA
SH_ZCA-m0340	NC_019482.1:14406019:14406095:+	-33.7	SH_ZCA-m0340-5p	-	12	12	-	TGGGTTGGTAAAAAAGTTCGTTTGGGTTTTCCCATAGGATAGTGCAGAAAACCCAAACAAAACTTCCAGCCAACCCC	.((((((((....(((((.((((((((((((.(((......)))..))))))))))))..)))))...)))))))).	AAAAAGTTCGTTTGGGTTTTC	-
SH_ZCA-m0135	NC_019463.1:88209351:88209434:-	-33.72	-	SH_ZCA-m0135-3p	6	-	6	ACTGAGTTGGCCAAAAAGTTCATCTGAGATTTTCCATAACATCTTACAGGAAAAAAATCCGAGCGAACTTTTTGGTCAACCCAG	.(((.((((((((((((((((.((.((..((((((.............))))))...)).))..)))))))))))))))).)))	-	AAAATCCGAGCGAACTTTTTG
SH_JCA-m0242	NC_019477.1:5753104:5753175:+	-33.8	SH_JCA-m0242-5p	-	11	11	-	TCTAGTCAAAAAGTTCATTTGGGCTTTTCTGTAAGATGTTATAGAAAAACTCAAATGGACTTTTTGGCCAAT	....(((((((((((((((((((.((((((((((....)))))))))).)))))))))))))))))))....	AAGTTCATTTGGGCTTTTCTGT	-
SH_JCA-m0304	NC_019484.1:84555549:84555633:+	-33.8	-	SH_JCA-m0304-3p	29	-	29	CCTGCTGTGTTCAGTGCCCTGCCCAGACAGGTGCAGTTCATGTAGAACCAGTGTACTGTGCCACAGCTGGGTAGAGCAAGGCTCA	(((((((....))))((.((((((((...((..((((.(((.........))).))))..))....)))))))).)).)))....	-	TACTGTGCCACAGCTGGGTAGA
SH_MCA-m0177	NC_019472.1:20785238:20785318:+	-33.8	-	SH_MCA-m0177-3p	10	-	10	ATTGGGTTGGCCAAAATGTTCGTTCAGGTTTTTCCATACACTCCTATGGCAAAATCTGAATGAACTTTTTGCCCATTTGAA	.(..(((.(((.((((.(((((((((((((((.(((((......))))).))))))))))))))).))))))).)))..).	-	CAAAATCTGAATGAACTTTTTG
SH_MCA-m0262	NC_019484.1:84555549:84555633:+	-33.8	-	SH_MCA-m0262-3p	7	-	7	CCTGCTGTGTTCAGTGCCCTGCCCAGACAGGTGCAGTTCATGTAGAACCAGTGTACTGTGCCACAGCTGGGTAGAGCAAGGCTCA	(((((((....))))((.((((((((...((..((((.(((.........))).))))..))....)))))))).)).)))....	-	TACTGTGCCACAGCTGGGTAGA
SH_ZCA-m0129	NC_019463.1:39876368:39876444:+	-33.8	SH_ZCA-m0129-5p	SH_ZCA-m0129-3p	6	5	1	GGTGACTAAAAAGTTCATTCGGGTTTTTCCATTAAAATCTTATAGAAAACCTCGAATGAACTTTTTGGGCCACCTAA	((((.((((((((((((((((((.(((((...(((....)))..))))).))))))))))))))))))..))))...	AAGTTCATTCGGGTTTTTCCATT	GAAAACCTCGAATGAACTTTTTG
SH_ZCA-m0252	NC_019472.1:20785238:20785318:+	-33.8	-	SH_ZCA-m0252-3p	39	-	39	ATTGGGTTGGCCAAAATGTTCGTTCAGGTTTTTCCATACACTCCTATGGCAAAATCTGAATGAACTTTTTGCCCATTTGAA	.(..(((.(((.((((.(((((((((((((((.(((((......))))).))))))))))))))).))))))).)))..).	-	CAAAATCTGAATGAACTTTTTG
SH_ZCA-m0296	NC_019477.1:5753104:5753175:+	-33.8	SH_ZCA-m0296-5p	-	8	8	-	TCTAGTCAAAAAGTTCATTTGGGCTTTTCTGTAAGATGTTATAGAAAAACTCAAATGGACTTTTTGGCCAAT	....(((((((((((((((((((.((((((((((....)))))))))).)))))))))))))))))))....	AAGTTCATTTGGGCTTTTCTGT	-
SH_ZCA-m0361	NC_019484.1:84506947:84507022:+	-33.8	-	SH_ZCA-m0361-3p	8	-	8	GTGCAGTGCCCTGCCCAGCCAGGTGCAGTTCACGTACAATTGGTGTACTGTTCCCTGAATGGGTAGTGTAAGGCTC	..((..(((.(((((((..((((.(((((.(((.........))).)))))..))))..))))))).)))..))..	-	TACTGTTCCCTGAATGGGTAG
SH_ZCA-m0362	NC_019484.1:84513635:84513710:+	-33.8	-	SH_ZCA-m0362-3p	8	-	8	GTGCAGTGCCCTGCCCAGCCAGGTGCAGTTCACGTACAATTGGTGTACTGTTCCCTGAATGGGTAGTGTAAGGCTC	..((..(((.(((((((..((((.(((((.(((.........))).)))))..))))..))))))).)))..))..	-	TACTGTTCCCTGAATGGGTAG
SH_ZCA-m0363	NC_019484.1:84516983:84517058:+	-33.8	-	SH_ZCA-m0363-3p	8	-	8	GTGCAGTGCCCTGCCCAGCCAGGTGCAGTTCACGTACAATTGGTGTACTGTTCCCTGAATGGGTAGTGTAAGGCTC	..((..(((.(((((((..((((.(((((.(((.........))).)))))..))))..))))))).)))..))..	-	TACTGTTCCCTGAATGGGTAG
SH_ZCA-m0368	NC_019484.1:84555549:84555633:+	-33.8	-	SH_ZCA-m0368-3p	13	-	13	CCTGCTGTGTTCAGTGCCCTGCCCAGACAGGTGCAGTTCATGTAGAACCAGTGTACTGTGCCACAGCTGGGTAGAGCAAGGCTCA	(((((((....))))((.((((((((...((..((((.(((.........))).))))..))....)))))))).)).)))....	-	TACTGTGCCACAGCTGGGTAGA
SH_JCA-m0093	NC_019461.1:77243104:77243187:+	-33.9	-	SH_JCA-m0093-3p	5	-	5	AGGGGCTCCACTGATGCTCAGAGGGTTCCCAGCATGGATTTGCACCCACTAGCCTTGCTGTGACCTGTCTGAGGAACAGCCCCA	.((((((.....(.(.((((((.((.((.(((((.((...((....))....)).))))).)).)).)))))).).))))))).	-	TTGCTGTGACCTGTCTGAGG
SH_MCA-m0070	NC_019461.1:77243102:77243189:+	-33.9	-	SH_MCA-m0070-3p	16	-	16	AAAGGGGCTCCACTGATGCTCAGAGGGTTCCCAGCATGGATTTGCACCCACTAGCCTTGCTGTGACCTGTCTGAGGAACAGCCCCAAA	...((((((.....(.(.((((((.((.((.(((((.((...((....))....)).))))).)).)).)))))).).)))))))...	-	TTGCTGTGACCTGTCTGAGGAA
SH_MCA-m0216	NC_019478.1:19755553:19755630:-	-33.9	-	SH_MCA-m0216-3p	6	-	6	TTGGGCTGGCCAAAAAGTTCATTCTGGTTTTCCATATAATGTTAGGGAAAAACCTGAATGCACTTTTTTGCCAACCCA	.((((.((((.(((((((.(((((.((((((((.((......)).)).)))))).))))).))))))).)))).))))	-	AAAAACCTGAATGCACTTTTT
SH_ZCA-m0102	NC_019461.1:77243103:77243188:+	-33.9	-	SH_ZCA-m0102-3p	10	-	10	AAGGGGCTCCACTGATGCTCAGAGGGTTCCCAGCATGGATTTGCACCCACTAGCCTTGCTGTGACCTGTCTGAGGAACAGCCCCAA	..((((((.....(.(.((((((.((.((.(((((.((...((....))....)).))))).)).)).)))))).).)))))))..	-	TTGCTGTGACCTGTCTGAGGA
SH_JCA-m0286	NC_019482.1:5456285:5456357:-	-34	-	SH_JCA-m0286-3p	1167	-	1167	CCTGGCACATGGTGGGTGCCCAGTGAAGTCAGTGTTCCTCATTGGCATTACTGAGCATCTAGTGTGAGCTGAG	...(((.((((.(((((((.((((((.(((((((.....))))))).)))))).))))))).)))).)))...	-	TTGGCATTACTGAGCATCTAGT
SH_JCA-m0307	NC_019484.1:114750284:114750364:+	-34	-	SH_JCA-m0307-3p	17	-	17	ATTAGATTGGACAAAAAGTTCATTCAGGTTTTCCAGTACATTTTATGGAAAAATCTGAATGAACTTTTTGACCAACCCAAT	......((((.((((((((((((((((((((((((..........))).))))))))))))))))))))).))))......	-	AAAATCTGAATGAACTTTTTGA
SH_MCA-m0242	NC_019482.1:5456285:5456357:-	-34	-	SH_MCA-m0242-3p	678	-	678	CCTGGCACATGGTGGGTGCCCAGTGAAGTCAGTGTTCCTCATTGGCATTACTGAGCATCTAGTGTGAGCTGAG	...(((.((((.(((((((.((((((.(((((((.....))))))).)))))).))))))).)))).)))...	-	TTGGCATTACTGAGCATCTAGT
SH_MCA-m0265	NC_019484.1:114750284:114750364:+	-34	-	SH_MCA-m0265-3p	7	-	7	ATTAGATTGGACAAAAAGTTCATTCAGGTTTTCCAGTACATTTTATGGAAAAATCTGAATGAACTTTTTGACCAACCCAAT	......((((.((((((((((((((((((((((((..........))).))))))))))))))))))))).))))......	-	AAAATCTGAATGAACTTTTTGA
SH_ZCA-m0342	NC_019482.1:5456285:5456357:-	-34	-	SH_ZCA-m0342-3p	627	-	627	CCTGGCACATGGTGGGTGCCCAGTGAAGTCAGTGTTCCTCATTGGCATTACTGAGCATCTAGTGTGAGCTGAG	...(((.((((.(((((((.((((((.(((((((.....))))))).)))))).))))))).)))).)))...	-	TTGGCATTACTGAGCATCTAGT
SH_ZCA-m0364	NC_019484.1:84520354:84520429:+	-34	-	SH_ZCA-m0364-3p	8	-	8	GTGCTGTGCCCTGCCCAGCCAGGTGCAGTTCACGTACAATTGGTGTACTGTTCCCTGAATGGGTAGTGTAAGGCTC	..(((.(((.(((((((..((((.(((((.(((.........))).)))))..))))..))))))).))).)))..	-	TACTGTTCCCTGAATGGGTAG
SH_ZCA-m0372	NC_019484.1:114750284:114750364:+	-34	-	SH_ZCA-m0372-3p	48	-	48	ATTAGATTGGACAAAAAGTTCATTCAGGTTTTCCAGTACATTTTATGGAAAAATCTGAATGAACTTTTTGACCAACCCAAT	......((((.((((((((((((((((((((((((..........))).))))))))))))))))))))).))))......	-	AAAATCTGAATGAACTTTTTGA
SH_ZCA-m0346	NC_019483.1:1161512:1161601:+	-34.1	SH_ZCA-m0346-5p	-	10	9	-	TGTCTTGGCAACTCGGGTCAGCATCTTAGGAAAAACCAGGCTCCAGACTGCCTGACTTTGTAGGAGCAGACTGGAGACATGGCAGGAGAA	(.(((((.((.(((.((((.((.(((((.(((....(((((........)))))..))).))))))).)))).)))...)).))))).).	ACTCGGGTCAGCATCTTAGGA	-
SH_JCA-m0013	NC_019458.1:261073949:261074029:+	-34.2	SH_JCA-m0013-5p	SH_JCA-m0013-3p	7	1	5	GCTGTCCCAGGGGAAAGGGCCTCTGAAGCTGGACGGGAAACCTGAGGCCCAGGAGAGGCCCTGCTGCTGACCAGTGGCCAG	((((...(((.((..(((((((((....((((.(((....))...)..)))).))))))))).)).)))..))))......	GGGAAAGGGCCTCTGAAGCTGGACGG	CAGGAGAGGCCCTGCTGCTGAC
SH_JCA-m0071	NC_019460.1:143867832:143867908:+	-34.2	SH_JCA-m0071-5p	-	5	5	-	GGAGACAGCCCAAAAGTTCGTTTGGGTTTTTCCGTAACATATTATGGAAAACCTAAACAAACTTTTAGGCCAATCCA	(((....(((.(((((((.(((((((((((.((((((....))))))))))))))))).))))))).)))...))).	CAAAAGTTCGTTTGGGTTTTTC	-
SH_MCA-m0049	NC_019460.1:143867832:143867908:+	-34.2	SH_MCA-m0049-5p	-	7	7	-	GGAGACAGCCCAAAAGTTCGTTTGGGTTTTTCCGTAACATATTATGGAAAACCTAAACAAACTTTTAGGCCAATCCA	(((....(((.(((((((.(((((((((((.((((((....))))))))))))))))).))))))).)))...))).	CAAAAGTTCGTTTGGGTTTTTC	-
SH_ZCA-m0073	NC_019460.1:143867832:143867908:+	-34.2	SH_ZCA-m0073-5p	-	8	8	-	GGAGACAGCCCAAAAGTTCGTTTGGGTTTTTCCGTAACATATTATGGAAAACCTAAACAAACTTTTAGGCCAATCCA	(((....(((.(((((((.(((((((((((.((((((....))))))))))))))))).))))))).)))...))).	CAAAAGTTCGTTTGGGTTTTTC	-
SH_ZCA-m0146	NC_019464.1:9368038:9368113:-	-34.2	SH_ZCA-m0146-5p	-	11	11	-	AGCATAGGCCAAAAAGTTCGTTTGGGTTTTCATACCATCAAACGGGAAAACACGAATGAGCTTTTTGGCCAACCCA	......((((((((((((((((((.((((((...((.......)))))))).))))))))))))))))))......	AAAAAGTTCGTTTGGGTTTTC	-
SH_ZCA-m0355	NC_019484.1:41245481:41245558:+	-34.26	SH_ZCA-m0355-5p	-	11	11	-	TGGCTTGGCCAAAAAGTTCGTTTGGGTTTTCAATAACATCTTCTTGGGAAGCCTGAAAACACTTTTTGGCCAACCCAA	(((.(((((((((((((...((..(((((((...............)))))))..))...))))))))))))).))).	AAAAAGTTCGTTTGGGTTTTC	-
SH_JCA-m0121	NC_019463.1:67224437:67224515:-	-34.3	-	SH_JCA-m0121-3p	7	-	7	TATTGGGTTGGCCCAAAAGTTCCTTCAGGTTTTCCATAGCAGCATATGAAATCCGAACGAACTTTTTGGCCACCCCAAT	.((((((.(((((.((((((((.(((.((.((((.(((......))))))).))))).)))))))).))))).))))))	-	GAAATCCGAACGAACTTTTTGG
SH_ZCA-m0115	NC_019462.1:6895394:6895471:+	-34.3	-	SH_ZCA-m0115-3p	5	-	5	TGAGCAGGCCAAAAAGTTTATTCAGGTTTTTCTGTAATATCTTCTGGAAAAACCTGAATGAACTCTTTGGCAAACCCA	.......((((((.(((((((((((((((((((............))))))))))))))))))).)))))).......	-	AAAAACCTGAATGAACTCTTT
SH_JCA-m0245	NC_019477.1:30104458:30104551:+	-34.5	-	SH_JCA-m0245-3p	8	-	8	AGGCTAATCCTATTGAGGCATAGCCAGTTGGGGAAGAATGCCCGTGTCTTAAAGTGAGAAGGCTTGTTCTCCAACCTGGCTCTTTATGGCTGCT	.(((((..(((....)))...((((((((((((((.((.(((....((((.....)))).))))).)))))))).)))))).....)))))...	-	CTTGTTCTCCAACCTGGCTCTT
SH_ZCA-m0299	NC_019477.1:30104457:30104550:+	-34.5	-	SH_ZCA-m0299-3p	12	-	12	AAGGCTAATCCTATTGAGGCATAGCCAGTTGGGGAAGAATGCCCGTGTCTTAAAGTGAGAAGGCTTGTTCTCCAACCTGGCTCTTTATGGCTGC	..(((((..(((....)))...((((((((((((((.((.(((....((((.....)))).))))).)))))))).)))))).....)))))..	-	CTTGTTCTCCAACCTGGCTCT
SH_JCA-m0124	NC_019464.1:20585801:20585873:+	-34.54	SH_JCA-m0124-5p	-	22	22	-	GATTGGTGCTCCCAGGGATGTAGCTCCTAGTGCTGACCCTCCCTCTGGGGGCCCATCCCTGCAGTGCCTTTCT	((..((..((..((((((((..((((((((..............)))))))).)))))))).))..))..)).	CCCAGGGATGTAGCTCCTAGTG	-
SH_MCA-m0101	NC_019464.1:20585801:20585873:+	-34.54	SH_MCA-m0101-5p	-	22	22	-	GATTGGTGCTCCCAGGGATGTAGCTCCTAGTGCTGACCCTCCCTCTGGGGGCCCATCCCTGCAGTGCCTTTCT	((..((..((..((((((((..((((((((..............)))))))).)))))))).))..))..)).	CCCAGGGATGTAGCTCCTAGTG	-
SH_ZCA-m0137	NC_019464.1:20585800:20585873:+	-34.54	SH_ZCA-m0137-5p	-	26	26	-	TGATTGGTGCTCCCAGGGATGTAGCTCCTAGTGCTGACCCTCCCTCTGGGGGCCCATCCCTGCAGTGCCTTTCT	.((..((..((..((((((((..((((((((..............)))))))).)))))))).))..))..)).	TCCCAGGGATGTAGCTCCTAGTG	-
SH_JCA-m0074	NC_019460.1:173659680:173659762:+	-34.6	-	SH_JCA-m0074-3p	7	-	7	TATTGGGTTGGCCAAAAAGTCCATTCAGGTTTTTCTGTTACATCTTACCAAAAACACAAATGAACTTTTTGGCCAACCCTATG	....((((((((((((((((.((((...((((((..((........)).))))))...)))).))))))))))))))))....	-	AAACACAAATGAACTTTTTGGC
SH_JCA-m0166	NC_019469.1:21735319:21735400:+	-34.6	-	SH_JCA-m0166-3p	34	-	34	TGGCAGCCATCAAAAGTAACAGCATCTCCACTGGAAGTTGACGCACAGTCCACATGGAGTTGCTGTTACAATCGATGATGCC	.((((..((((....(((((((((.(((((.((((...((.....)).))))..))))).)))))))))....)))).))))	-	CACATGGAGTTGCTGTTACAAT
SH_JCA-m0272	NC_019480.1:25139623:25139704:+	-34.6	SH_JCA-m0272-5p	-	8	8	-	TCTGCAGACATCCCAGGACTGACTCCGTGCCCTTCGGAATAGGAAGAGGGGCTGGATTGTCCGTCCAGGCTGCCTGTGAGGG	(((((((.((.((..((((.(((((((.(((((((..........)))))))))))..))).)))).)).)).)))).))).	TCCCAGGACTGACTCCGTGCCCTT	-
SH_MCA-m0052	NC_019460.1:173659680:173659762:+	-34.6	-	SH_MCA-m0052-3p	10	-	10	TATTGGGTTGGCCAAAAAGTCCATTCAGGTTTTTCTGTTACATCTTACCAAAAACACAAATGAACTTTTTGGCCAACCCTATG	....((((((((((((((((.((((...((((((..((........)).))))))...)))).))))))))))))))))....	-	AAACACAAATGAACTTTTTGGC
SH_MCA-m0149	NC_019469.1:21735319:21735400:+	-34.6	-	SH_MCA-m0149-3p	15	-	15	TGGCAGCCATCAAAAGTAACAGCATCTCCACTGGAAGTTGACGCACAGTCCACATGGAGTTGCTGTTACAATCGATGATGCC	.((((..((((....(((((((((.(((((.((((...((.....)).))))..))))).)))))))))....)))).))))	-	CACATGGAGTTGCTGTTACAAT
SH_MCA-m0231	NC_019480.1:25139623:25139704:+	-34.6	SH_MCA-m0231-5p	-	8	8	-	TCTGCAGACATCCCAGGACTGACTCCGTGCCCTTCGGAATAGGAAGAGGGGCTGGATTGTCCGTCCAGGCTGCCTGTGAGGG	(((((((.((.((..((((.(((((((.(((((((..........)))))))))))..))).)))).)).)).)))).))).	TCCCAGGACTGACTCCGTGCCCT	-
SH_ZCA-m0077	NC_019460.1:173659680:173659762:+	-34.6	-	SH_ZCA-m0077-3p	18	-	18	TATTGGGTTGGCCAAAAAGTCCATTCAGGTTTTTCTGTTACATCTTACCAAAAACACAAATGAACTTTTTGGCCAACCCTATG	....((((((((((((((((.((((...((((((..((........)).))))))...)))).))))))))))))))))....	-	AAACACAAATGAACTTTTTGGC
SH_ZCA-m0132	NC_019463.1:18168747:18168824:-	-34.6	-	SH_ZCA-m0132-3p	5	-	5	TTGATTTGGCCAGAAAGTTCATCAGGTTTTTCCATAATACCGTACAGAAAAATCTGAATGAATTTTTTGGCCAATCCA	.((..(((((((((((((((((((((((((((..((......))..)))))))))).)))))))))))))))))..))	-	AAAATCTGAATGAATTTTTT
SH_ZCA-m0327	NC_019480.1:25139623:25139704:+	-34.6	SH_ZCA-m0327-5p	-	6	6	-	TCTGCAGACATCCCAGGACTGACTCCGTGCCCTTCGGAATAGGAAGAGGGGCTGGATTGTCCGTCCAGGCTGCCTGTGAGGG	(((((((.((.((..((((.(((((((.(((((((..........)))))))))))..))).)))).)).)).)))).))).	TCCCAGGACTGACTCCGTGCCCT	-
SH_JCA-m0195	NC_019471.1:26921486:26921568:+	-34.7	-	SH_JCA-m0195-3p	7	-	7	TATCGGGTGGGCCAAAAACTTCATTGGGGTTTTTCCCGTAACACCTTGCGGAAAACTGGAATGAACTTTTTGGTCACCCAGTG	....((((((.(((((((.((((((..((((((..((((((....))))))))))))..)))))).)))))))))))))....	-	AAACTGGAATGAACTTTTTGG
SH_ZCA-m0237	NC_019471.1:26921486:26921568:+	-34.7	-	SH_ZCA-m0237-3p	12	-	12	TATCGGGTGGGCCAAAAACTTCATTGGGGTTTTTCCCGTAACACCTTGCGGAAAACTGGAATGAACTTTTTGGTCACCCAGTG	....((((((.(((((((.((((((..((((((..((((((....))))))))))))..)))))).)))))))))))))....	-	AAACTGGAATGAACTTTTTGG
SH_MCA-m0202	NC_019476.1:33173456:33173532:+	-34.8	SH_MCA-m0202-5p	-	5	5	-	GTGTTGGCCAAAAAGTTTGTTTGGGTTTCTCTGTAAGCTGTTTCAGAATGACCTGAAGGAAATTTTTGGCCAACTCG	(.((((((((((((.(((.((..((((..((((..........))))..))))..)).))).)))))))))))).).	AAAAGTTTGTTTGGGTTTCTCT	-
SH_ZCA-m0291	NC_019476.1:33173456:33173532:+	-34.8	SH_ZCA-m0291-5p	-	13	13	-	GTGTTGGCCAAAAAGTTTGTTTGGGTTTCTCTGTAAGCTGTTTCAGAATGACCTGAAGGAAATTTTTGGCCAACTCG	(.((((((((((((.(((.((..((((..((((..........))))..))))..)).))).)))))))))))).).	AAAAGTTTGTTTGGGTTTCTCT	-
SH_JCA-m0102	NC_019461.1:95824142:95824224:-	-34.9	SH_JCA-m0102-5p	-	6	6	-	CTGGGTGTGCATGGAGATGGTGCCTACTGCATGTGTGTGAGACAGTAGGGTGTGCAGTAGCGTCCATCCTCAGACACACTGCC	...((((((..((..((((((((.(((((((..(.(...........).)..)))))))))).)))))..))..))))))...	ATGGAGATGGTGCCTACTGCAT	-
SH_MCA-m0080	NC_019461.1:95824140:95824224:-	-34.9	SH_MCA-m0080-5p	SH_MCA-m0080-3p	11	9	2	CTGGGTGTGCATGGAGATGGTGCCTACTGCATGTGTGTGAGACAGTAGGGTGTGCAGTAGCGTCCATCCTCAGACACACTGCCCC	...((((((..((..((((((((.(((((((..(.(...........).)..)))))))))).)))))..))..)))))).....	ATGGAGATGGTGCCTACTGCAT	TGCAGTAGCGTCCATCCTCAGAC
SH_JCA-m0284	NC_019482.1:14165546:14165624:+	-35	SH_JCA-m0284-5p	-	6	6	-	TGGGTCAGTCAGTAAGTTCGTTTGGGTTTTTCCATAAGAGGTAACGGAAAAACCTGAGTGATCTTTCTGGCCAACCCAG	(((((..(((((.(((.(((((..(((((((((............)))))))))..))))).))).)))))..))))).	AGTAAGTTCGTTTGGGTTTTTC	-
SH_ZCA-m0371	NC_019484.1:101835206:101835285:+	-35	-	SH_ZCA-m0371-3p	25	-	25	TGGGGTTGGCAAAAAAGTTTGTTTGGGTTTTTCCACATGATAGTACAGAAGAAACCGAACAAACTTTTTGGCTAATCCAA	..((((((((.(((((((((((((((.((((((.((......))...)))))).))))))))))))))).))))))))..	-	AGAAACCGAACAAACTTTTTG
SH_JCA-m0185	NC_019470.1:77814530:77814605:+	-35.02	SH_JCA-m0185-5p	-	5	5	-	GAGTTGGCCAAAAAGTTCGTTTGGGTTTTTCATACCAGCTTACAGGAAAATACAAATGAACTTTTTGACCAACTCA	(((((((.(((((((((((((((..((((((.............))))))..))))))))))))))).))))))).	AAAAGTTCGTTTGGGTTTTTCA	-
SH_MCA-m0163	NC_019470.1:77814530:77814605:+	-35.02	SH_MCA-m0163-5p	-	13	13	-	GAGTTGGCCAAAAAGTTCGTTTGGGTTTTTCATACCAGCTTACAGGAAAATACAAATGAACTTTTTGACCAACTCA	(((((((.(((((((((((((((..((((((.............))))))..))))))))))))))).))))))).	AAAAGTTCGTTTGGGTTTTTCA	-
SH_ZCA-m0225	NC_019470.1:77814530:77814605:+	-35.02	SH_ZCA-m0225-5p	-	39	39	-	GAGTTGGCCAAAAAGTTCGTTTGGGTTTTTCATACCAGCTTACAGGAAAATACAAATGAACTTTTTGACCAACTCA	(((((((.(((((((((((((((..((((((.............))))))..))))))))))))))).))))))).	AAAAGTTCGTTTGGGTTTTTCA	-
SH_JCA-m0072	NC_019460.1:161873520:161873620:+	-35.1	-	SH_JCA-m0072-3p	19	-	19	TGGTAGGCTACAGTTCACGGGGTCGCAAAGAGTCGGACACGACTGAGCGACTTCACTATGTGCTTAGTCACTCAGTCGTGCCCGAATTACTTACGTTAGGG	.....((((...(....)..))))...(((..((((.((((((((((.((((.(((...)))...)))).)))))))))).))))....))).........	-	TCACTCAGTCGTGCCCGAATTACT
SH_JCA-m0305	NC_019484.1:84562175:84562253:+	-35.1	-	SH_JCA-m0305-3p	29	-	29	GTGTGCAGTGCCCTGCCCAGACAGGTGCAGTTCATGCAAAATCAGTGTACTGTGCCACAGCTGGGTAGAGTAAGGCTCA	.((.((..(((.((((((((...((..((((.(((.........))).))))..))....)))))))).)))..)).))	-	TACTGTGCCACAGCTGGGTAGA
SH_MCA-m0051	NC_019460.1:161873520:161873620:+	-35.1	-	SH_MCA-m0051-3p	26	-	26	TGGTAGGCTACAGTTCACGGGGTCGCAAAGAGTCGGACACGACTGAGCGACTTCACTATGTGCTTAGTCACTCAGTCGTGCCCGAATTACTTACGTTAGGG	.....((((...(....)..))))...(((..((((.((((((((((.((((.(((...)))...)))).)))))))))).))))....))).........	-	TCACTCAGTCGTGCCCGAATTACT
SH_MCA-m0263	NC_019484.1:84562175:84562253:+	-35.1	-	SH_MCA-m0263-3p	7	-	7	GTGTGCAGTGCCCTGCCCAGACAGGTGCAGTTCATGCAAAATCAGTGTACTGTGCCACAGCTGGGTAGAGTAAGGCTCA	.((.((..(((.((((((((...((..((((.(((.........))).))))..))....)))))))).)))..)).))	-	TACTGTGCCACAGCTGGGTAGA
SH_ZCA-m0074	NC_019460.1:161873520:161873619:+	-35.1	-	SH_ZCA-m0074-3p	28	-	28	TGGTAGGCTACAGTTCACGGGGTCGCAAAGAGTCGGACACGACTGAGCGACTTCACTATGTGCTTAGTCACTCAGTCGTGCCCGAATTACTTACGTTAGG	.....((((...(....)..))))...(((..((((.((((((((((.((((.(((...)))...)))).)))))))))).))))....)))........	-	TCACTCAGTCGTGCCCGAATTAC
SH_ZCA-m0369	NC_019484.1:84562175:84562253:+	-35.1	-	SH_ZCA-m0369-3p	13	-	13	GTGTGCAGTGCCCTGCCCAGACAGGTGCAGTTCATGCAAAATCAGTGTACTGTGCCACAGCTGGGTAGAGTAAGGCTCA	.((.((..(((.((((((((...((..((((.(((.........))).))))..))....)))))))).)))..)).))	-	TACTGTGCCACAGCTGGGTAGA
SH_JCA-m0216	NC_019473.1:70859216:70859302:-	-35.2	SH_JCA-m0216-5p	-	47	47	-	TTGGTCTCTGTCTGGGCTTTGCAACACGTGTGGTGTTAGGCGCCGGCCCCACACGGCCTGCGAGGATCTGGGGCGGGCTGCAGCCGC	..(((.(((((((.(((((((((...(((((((.....(((....))))))))))...)))))))..)).))))))).....)))..	TCTGGGCTTTGCAACACGTGTG	-
SH_JCA-m0301	NC_019484.1:84537929:84538013:+	-35.2	-	SH_JCA-m0301-3p	115	-	115	CATGCTGTGTGCAGTGCCCTACCCAGCCTGGTGCAGTTCATGTAGAATCAGTGTACTGTGCCACGGATGGGTAGCATAAGGCTCA	...((((....))))((((((((((.(((((..((((.(((.........))).))))..))).)).))))))).....)))...	-	TACTGTGCCACGGATGGGTAGC
SH_MCA-m0187	NC_019473.1:70859216:70859302:-	-35.2	SH_MCA-m0187-5p	-	41	41	-	TTGGTCTCTGTCTGGGCTTTGCAACACGTGTGGTGTTAGGCGCCGGCCCCACACGGCCTGCGAGGATCTGGGGCGGGCTGCAGCCGC	..(((.(((((((.(((((((((...(((((((.....(((....))))))))))...)))))))..)).))))))).....)))..	TCTGGGCTTTGCAACACGTGTG	-
SH_MCA-m0259	NC_019484.1:84537930:84538012:+	-35.2	-	SH_MCA-m0259-3p	16	-	16	ATGCTGTGTGCAGTGCCCTACCCAGCCTGGTGCAGTTCATGTAGAATCAGTGTACTGTGCCACGGATGGGTAGCATAAGGCTC	..((((....))))((((((((((.(((((..((((.(((.........))).))))..))).)).))))))).....)))..	-	TACTGTGCCACGGATGGGTAG
SH_MCA-m0273	NC_019484.1:91512389:91512469:-	-35.2	-	SH_MCA-m0273-3p	6	-	6	ACTGGGTTGGCCAAAAGGTTTGTTTTGGGTTTTCAGTAAGATGTTACGAAAAACCTGAATGAACTTTTTGTCCAACCTAAT	..((((((((.(((((((((..(.(..((((((..((((....))))..))))))..))..))))))))).))))))))..	-	AAAACCTGAATGAACTTTTTGT
SH_ZCA-m0266	NC_019473.1:70859216:70859302:-	-35.2	SH_ZCA-m0266-5p	-	93	93	-	TTGGTCTCTGTCTGGGCTTTGCAACACGTGTGGTGTTAGGCGCCGGCCCCACACGGCCTGCGAGGATCTGGGGCGGGCTGCAGCCGC	..(((.(((((((.(((((((((...(((((((.....(((....))))))))))...)))))))..)).))))))).....)))..	TCTGGGCTTTGCAACACGTGTG	-
SH_ZCA-m0365	NC_019484.1:84537929:84538013:+	-35.2	-	SH_ZCA-m0365-3p	56	-	56	CATGCTGTGTGCAGTGCCCTACCCAGCCTGGTGCAGTTCATGTAGAATCAGTGTACTGTGCCACGGATGGGTAGCATAAGGCTCA	...((((....))))((((((((((.(((((..((((.(((.........))).))))..))).)).))))))).....)))...	-	TACTGTGCCACGGATGGGTAGC
SH_ZCA-m0386	NC_019484.1:91512389:91512469:-	-35.2	-	SH_ZCA-m0386-3p	9	-	9	ACTGGGTTGGCCAAAAGGTTTGTTTTGGGTTTTCAGTAAGATGTTACGAAAAACCTGAATGAACTTTTTGTCCAACCTAAT	..((((((((.(((((((((..(.(..((((((..((((....))))..))))))..))..))))))))).))))))))..	-	AAAACCTGAATGAACTTTTTGT
SH_ZCA-m0273	NC_019474.1:61608654:61608731:-	-35.3	SH_ZCA-m0273-5p	-	11	11	-	TGGGCTGGCCAAAAAGTTCGTTTGGGTTTTCTGAAAGAGGTTACAGAAAAACCTGAGCAAAATTTTTGGCCGACCCAA	((((.((((((((((.((.(((..(((((((((..........))).))))))..))).)).)))))))))).)))).	AAAAAGTTCGTTTGGGTTTTC	-
SH_ZCA-m0315	NC_019479.1:14339453:14339521:+	-35.3	-	SH_ZCA-m0315-3p	6	-	6	TGGGTTGGCCAAAAAGGTCATTCGGGTATTCTGTACAGCAAAATCCGAGCGAACTTTTTGGCCAACCGA	..((((((((((((((.((.(((((((.((((....)).)).))))))).)).))))))))))))))..	-	AAAATCCGAGCGAACTTTTT
SH_JCA-m0107	NC_019462.1:15688452:15688534:+	-35.4	-	SH_JCA-m0107-3p	85	-	84	CGGGAGGCGGGTGTGAGACCCTGGGCCGGCCTGCAGACGTGCTTACTCACCCTCTGCCCGCTCTCTGTCTTACAGCAGCTCCC	.(((((.(.(.((((((((...((((.((...(((((.(((......)))..)))))))))))...)))))))).).))))))	-	CTCTGCCCGCTCTCTGTCTTAC
SH_JCA-m0319	NC_019484.1:121022483:121022561:-	-35.4	-	SH_JCA-m0319-3p	47	-	47	ACTGGGTTGTCCAAAAAGTTCGTTCGTGTTTTCCATCATCTTGCAGACAAACCTGAATGAACTTTTTGGCCAACCCAAT	..(((((((.((((((((((((((((.((((((((......))..)).)))).)))))))))))))))).)))))))..	-	CAAACCTGAATGAACTTTTTGG
SH_MCA-m0278	NC_019484.1:121022483:121022561:-	-35.4	-	SH_MCA-m0278-3p	33	-	33	ACTGGGTTGTCCAAAAAGTTCGTTCGTGTTTTCCATCATCTTGCAGACAAACCTGAATGAACTTTTTGGCCAACCCAAT	..(((((((.((((((((((((((((.((((((((......))..)).)))).)))))))))))))))).)))))))..	-	CAAACCTGAATGAACTTTTTGG
SH_ZCA-m0392	NC_019484.1:121022483:121022561:-	-35.4	-	SH_ZCA-m0392-3p	40	-	40	ACTGGGTTGTCCAAAAAGTTCGTTCGTGTTTTCCATCATCTTGCAGACAAACCTGAATGAACTTTTTGGCCAACCCAAT	..(((((((.((((((((((((((((.((((((((......))..)).)))).)))))))))))))))).)))))))..	-	CAAACCTGAATGAACTTTTTGG
SH_JCA-m0079	NC_019460.1:220123856:220123937:+	-35.5	-	SH_JCA-m0079-3p	22	-	22	TCTCTGCGTGGGCAGGTGGGCCCCAACCCACAGCGTCGCCTTGAGAGCTTTGTGTTGGCGTGTGCACCTGTTCACTCCCACA	.......(((((((((((.((((((((.((.(((.((.......))))).)).))))).).)).))))))))))).......	-	TTTGTGTTGGCGTGTGCACCTGTT
SH_MCA-m0056	NC_019460.1:220123857:220123936:+	-35.5	-	SH_MCA-m0056-3p	41	-	41	CTCTGCGTGGGCAGGTGGGCCCCAACCCACAGCGTCGCCTTGAGAGCTTTGTGTTGGCGTGTGCACCTGTTCACTCCCAC	......(((((((((((.((((((((.((.(((.((.......))))).)).))))).).)).)))))))))))......	-	TTTGTGTTGGCGTGTGCACCTGT
SH_MCA-m0209	NC_019477.1:42302149:42302229:-	-35.5	-	SH_MCA-m0209-3p	5	-	5	TGGTTGCCTCCCAGGTCCACCCCTTCTGTCCTAGTTCTCTTTCTTCGACAGGGACTGAGGCGTGAGCCTGGCCAGGAGCCT	.((((.(((.(((((..(((.((((..(((((.(((..........))).))))).)))).)))..)))))..))))))).	-	AGGGACTGAGGCGTGAGCCTGG
SH_ZCA-m0085	NC_019460.1:220123857:220123936:+	-35.5	-	SH_ZCA-m0085-3p	34	-	34	CTCTGCGTGGGCAGGTGGGCCCCAACCCACAGCGTCGCCTTGAGAGCTTTGTGTTGGCGTGTGCACCTGTTCACTCCCAC	......(((((((((((.((((((((.((.(((.((.......))))).)).))))).).)).)))))))))))......	-	TTTGTGTTGGCGTGTGCACCTGT
SH_JCA-m0313	NC_019484.1:83565576:83565654:-	-35.6	-	SH_JCA-m0313-3p	54	-	54	CGTGCAGTATTGCACTTCAGGAAGTACCATCCATGTGAATAGAAATATGATTGGTACTTCTTAGAGTGAAGTAATGCAT	.(((((.((((.((((..(((((((((((..(((((........)))))..)))))))))))..)))).)))).)))))	-	TGATTGGTACTTCTTAGAGTGA
SH_MCA-m0270	NC_019484.1:83565576:83565654:-	-35.6	-	SH_MCA-m0270-3p	23	-	23	CGTGCAGTATTGCACTTCAGGAAGTACCATCCATGTGAATAGAAATATGATTGGTACTTCTTAGAGTGAAGTAATGCAT	.(((((.((((.((((..(((((((((((..(((((........)))))..)))))))))))..)))).)))).)))))	-	TGATTGGTACTTCTTAGAGTGA
SH_ZCA-m0382	NC_019484.1:83565576:83565654:-	-35.6	-	SH_ZCA-m0382-3p	20	-	20	CGTGCAGTATTGCACTTCAGGAAGTACCATCCATGTGAATAGAAATATGATTGGTACTTCTTAGAGTGAAGTAATGCAT	.(((((.((((.((((..(((((((((((..(((((........)))))..)))))))))))..)))).)))).)))))	-	TGATTGGTACTTCTTAGAGTGA
SH_JCA-m0084	NC_019460.1:130501936:130502013:-	-35.7	-	SH_JCA-m0084-3p	6	-	6	TGGGCTAGCCAAAAAGTTCATTTGAGTTTTTCTGTTACAACTTACAGAAAAACCTGAATGACCTTTTTGCCCAGCCCT	.(((((.(.(((((((.((((((..((((((((((........))))))))))..)))))).))))))).).))))).	-	AAAACCTGAATGACCTTTTT
SH_JCA-m0089	NC_019460.1:207471618:207471703:-	-35.7	SH_JCA-m0089-5p	-	6	6	-	GCCCTTTTCCTTGCGCTGTCGGCCTCTCGGGTCGGCGGGACTCGGATGCCCACTCGCGGCGGCGACTGCGCACAGTGGTCCTGGCC	(((....(((((((((.((((.((((.(((((.((((.........)))).))))).)).)))))).))))).)).))....))).	TTGCGCTGTCGGCCTCTCGGGTC	-
SH_JCA-m0285	NC_019482.1:5250065:5250142:-	-35.8	-	SH_JCA-m0285-3p	25	-	25	GACACGACTGAGTGGCTCAGCACAGCACAGCGCAGTGCGAAAGAACCTCTGTGCTGGCCTGATCCAATCTGTTGTGAC	..((((((.((.(((.((((..((((((((.(..((.(....).))).))))))))..)))).))).)).))))))..	-	CTCTGTGCTGGCCTGATCCAAT
SH_MCA-m0240	NC_019482.1:5250065:5250142:-	-35.8	-	SH_MCA-m0240-3p	10	-	10	GACACGACTGAGTGGCTCAGCACAGCACAGCGCAGTGCGAAAGAACCTCTGTGCTGGCCTGATCCAATCTGTTGTGAC	..((((((.((.(((.((((..((((((((.(..((.(....).))).))))))))..)))).))).)).))))))..	-	CTCTGTGCTGGCCTGATCCAAT
SH_ZCA-m0341	NC_019482.1:5250065:5250142:-	-35.8	-	SH_ZCA-m0341-3p	14	-	14	GACACGACTGAGTGGCTCAGCACAGCACAGCGCAGTGCGAAAGAACCTCTGTGCTGGCCTGATCCAATCTGTTGTGAC	..((((((.((.(((.((((..((((((((.(..((.(....).))).))))))))..)))).))).)).))))))..	-	CTCTGTGCTGGCCTGATCCAAT
SH_ZCA-m0360	NC_019484.1:84485059:84485134:+	-35.8	-	SH_ZCA-m0360-3p	8	-	8	GTGCTGTGCCCTGCCCAGCCAGGTGCAGTTCACATACAATTGGTGTACTGTTCCCTGAATGGGTAGTGCAAGGCTC	..(((.(((.(((((((..((((.(((((.(((.........))).)))))..))))..))))))).))).)))..	-	TACTGTTCCCTGAATGGGTAG
SH_JCA-m0123	NC_019463.1:116722644:116722738:-	-35.9	SH_JCA-m0123-5p	-	6	6	-	CGCCAGGGTGTGAGTGTGTGTGAGTGAGTGTGTGTGTGTGTGTGAGTGTGTCCTGTCACGCGCAGCGCGTCTGCACAAGGGGCTGCCACAGGCGG	((((...(((..(((.(.((((...((.(((((.((((((((..((......))..)))))))))))))))..))))..).)))..))).)))).	TGAGTGTGTGTGAGTGAGTGTG	-
SH_JCA-m0314	NC_019484.1:83608703:83608781:-	-35.9	-	SH_JCA-m0314-3p	38	-	38	TGTGCTGTACCCCATTCCAAGGCTTGCCATTCATCTGGCTAAACTTGTGATTGGCACGTCTTGGAATGAAGTAACGTAC	.((((..(((..(((((((((((.(((((.((((..(......)..)))).))))).)))))))))))..)))..))))	-	ATTGGCACGTCTTGGAATGA
SH_MCA-m0271	NC_019484.1:83608703:83608781:-	-35.9	-	SH_MCA-m0271-3p	21	-	21	TGTGCTGTACCCCATTCCAAGGCTTGCCATTCATCTGGCTAAACTTGTGATTGGCACGTCTTGGAATGAAGTAACGTAC	.((((..(((..(((((((((((.(((((.((((..(......)..)))).))))).)))))))))))..)))..))))	-	ATTGGCACGTCTTGGAATGA
SH_ZCA-m0205	NC_019469.1:35495153:35495229:+	-35.9	-	SH_ZCA-m0205-3p	30	-	30	GTGTTGGTCAAAAAGTTCGCTTAGGTTTTTCCGTAAGACCTTATGGAAAAACTCAGATGAACTTTTTTGGCCAACCC	..(((((((((((((((((.((..((((((((((((....))))))))))))..)).))))).))))))))))))..	-	AAAACTCAGATGAACTTTTT
SH_ZCA-m0383	NC_019484.1:83608703:83608781:-	-35.9	-	SH_ZCA-m0383-3p	13	-	13	TGTGCTGTACCCCATTCCAAGGCTTGCCATTCATCTGGCTAAACTTGTGATTGGCACGTCTTGGAATGAAGTAACGTAC	.((((..(((..(((((((((((.(((((.((((..(......)..)))).))))).)))))))))))..)))..))))	-	ATTGGCACGTCTTGGAATGA
SH_MCA-m0067	NC_019460.1:207819244:207819332:-	-36	SH_MCA-m0067-5p	-	21	21	-	TTTTCTGCCATGTGGACCCAGGGAGCCGGGAGGAGCAGTGGAGACTGACCTTGCTTCCTTGTGTCCACAGGAAGCTCACTGGCATGGCC	......(((.((((((((.(((((((.(((.....((((....)))).))).))))))).).)))))))....(((....)))..))).	TGTGGACCCAGGGAGCCGGGAGG	-
SH_ZCA-m0099	NC_019460.1:207819244:207819332:-	-36	SH_ZCA-m0099-5p	-	15	15	-	TTTTCTGCCATGTGGACCCAGGGAGCCGGGAGGAGCAGTGGAGACTGACCTTGCTTCCTTGTGTCCACAGGAAGCTCACTGGCATGGCC	......(((.((((((((.(((((((.(((.....((((....)))).))).))))))).).)))))))....(((....)))..))).	TGTGGACCCAGGGAGCCGGGAG	-
SH_JCA-m0011	NC_019458.1:200043624:200043698:+	-36.1	-	SH_JCA-m0011-3p	8	-	8	AGGGTTAGCCAAAAAGTTCGTTTGGGTTTTTGTAAGATGGTACTGAAAAACCTGAGCAAACTTTTTGGCCAACCC	.(((((.(((((((((((.(((..((((((((((......)))..)))))))..))).))))))))))).)))))	-	GAAAAACCTGAGCAAACTTTT
SH_JCA-m0060	NC_019459.1:65784806:65784881:-	-36.1	SH_JCA-m0060-5p	-	7	7	-	AGATTGGCCAAAAGGTTCATTTGTGTTTTTCTGTAAGATGTTATGGAAAAACCCAAACAAACCTTTTGGCCAACCC	...((((((((((((((..((((.((((((((((((....)))))))))))).))))..))))))))))))))...	AAAGGTTCATTTGTGTTTTTCT	-
SH_ZCA-m0058	NC_019459.1:65784806:65784881:-	-36.1	SH_ZCA-m0058-5p	-	11	11	-	AGATTGGCCAAAAGGTTCATTTGTGTTTTTCTGTAAGATGTTATGGAAAAACCCAAACAAACCTTTTGGCCAACCC	...((((((((((((((..((((.((((((((((((....)))))))))))).))))..))))))))))))))...	AAAGGTTCATTTGTGTTTTTCT	-
SH_ZCA-m0184	NC_019467.1:63432810:63432895:+	-36.1	-	SH_ZCA-m0184-3p	6	-	6	GTATTGAGGTTGGCCAAAAAGTGTTTTTTGGTTTTTCTCTAACATCCTATGAAAAAACCTGAACAACCTTTTTGGCCAGCCCAATA	.(((((.(((((((((((((((((((...(((((((.((...........))))))))).)))))..)))))))))))))))))))	-	AAAACCTGAACAACCTTTTTGGC
SH_ZCA-m0374	NC_019484.1:3247007:3247089:-	-36.1	-	SH_ZCA-m0374-3p	52	-	52	TATTAGGTTGGTCAAAAAGTTCATTCAGGTTTTCCCATAACATTTTATAGAAAAATCTGAATGAACTTTTTGATTAACTCAGT	.(((..(((((((((((((((((((((((((((.(.((((....)))).).)))))))))))))))))))))))))))..)))	-	AAAATCTGAATGAACTTTTTGA
SH_JCA-m0046	NC_019459.1:207219360:207219440:+	-36.2	-	SH_JCA-m0046-3p	167	-	167	TATTGGGTTGGCCAAAAAATTTGTTCAGGTTTTCTGTAACATCTTACAAAAAACTCAGATGAACTTTTTGGCCAATCCAAT	.(((((((((((((((((.((..((..((((((.(((((....))))).))))))..))..)).)))))))))))))))))	-	AAAACTCAGATGAACTTTTTGG
SH_JCA-m0255	NC_019478.1:44858809:44858893:+	-36.2	-	SH_JCA-m0255-3p	7	-	7	CTCCCACCACGGGGCCCCGCCCCTTGGCTGCAGATCCTGGTCTGGAAAGCGGGATGCAGACTTGAGGCGGTGAGACGAGGAGGGA	.((((.((.((...(.(((((.(..(.(((((..(((((.(......).)))))))))).)..).))))).)...)).)).))))	-	ATGCAGACTTGAGGCGGTGAGA
SH_MCA-m0032	NC_019459.1:207219360:207219440:+	-36.2	-	SH_MCA-m0032-3p	151	-	151	TATTGGGTTGGCCAAAAAATTTGTTCAGGTTTTCTGTAACATCTTACAAAAAACTCAGATGAACTTTTTGGCCAATCCAAT	.(((((((((((((((((.((..((..((((((.(((((....))))).))))))..))..)).)))))))))))))))))	-	AAAACTCAGATGAACTTTTTGG
SH_ZCA-m0043	NC_019459.1:207219360:207219440:+	-36.2	-	SH_ZCA-m0043-3p	272	-	272	TATTGGGTTGGCCAAAAAATTTGTTCAGGTTTTCTGTAACATCTTACAAAAAACTCAGATGAACTTTTTGGCCAATCCAAT	.(((((((((((((((((.((..((..((((((.(((((....))))).))))))..))..)).)))))))))))))))))	-	AAAACTCAGATGAACTTTTTGG
SH_ZCA-m0265	NC_019473.1:70042687:70042782:-	-36.2	SH_ZCA-m0265-5p	-	8	8	-	CTTGGACACGTGGGTGTGTGTGTGTGAGTGTGTGCACACAGGTACGGACAAGCATTGTGTGCACACCTGCCTCATGACGGGAGAGCCTGTTCCGGT	.(((((...(..(((...(.((((((((.((((((((((((((........)).))))))))))))....))))).))).)...)))..)))))).	TGGGTGTGTGTGTGTGAGTGT	-
SH_JCA-m0161	NC_019468.1:47033238:47033328:+	-36.3	-	SH_JCA-m0161-3p	32	-	32	TCTGGTCCTTTTATTGTGTTGGCCAAAAAGTTTGCTCAGATTTTTTATAGGCCATTGTGGAAAACCTGAACAAACTTTGTGGCCAGCCCAG	.((((............((((((((.((((((((.((((.((((((((((....)))))))))).)))).)))))))).))))))))))))	-	GAAAACCTGAACAAACTTTGTG
SH_MCA-m0143	NC_019468.1:47033238:47033328:+	-36.3	-	SH_MCA-m0143-3p	17	-	17	TCTGGTCCTTTTATTGTGTTGGCCAAAAAGTTTGCTCAGATTTTTTATAGGCCATTGTGGAAAACCTGAACAAACTTTGTGGCCAGCCCAG	.((((............((((((((.((((((((.((((.((((((((((....)))))))))).)))).)))))))).))))))))))))	-	GAAAACCTGAACAAACTTTGTG
SH_MCA-m0220	NC_019479.1:19954210:19954293:+	-36.3	-	SH_MCA-m0220-3p	6	-	6	ACTGAGTTACAAATATTGGCCAAAAATTCATTTGGGTTTTTCCTAATGCAGAAAAACCTGAGTGAACTTTTTGGCCAACTCAAT	..(((((.........((((((((((((((((..((((((((........))))))))..)))))).)))))))))))))))..	-	AAAACCTGAGTGAACTTTTTGG
SH_ZCA-m0195	NC_019468.1:47033238:47033328:+	-36.3	-	SH_ZCA-m0195-3p	13	-	13	TCTGGTCCTTTTATTGTGTTGGCCAAAAAGTTTGCTCAGATTTTTTATAGGCCATTGTGGAAAACCTGAACAAACTTTGTGGCCAGCCCAG	.((((............((((((((.((((((((.((((.((((((((((....)))))))))).)))).)))))))).))))))))))))	-	GAAAACCTGAACAAACTTTGTG
SH_JCA-m0164	NC_019468.1:50067016:50067097:-	-36.4	-	SH_JCA-m0164-3p	33	-	33	GTTGGGTTGGCCCAAAAGCTCATTCGGGTTTTTCTGTAAGATATTATGGGAAAACCAGAACGAACTTTTTGTCCAACCCAGT	.(((((((((.(.(((((.((.(((.(((((((((((((....))))))))))))).))).)).))))).).))))))))).	-	AAAACCAGAACGAACTTTTTGT
SH_JCA-m0316	NC_019484.1:91549684:91549766:-	-36.4	-	SH_JCA-m0316-3p	13	-	13	ACTGGGTTGGCCCAAAAGTTCATTTGGGTTCTTCCATAAGATGTTGCCAAAAAAACCTGAACAAACTTTTGGGTCAACCCAAT	..((((((((((((((((((..((..((((.......................))))..))..))))))))))))))))))..	-	AAAACCTGAACAAACTTTTGGG
SH_MCA-m0147	NC_019468.1:50067016:50067097:-	-36.4	-	SH_MCA-m0147-3p	15	-	15	GTTGGGTTGGCCCAAAAGCTCATTCGGGTTTTTCTGTAAGATATTATGGGAAAACCAGAACGAACTTTTTGTCCAACCCAGT	.(((((((((.(.(((((.((.(((.(((((((((((((....))))))))))))).))).)).))))).).))))))))).	-	AAAACCAGAACGAACTTTTTGT
SH_MCA-m0274	NC_019484.1:91549684:91549766:-	-36.4	-	SH_MCA-m0274-3p	7	-	7	ACTGGGTTGGCCCAAAAGTTCATTTGGGTTCTTCCATAAGATGTTGCCAAAAAAACCTGAACAAACTTTTGGGTCAACCCAAT	..((((((((((((((((((..((..((((.......................))))..))..))))))))))))))))))..	-	AAAACCTGAACAAACTTTTGGG
SH_ZCA-m0201	NC_019468.1:50067016:50067097:-	-36.4	-	SH_ZCA-m0201-3p	38	-	38	GTTGGGTTGGCCCAAAAGCTCATTCGGGTTTTTCTGTAAGATATTATGGGAAAACCAGAACGAACTTTTTGTCCAACCCAGT	.(((((((((.(.(((((.((.(((.(((((((((((((....))))))))))))).))).)).))))).).))))))))).	-	AAAACCAGAACGAACTTTTTGT
SH_ZCA-m0336	NC_019481.1:36885506:36885586:-	-36.4	SH_ZCA-m0336-5p	-	6	6	-	CTGCAGGTGGTGGTGGGATGTCTGCAGGACAGCTGAGAACCAGCCTGTCTGCCCTGCTTGTCTCCTCCCAGAGCCTGGAGT	((.(((((..(((..(((..(..((((((((((((.....))).))))....)))))..)..)))..)))..))))).)).	TGGTGGGATGTCTGCAGGACAG	-
SH_ZCA-m0278	NC_019475.1:20895777:20895860:-	-36.53	-	SH_ZCA-m0278-3p	5	-	5	GGCTGGGATTCAGAATTTCAGCGGAGCCATCAGTGCCTGCTACAGGAGCTGGTTTGATGTCTCTGCTGGAAAGAAAGAACCAGT	.(((((.........(((((((((((.((((((.(((.(((.....))).))))))))).)))))))))))........)))))	-	TTTGATGTCTCTGCTGGAAAGA
SH_JCA-m0318	NC_019484.1:111157938:111158016:-	-36.6	-	SH_JCA-m0318-3p	16	-	16	TTGGGTTGGCTAAAAAGTTTGTTGAGCTTTTTCCATCAGCCAATATGGAAAAACCTGAAGGAACTTTTTTGCCAGCCTA	.(((((((((.(((((((((.((.((.(((((((((........))))))))).)).)).))))))))).)))))))))	-	AAAAACCTGAAGGAACTTTTT
SH_MCA-m0276	NC_019484.1:111157938:111158016:-	-36.6	-	SH_MCA-m0276-3p	16	-	16	TTGGGTTGGCTAAAAAGTTTGTTGAGCTTTTTCCATCAGCCAATATGGAAAAACCTGAAGGAACTTTTTTGCCAGCCTA	.(((((((((.(((((((((.((.((.(((((((((........))))))))).)).)).))))))))).)))))))))	-	AAAAACCTGAAGGAACTTTTT
SH_ZCA-m0390	NC_019484.1:111157938:111158016:-	-36.6	-	SH_ZCA-m0390-3p	77	-	77	TTGGGTTGGCTAAAAAGTTTGTTGAGCTTTTTCCATCAGCCAATATGGAAAAACCTGAAGGAACTTTTTTGCCAGCCTA	.(((((((((.(((((((((.((.((.(((((((((........))))))))).)).)).))))))))).)))))))))	-	AAAAACCTGAAGGAACTTTTT
SH_MCA-m0257	NC_019484.1:75352452:75352537:+	-36.64	-	SH_MCA-m0257-3p	7	-	7	TGGGACATTAAAGCACAGGCTGGGGTGTGTGTGGATGGAGACTGTTACTCTCTATTCGTTTACTCCCTAGCCTACAGATATGCCTG	.(((.(((........(((((((((.(((..((((((((((.......))))))))))..))).)))))))))......)))))).	-	TTCGTTTACTCCCTAGCCTACA
SH_JCA-m0059	NC_019459.1:56706332:56706399:-	-36.7	SH_JCA-m0059-5p	-	11	11	-	GTTGGCCAAAAAGTTCATTTGGGCTTTTCTGTAACATGGAAAAACCCAAACAAACTTTTTGGCCAACT	(((((((((((((((..((((((.((((((((...)))))))).))))))..))))))))))))))).	AAGTTCATTTGGGCTTTTCTGT	-
SH_JCA-m0113	NC_019462.1:13946108:13946184:-	-36.7	-	SH_JCA-m0113-3p	8	-	8	GGGGTTGGCCAAAAAGTTCATTTGGGTTTTCCTATAGCATCCTACGGAAAAACCTGAGCAAACTTTTTGGCCAAGCC	.((.((((((((((((((..((..((((((.(..(((....)))..).))))))..))..)))))))))))))).))	-	GAAAAACCTGAGCAAACTTTT
SH_JCA-m0257	NC_019478.1:15098391:15098470:-	-36.7	-	SH_JCA-m0257-3p	16	-	16	CTGGGCTGGCCAGAAACTTTGTTCTGGTTTTTCTTTATGCTTTTACGGAAAAATCTGAATGAACTTTCTGGTCAACCCAA	.((((.((((((((((.((..(((.(((((((((.((......)).))))))))).)))..)).)))))))))).)))).	-	AAAAATCTGAATGAACTTTCTG
SH_ZCA-m0056	NC_019459.1:56706332:56706399:-	-36.7	SH_ZCA-m0056-5p	-	8	8	-	GTTGGCCAAAAAGTTCATTTGGGCTTTTCTGTAACATGGAAAAACCCAAACAAACTTTTTGGCCAACT	(((((((((((((((..((((((.((((((((...)))))))).))))))..))))))))))))))).	AAGTTCATTTGGGCTTTTCTGT	-
SH_ZCA-m0312	NC_019478.1:15098391:15098470:-	-36.7	-	SH_ZCA-m0312-3p	15	-	15	CTGGGCTGGCCAGAAACTTTGTTCTGGTTTTTCTTTATGCTTTTACGGAAAAATCTGAATGAACTTTCTGGTCAACCCAA	.((((.((((((((((.((..(((.(((((((((.((......)).))))))))).)))..)).)))))))))).)))).	-	AAAAATCTGAATGAACTTTCTG
SH_ZCA-m0059	NC_019459.1:71323742:71323822:-	-36.8	SH_ZCA-m0059-5p	-	5	5	-	TGGAGCGGGAGCTCGGGGGGCTGCGAGCGGAGCGGGAGAGGGAGCCACAGTTCTGCGCTGCGGACGGTGGAGCTCTCCCCT	.((.(.((((((((.(..(.(((((.(((((((.((........))...)))))))..))))).)..).))))))))))).	GCTCGGGGGGCTGCGAGCGGAGC	-
SH_JCA-m0030	NC_019458.1:250341514:250341592:-	-36.82	-	SH_JCA-m0030-3p	16	-	16	ATTGAGTTGGCCAGAAAGTTTGTTTGGTTTTTCCACAATGTTTACAGAAAAATCTGAATGAACTTTCTGGCCAACCCAA	.(((.(((((((((((((((..((..(((((((.............)))))).)..))..))))))))))))))).)))	-	AAAAATCTGAATGAACTTTCTG
SH_ZCA-m0029	NC_019458.1:250341514:250341592:-	-36.82	-	SH_ZCA-m0029-3p	15	-	15	ATTGAGTTGGCCAGAAAGTTTGTTTGGTTTTTCCACAATGTTTACAGAAAAATCTGAATGAACTTTCTGGCCAACCCAA	.(((.(((((((((((((((..((..(((((((.............)))))).)..))..))))))))))))))).)))	-	AAAAATCTGAATGAACTTTCTG
SH_JCA-m0200	NC_019471.1:981227:981306:-	-36.9	-	SH_JCA-m0200-3p	38	-	38	CTTCTCCAGGCTCAGGAGTTGGGGATGGGGTGGCGTGGTCTGTGACCTCTCCCTGTCTTCAATCCTGTAGTCGGGACAGC	....(((.(((((((((.((((((((((((.((...((((...)))))).))))))))))))))))).)))).)))....	-	TCCCTGTCTTCAATCCTGTAG
SH_JCA-m0281	NC_019481.1:31255140:31255224:-	-36.9	-	SH_JCA-m0281-3p	7	-	7	TATTGGGTTGGGTCAAAAAGTTCGTTCAGATTTTTTCCATAAGATGCTATGAGAAAACTGGAATGAACTTTTTGGTCAACCCAGT	.((((((((.(..((((((((((((((((.(((((((.(((......)))))))))))).))))))))))))))..)))))))))	-	AAACTGGAATGAACTTTTTGG
SH_MCA-m0173	NC_019471.1:981227:981306:-	-36.9	-	SH_MCA-m0173-3p	35	-	35	CTTCTCCAGGCTCAGGAGTTGGGGATGGGGTGGCGTGGTCTGTGACCTCTCCCTGTCTTCAATCCTGTAGTCGGGACAGC	....(((.(((((((((.((((((((((((.((...((((...)))))).))))))))))))))))).)))).)))....	-	TCCCTGTCTTCAATCCTGTAG
SH_ZCA-m0243	NC_019471.1:981227:981306:-	-36.9	-	SH_ZCA-m0243-3p	27	-	27	CTTCTCCAGGCTCAGGAGTTGGGGATGGGGTGGCGTGGTCTGTGACCTCTCCCTGTCTTCAATCCTGTAGTCGGGACAGC	....(((.(((((((((.((((((((((((.((...((((...)))))).))))))))))))))))).)))).)))....	-	TCCCTGTCTTCAATCCTGTAG
SH_ZCA-m0335	NC_019481.1:31255140:31255224:-	-36.9	-	SH_ZCA-m0335-3p	12	-	12	TATTGGGTTGGGTCAAAAAGTTCGTTCAGATTTTTTCCATAAGATGCTATGAGAAAACTGGAATGAACTTTTTGGTCAACCCAGT	.((((((((.(..((((((((((((((((.(((((((.(((......)))))))))))).))))))))))))))..)))))))))	-	AAACTGGAATGAACTTTTTGG
SH_JCA-m0230	NC_019475.1:58581732:58581814:-	-37	-	SH_JCA-m0230-3p	9	-	9	TATTGGGTTGGCCAAAAAGTTCGTTCAGATCTTTCTGTAAGACCCTATGGAGAAAACTGAACGGCCTTTTCGACCAGCCCAGT	.((((((((((.(.(((((..(((((((...((((((((......))))))))...)))))))..))))).).))))))))))	-	AAAACTGAACGGCCTTTTCGA
SH_MCA-m0185	NC_019473.1:23842690:23842766:-	-37	-	SH_MCA-m0185-3p	5	-	5	TTGGGTTGGCCAGAAAGTTTGTTCAGTTTTCCATGAGACATTGCAGGAAAACTCAGATGAACTTTTTAGCCAACCCA	.(((((((((.((((((((..((.((((((((.((........))))))))))..))..)))))))).)))))))))	-	AAAACTCAGATGAACTTTTT
SH_ZCA-m0262	NC_019473.1:23842690:23842766:-	-37	-	SH_ZCA-m0262-3p	10	-	10	TTGGGTTGGCCAGAAAGTTTGTTCAGTTTTCCATGAGACATTGCAGGAAAACTCAGATGAACTTTTTAGCCAACCCA	.(((((((((.((((((((..((.((((((((.((........))))))))))..))..)))))))).)))))))))	-	AAAACTCAGATGAACTTTTT
SH_JCA-m0163	NC_019468.1:44681166:44681240:-	-37.1	SH_JCA-m0163-5p	-	5	5	-	GAGTTGACCAAAAAGTTCGTTTGGGTTTTTCATACAATCTTATGGAAAACCCAAATGAAATTTTTGGCCAACCCA	(.((((.(((((((.(((((((((((((((((((......))))))))))))))))))).))))))).)))).).	AAAAGTTCGTTTGGGTTTTTCA	-
SH_JCA-m0268	NC_019479.1:30349554:30349634:-	-37.1	-	SH_JCA-m0268-3p	8	-	8	TATTGGGTTGGCCAAAAATTTCATTGGTGTTTTTGTACCATCTTGTGCAAAAACTGGAATGAACTTTTTGGCCAAGTCAAT	.(((((.(((((((((((.((((((...((((((((((......))))))))))...)))))).))))))))))).)))))	-	AAACTGGAATGAACTTTTTGG
SH_MCA-m0086	NC_019462.1:15688452:15688535:+	-37.1	-	SH_MCA-m0086-3p	28	-	28	CGGGAGGCGGGTGTGAGACCCTGGGCCGGCCTGCAGACGTGCTTACTCACCCTCTGCCCGCTCTCTGTCTTACAGCAGCTCCCA	.(((((.(.(.((((((((...((((.((...(((((.(((......)))..)))))))))))...)))))))).).)))))).	-	CTCTGCCCGCTCTCTGTCTTACA
SH_MCA-m0146	NC_019468.1:44681166:44681240:-	-37.1	SH_MCA-m0146-5p	-	13	13	-	GAGTTGACCAAAAAGTTCGTTTGGGTTTTTCATACAATCTTATGGAAAACCCAAATGAAATTTTTGGCCAACCCA	(.((((.(((((((.(((((((((((((((((((......))))))))))))))))))).))))))).)))).).	AAAAGTTCGTTTGGGTTTTTCA	-
SH_ZCA-m0118	NC_019462.1:15688452:15688535:+	-37.1	-	SH_ZCA-m0118-3p	15	-	15	CGGGAGGCGGGTGTGAGACCCTGGGCCGGCCTGCAGACGTGCTTACTCACCCTCTGCCCGCTCTCTGTCTTACAGCAGCTCCCA	.(((((.(.(.((((((((...((((.((...(((((.(((......)))..)))))))))))...)))))))).).)))))).	-	CTCTGCCCGCTCTCTGTCTTACA
SH_ZCA-m0199	NC_019468.1:44681166:44681240:-	-37.1	SH_ZCA-m0199-5p	-	39	39	-	GAGTTGACCAAAAAGTTCGTTTGGGTTTTTCATACAATCTTATGGAAAACCCAAATGAAATTTTTGGCCAACCCA	(.((((.(((((((.(((((((((((((((((((......))))))))))))))))))).))))))).)))).).	AAAAGTTCGTTTGGGTTTTTCA	-
SH_ZCA-m0323	NC_019479.1:30349554:30349634:-	-37.1	-	SH_ZCA-m0323-3p	10	-	10	TATTGGGTTGGCCAAAAATTTCATTGGTGTTTTTGTACCATCTTGTGCAAAAACTGGAATGAACTTTTTGGCCAAGTCAAT	.(((((.(((((((((((.((((((...((((((((((......))))))))))...)))))).))))))))))).)))))	-	AAACTGGAATGAACTTTTTGG
SH_JCA-m0005	NC_019458.1:124376095:124376166:+	-37.2	SH_JCA-m0005-5p	-	11	11	-	GTTGGCCAAAAAGTTCATTTGGGCTTTTCTGTACTATCTTATGGAAAACCCGAGTGACTTTTTTGGCCAATC	(((((((((((((.(((((((((.(((((((((......)))))))))))))))))).))))))))))))).	AAGTTCATTTGGGCTTTTCTGT	-
SH_JCA-m0264	NC_019479.1:41367411:41367493:+	-37.2	-	SH_JCA-m0264-3p	201	-	200	GGCAGTGGCCCCTGTGTGACCTGCCAGGCACCGCCTTGTCAACCCCTAAGGTCGAGCCTGACAGATCACACACGGGACGTGAC	..((.((.(((.(((((((.(((.(((((.(.((((((........)))))).).))))).))).))))))).))).))))..	-	TCGAGCCTGACAGATCACACAC
SH_MCA-m0224	NC_019479.1:41367411:41367493:+	-37.2	-	SH_MCA-m0224-3p	1006	-	1006	GGCAGTGGCCCCTGTGTGACCTGCCAGGCACCGCCTTGTCAACCCCTAAGGTCGAGCCTGACAGATCACACACGGGACGTGAC	..((.((.(((.(((((((.(((.(((((.(.((((((........)))))).).))))).))).))))))).))).))))..	-	TCGAGCCTGACAGATCACACAC
SH_ZCA-m0006	NC_019458.1:124376095:124376166:+	-37.2	SH_ZCA-m0006-5p	-	8	8	-	GTTGGCCAAAAAGTTCATTTGGGCTTTTCTGTACTATCTTATGGAAAACCCGAGTGACTTTTTTGGCCAATC	(((((((((((((.(((((((((.(((((((((......)))))))))))))))))).))))))))))))).	AAGTTCATTTGGGCTTTTCTGT	-
SH_ZCA-m0017	NC_019458.1:10957394:10957489:-	-37.2	-	SH_ZCA-m0017-3p	11	-	11	TCCAGGGAGCGGAGCTGCCCCGAGGAGGAAGCGGGGACAGGGTCGGCTCTAGAGAGGGCGAAGGATCTGACCTTGCTGACCTCGCAGGCTGACAGG	.((.(((.(((....))))))...((((.(((((((.((((.(((.((((....)))))))....)))).)))))))..))))...))........	-	ATCTGACCTTGCTGACCTCGCA
SH_ZCA-m0319	NC_019479.1:41367411:41367493:+	-37.2	-	SH_ZCA-m0319-3p	3584	-	3579	GGCAGTGGCCCCTGTGTGACCTGCCAGGCACCGCCTTGTCAACCCCTAAGGTCGAGCCTGACAGATCACACACGGGACGTGAC	..((.((.(((.(((((((.(((.(((((.(.((((((........)))))).).))))).))).))))))).))).))))..	-	TCGAGCCTGACAGATCACACAC
SH_ZCA-m0333	NC_019481.1:1065322:1065402:-	-37.2	SH_ZCA-m0333-5p	SH_ZCA-m0333-3p	22	2	20	GAGGGCCGTGGGCCGGTGTTGGCGGGACTCTCAGTTCCTGAGGGCCAGGAGAGGGACTGTCTGCACCGACAGGTTTCTCAG	(((((((...(..((((((.(((((..(((((...(((((.....)))))))))).))))).)))))).).)).)))))..	GGCCGGTGTTGGCGGGACTCTC	AGAGGGACTGTCTGCACCGACA
SH_JCA-m0154	NC_019467.1:12356706:12356783:-	-37.3	-	SH_JCA-m0154-3p	10	-	10	TGGGTTGGCCAAAAAATTTGTTTAAGTTTTTTCCATAAGATGGTGCAGAAAAACCTGAGCAAACTTTTTGGCCAACCC	.((((((((((((((.((((((((.(((((((((((...))))....))))))).)))))))).))))))))))))))	-	GAAAAACCTGAGCAAACTTTT
SH_JCA-m0141	NC_019466.1:66728152:66728223:+	-37.4	SH_JCA-m0141-5p	-	16	16	-	TGTGTATATATATGTGTGTATGTGTATATATGTATATATATATATATACAATGCACACATATATATATATAG	(((((((((((((((((((((((((((((((((....)))))))))))).))))))))))))))))))))).	TATGTGTGTATGTGTATATATG	-
SH_JCA-m0168	NC_019469.1:35495150:35495231:+	-37.4	-	SH_JCA-m0168-3p	16	-	16	ATTGTGTTGGTCAAAAAGTTCGCTTAGGTTTTTCCGTAAGACCTTATGGAAAAACTCAGATGAACTTTTTTGGCCAACCCAA	.(((.(((((((((((((((((.((..((((((((((((....))))))))))))..)).))))).)))))))))))).)))	-	AAAACTCAGATGAACTTTTTTG
SH_JCA-m0308	NC_019484.1:17688784:17688861:-	-37.4	SH_JCA-m0308-5p	SH_JCA-m0308-3p	67	1	66	GGGTGGGCCAAAAAGTTTGTTTGGGTTTCTCTGTAGGATCATATGGAAAAACCTGAAGGAACTTTTTGGGCAATCCAA	((((.(.(((((((((((.((..(((((.((((((......)))))).)))))..)).))))))))))).).))))..	AAAAGTTTGTTTGGGTTTCTCT	AAAAACCTGAAGGAACTTTTTG
SH_MCA-m0126	NC_019466.1:66728152:66728223:+	-37.4	SH_MCA-m0126-5p	-	12	12	-	TGTGTATATATATGTGTGTATGTGTATATATGTATATATATATATATACAATGCACACATATATATATATAG	(((((((((((((((((((((((((((((((((....)))))))))))).))))))))))))))))))))).	TATGTGTGTATGTGTATATATG	-
SH_MCA-m0150	NC_019469.1:35495150:35495231:+	-37.4	-	SH_MCA-m0150-3p	14	-	14	ATTGTGTTGGTCAAAAAGTTCGCTTAGGTTTTTCCGTAAGACCTTATGGAAAAACTCAGATGAACTTTTTTGGCCAACCCAA	.(((.(((((((((((((((((.((..((((((((((((....))))))))))))..)).))))).)))))))))))).)))	-	AAAAACTCAGATGAACTTTTTTG
SH_MCA-m0204	NC_019476.1:28746834:28746914:-	-37.4	-	SH_MCA-m0204-3p	9	-	9	ATTGGGATGGTCAGAGGTTCCTTTGGGCTTTTCCATAAGATGGTACGGAAAAAGCCCAAACGAACTTTTTGTCCAACCCAA	.(((((.(((.(((((((((.(((((((((((((.((......)).)).))))))))))).)))).))))).))).)))))	-	AAAAGCCCAAACGAACTTTTTG
SH_MCA-m0266	NC_019484.1:17688784:17688861:-	-37.4	SH_MCA-m0266-5p	SH_MCA-m0266-3p	67	5	62	GGGTGGGCCAAAAAGTTTGTTTGGGTTTCTCTGTAGGATCATATGGAAAAACCTGAAGGAACTTTTTGGGCAATCCAA	((((.(.(((((((((((.((..(((((.((((((......)))))).)))))..)).))))))))))).).))))..	AAAAGTTTGTTTGGGTTTCTCT	AAAAACCTGAAGGAACTTTTTG
SH_ZCA-m0160	NC_019465.1:61312:61387:-	-37.4	-	SH_ZCA-m0160-3p	6	-	6	ATATTGGGTTGGCCAAAAAGTTCACTCTGGGTGTTCTGTAACATCTTCTGAACAAACTTTTTGGCTAACCCAATGC	.(((((((((((((((((((((...((.(((((((....)))))))...))...))))))))))))))))))))).	-	TCTGAACAAACTTTTTGGCT
SH_ZCA-m0171	NC_019466.1:66728152:66728223:+	-37.4	SH_ZCA-m0171-5p	-	13	13	-	TGTGTATATATATGTGTGTATGTGTATATATGTATATATATATATATACAATGCACACATATATATATATAG	(((((((((((((((((((((((((((((((((....)))))))))))).))))))))))))))))))))).	TATGTGTGTATGTGTATATATG	-
SH_ZCA-m0377	NC_019484.1:17688784:17688861:-	-37.4	SH_ZCA-m0377-5p	SH_ZCA-m0377-3p	232	13	219	GGGTGGGCCAAAAAGTTTGTTTGGGTTTCTCTGTAGGATCATATGGAAAAACCTGAAGGAACTTTTTGGGCAATCCAA	((((.(.(((((((((((.((..(((((.((((((......)))))).)))))..)).))))))))))).).))))..	AAAAGTTTGTTTGGGTTTCTCT	AAAAACCTGAAGGAACTTTTTG
SH_JCA-m0067	NC_019459.1:218983273:218983351:-	-37.5	-	SH_JCA-m0067-3p	6	-	6	TGGGGAGCAGGGGTGGAGGGATGGGGGATCGTGGAAGTTGGCTCCTCTGACCACCTGTCTCTCCATACAGTGCTGACCA	.((..((((.(..((((((((((((((.(((.(((.(....))))..))))).))))))))))))..)..))))..)).	-	TCTGACCACCTGTCTCTCCATACA
SH_JCA-m0302	NC_019484.1:84543615:84543699:+	-37.5	-	SH_JCA-m0302-3p	115	-	115	CATGCTGTGTGCAGTGCCCTACCCATCCAGGTGCAGTTCATGTAGAATCAATGTACTGTGCCACGGATGGGTAGCATAAGGCTCA	...((((....))))(((((((((((((.((..((((.(((.........))).))))..))..)))))))))).....)))...	-	TACTGTGCCACGGATGGGTAGC
SH_MCA-m0260	NC_019484.1:84543616:84543698:+	-37.5	-	SH_MCA-m0260-3p	16	-	16	ATGCTGTGTGCAGTGCCCTACCCATCCAGGTGCAGTTCATGTAGAATCAATGTACTGTGCCACGGATGGGTAGCATAAGGCTC	..((((....))))(((((((((((((.((..((((.(((.........))).))))..))..)))))))))).....)))..	-	TACTGTGCCACGGATGGGTAG
SH_ZCA-m0366	NC_019484.1:84543615:84543699:+	-37.5	-	SH_ZCA-m0366-3p	56	-	56	CATGCTGTGTGCAGTGCCCTACCCATCCAGGTGCAGTTCATGTAGAATCAATGTACTGTGCCACGGATGGGTAGCATAAGGCTCA	...((((....))))(((((((((((((.((..((((.(((.........))).))))..))..)))))))))).....)))...	-	TACTGTGCCACGGATGGGTAGC
SH_ZCA-m0057	NC_019459.1:58969729:58969811:-	-37.57	SH_ZCA-m0057-5p	-	9	9	-	ACATCACTATTGTATGCAACTCATTGGATGAGTTACTCTTTACATACTTTTTCATTCAATGAGTAGTGTACAACAGTGATGTA	((((((((.((((((((.((((((((((((((..................)))))))))))))).)))))))).)))))))).	TGTATGCAACTCATTGGATG	-
SH_JCA-m0099	NC_019461.1:85934142:85934224:-	-37.6	-	SH_JCA-m0099-3p	163	-	163	TATTGGGTTGGCCAAAAAGTTCATTTGGGCTTTTTCGTAAGATGTTACAGAAAAACCTTGATGAACTTTTTGACGAACCCAAT	.((((((((.(.(((((((((((((.(((.((((((((((....)))).))))))))).))))))))))))).).))))))))	-	AAAACCTTGATGAACTTTTTGA
SH_JCA-m0215	NC_019473.1:56323062:56323144:-	-37.6	-	SH_JCA-m0215-3p	26	-	26	TATTGGGTTGGCCAAAAATCTCATTCAGGTTTTTCCATAAGAGGTTACAGAAAAACTTGAATGAACTTTCTGGCCAACGCAAT	.((((.((((((((.(((..(((((((((((((((..(((....)))..)))))))))))))))..))).)))))))).))))	-	AAAACTTGAATGAACTTTCTGG
SH_MCA-m0078	NC_019461.1:85934142:85934224:-	-37.6	-	SH_MCA-m0078-3p	96	-	96	TATTGGGTTGGCCAAAAAGTTCATTTGGGCTTTTTCGTAAGATGTTACAGAAAAACCTTGATGAACTTTTTGACGAACCCAAT	.((((((((.(.(((((((((((((.(((.((((((((((....)))).))))))))).))))))))))))).).))))))))	-	AAAACCTTGATGAACTTTTTGA
SH_MCA-m0186	NC_019473.1:56323062:56323144:-	-37.6	-	SH_MCA-m0186-3p	17	-	17	TATTGGGTTGGCCAAAAATCTCATTCAGGTTTTTCCATAAGAGGTTACAGAAAAACTTGAATGAACTTTCTGGCCAACGCAAT	.((((.((((((((.(((..(((((((((((((((..(((....)))..)))))))))))))))..))).)))))))).))))	-	AAAACTTGAATGAACTTTCTGG
SH_ZCA-m0110	NC_019461.1:85934142:85934224:-	-37.6	-	SH_ZCA-m0110-3p	260	-	260	TATTGGGTTGGCCAAAAAGTTCATTTGGGCTTTTTCGTAAGATGTTACAGAAAAACCTTGATGAACTTTTTGACGAACCCAAT	.((((((((.(.(((((((((((((.(((.((((((((((....)))).))))))))).))))))))))))).).))))))))	-	AAAACCTTGATGAACTTTTTGA
SH_ZCA-m0264	NC_019473.1:56323062:56323144:-	-37.6	-	SH_ZCA-m0264-3p	28	-	28	TATTGGGTTGGCCAAAAATCTCATTCAGGTTTTTCCATAAGAGGTTACAGAAAAACTTGAATGAACTTTCTGGCCAACGCAAT	.((((.((((((((.(((..(((((((((((((((..(((....)))..)))))))))))))))..))).)))))))).))))	-	AAAACTTGAATGAACTTTCTGG
SH_JCA-m0091	NC_019460.1:214444157:214444234:-	-37.7	SH_JCA-m0091-5p	SH_JCA-m0091-3p	17	1	16	TGCCCCAGTGACCCTGACACCCCCAAGCTTCCCTGGCCAGGGGGGGGTTGCTGCGGGTGTCAGGAAGACAGGAGCTAT	.((.((.((...((((((((((((((.(((((((.....))))))).)))..).))))))))))...)).)).))...	ACCCTGACACCCCCAAGCTTCC	TTGCTGCGGGTGTCAGGAAGA
SH_JCA-m0249	NC_019478.1:8194070:8194151:+	-37.7	-	SH_JCA-m0249-3p	26	-	26	TATTGGGTTGGCCAAAAAGTTTTCTTGGGTTTTCTGTAACATTGTATGGAAAAACTTGAATGAACTTTCTGGTCAACCCAAT	.(((((((((((((.(((((((..(..(((((((((((......))))).))))))..)..))))))).)))))))))))))	-	AAAACTTGAATGAACTTTCTGG
SH_MCA-m0068	NC_019460.1:214444157:214444236:-	-37.7	-	SH_MCA-m0068-3p	20	-	20	ATTGCCCCAGTGACCCTGACACCCCCAAGCTTCCCTGGCCAGGGGGGGGTTGCTGCGGGTGTCAGGAAGACAGGAGCTAT	...((.((.((...((((((((((((((.(((((((.....))))))).)))..).))))))))))...)).)).))...	-	TTGCTGCGGGTGTCAGGAAGA
SH_MCA-m0212	NC_019478.1:8194070:8194151:+	-37.7	-	SH_MCA-m0212-3p	16	-	16	TATTGGGTTGGCCAAAAAGTTTTCTTGGGTTTTCTGTAACATTGTATGGAAAAACTTGAATGAACTTTCTGGTCAACCCAAT	.(((((((((((((.(((((((..(..(((((((((((......))))).))))))..)..))))))).)))))))))))))	-	AAAACTTGAATGAACTTTCTGG
SH_ZCA-m0100	NC_019460.1:214444157:214444236:-	-37.7	-	SH_ZCA-m0100-3p	30	-	30	ATTGCCCCAGTGACCCTGACACCCCCAAGCTTCCCTGGCCAGGGGGGGGTTGCTGCGGGTGTCAGGAAGACAGGAGCTAT	...((.((.((...((((((((((((((.(((((((.....))))))).)))..).))))))))))...)).)).))...	-	TTGCTGCGGGTGTCAGGAAGA
SH_ZCA-m0306	NC_019478.1:8194070:8194151:+	-37.7	-	SH_ZCA-m0306-3p	28	-	28	TATTGGGTTGGCCAAAAAGTTTTCTTGGGTTTTCTGTAACATTGTATGGAAAAACTTGAATGAACTTTCTGGTCAACCCAAT	.(((((((((((((.(((((((..(..(((((((((((......))))).))))))..)..))))))).)))))))))))))	-	AAAACTTGAATGAACTTTCTGG
SH_JCA-m0017	NC_019458.1:10957393:10957489:-	-38.1	-	SH_JCA-m0017-3p	11	-	11	TCCAGGGAGCGGAGCTGCCCCGAGGAGGAAGCGGGGACAGGGTCGGCTCTAGAGAGGGCGAAGGATCTGACCTTGCTGACCTCGCAGGCTGACAGGG	.((.(((.(((....))))))...((((.(((((((.((((.(((.((((....)))))))....)))).)))))))..))))...........)).	-	ATCTGACCTTGCTGACCTCGCAG
SH_JCA-m0024	NC_019458.1:106746072:106746150:-	-38.1	-	SH_JCA-m0024-3p	11	-	11	TTGAGTTGGCAAAAAGTTCATTTGGATTTTCCCATAACATCTTATGGACAAATCTGAATGAACTTTTTGACCAACCCAG	.((.((((((((((((((((((..(((((..((((((....))))))..)))))..))))))))))))).))))).)).	-	CAAATCTGAATGAACTTTTTG
SH_JCA-m0156	NC_019467.1:46660088:46660163:-	-38.1	SH_JCA-m0156-5p	SH_JCA-m0156-3p	8	5	3	GGGCTGGCCAAAAAGTTCGTTTGGGTTTTTCAGTAAGATGCAACAGAAAAATCTGAATGAACTTTTTGGCCAACAC	..(.(((((((((((((((((..((((((((.((........)).))))))))..))))))))))))))))).)..	AAAAGTTCGTTTGGGTTTTTCA	AGAAAAATCTGAATGAACTTTT
SH_JCA-m0198	NC_019471.1:60160706:60160801:+	-38.1	SH_JCA-m0198-5p	-	6	6	-	GTGGCAGATTGCTGCTGAGGTCTGGGAAAGGGCAGGGCCAGGCCCCCCCCTGCGGCTGATCCCTTCCTTCCTTGCCCCCAGCAGAGCGTGTACCAG	.(((.(.((..((((((.((.(.(((((.(((.((((...(((((......).))))...)))))))))))).).)).))))))...)).).))).	GCTGCTGAGGTCTGGGAAAGGGC	-
SH_JCA-m0266	NC_019479.1:41372428:41372509:+	-38.1	-	SH_JCA-m0266-3p	200	-	200	GGCAGTGGCCTCTGTGTGACCTGCCAGGCACAGCCTTGTCAACCCCTAGGTCGAGCCTGACAGATCACACACGGGGCATGAC	..((...((((((((((((.(((.(((((.(.((((...........)))).).))))).))).))))))).))))).))..	-	TCGAGCCTGACAGATCACACAC
SH_MCA-m0136	NC_019467.1:46660088:46660163:-	-38.1	SH_MCA-m0136-5p	SH_MCA-m0136-3p	14	13	1	GGGCTGGCCAAAAAGTTCGTTTGGGTTTTTCAGTAAGATGCAACAGAAAAATCTGAATGAACTTTTTGGCCAACAC	..(.(((((((((((((((((..((((((((.((........)).))))))))..))))))))))))))))).)..	AAAAGTTCGTTTGGGTTTTTCA	AGAAAAATCTGAATGAACTTTT
SH_MCA-m0226	NC_019479.1:41372428:41372509:+	-38.1	-	SH_MCA-m0226-3p	1006	-	1006	GGCAGTGGCCTCTGTGTGACCTGCCAGGCACAGCCTTGTCAACCCCTAGGTCGAGCCTGACAGATCACACACGGGGCATGAC	..((...((((((((((((.(((.(((((.(.((((...........)))).).))))).))).))))))).))))).))..	-	TCGAGCCTGACAGATCACACAC
SH_ZCA-m0024	NC_019458.1:106746072:106746150:-	-38.1	-	SH_ZCA-m0024-3p	22	-	22	TTGAGTTGGCAAAAAGTTCATTTGGATTTTCCCATAACATCTTATGGACAAATCTGAATGAACTTTTTGACCAACCCAG	.((.((((((((((((((((((..(((((..((((((....))))))..)))))..))))))))))))).))))).)).	-	CAAATCTGAATGAACTTTTTG
SH_ZCA-m0189	NC_019467.1:46660088:46660163:-	-38.1	SH_ZCA-m0189-5p	SH_ZCA-m0189-3p	46	39	7	GGGCTGGCCAAAAAGTTCGTTTGGGTTTTTCAGTAAGATGCAACAGAAAAATCTGAATGAACTTTTTGGCCAACAC	..(.(((((((((((((((((..((((((((.((........)).))))))))..))))))))))))))))).)..	AAAAGTTCGTTTGGGTTTTTCA	AGAAAAATCTGAATGAACTTTT
SH_ZCA-m0321	NC_019479.1:41372428:41372509:+	-38.1	-	SH_ZCA-m0321-3p	3579	-	3579	GGCAGTGGCCTCTGTGTGACCTGCCAGGCACAGCCTTGTCAACCCCTAGGTCGAGCCTGACAGATCACACACGGGGCATGAC	..((...((((((((((((.(((.(((((.(.((((...........)))).).))))).))).))))))).))))).))..	-	TCGAGCCTGACAGATCACACAC
SH_JCA-m0254	NC_019478.1:43451046:43451130:+	-38.11	SH_JCA-m0254-5p	SH_JCA-m0254-3p	15	1	14	GGGGCTGCTAATTGAGGCGGGAGGGAGACAAAAGGATACGGCTGGGCAGATGGTATCCTGTGCTCTTTCTCCTGCAGAATGCCCA	.((((..((.......(((((((..(((....(((((((.(((....)).).)))))))....)))..)))))))))...)))).	GGGAGGGAGACAAAAGGATAC	ATCCTGTGCTCTTTCTCCTGC
SH_JCA-m0276	NC_019481.1:31351257:31351335:+	-38.16	SH_JCA-m0276-5p	-	20	20	-	GCCTGCCATGTTGCACAACTCTAGAAGACATGTTCCATATTGTAAATCGTGTCTCTCAGAGTTGTGCAAAATGGTAGTA	..(((((((.(((((((((((((((.((((((...............))))))))).)))))))))))).)))))))..	TTGCACAACTCTAGAAGACATG	-
SH_MCA-m0233	NC_019481.1:31351257:31351335:+	-38.16	SH_MCA-m0233-5p	-	8	8	-	GCCTGCCATGTTGCACAACTCTAGAAGACATGTTCCATATTGTAAATCGTGTCTCTCAGAGTTGTGCAAAATGGTAGTA	..(((((((.(((((((((((((((.((((((...............))))))))).)))))))))))).)))))))..	TTGCACAACTCTAGAAGACATG	-
SH_MCA-m0122	NC_019465.1:52527537:52527619:-	-38.2	-	SH_MCA-m0122-3p	6	-	6	ATTGGATTGGCCAAAAAGTTTGTTCACATTTTTCCTTAAGATCTTATGGGGAAAACCTGAGTGAACTTTTTGGCCAACACAAC	.(((..((((((((((((((..((((..(((((((((((....))).))))))))..))))..))))))))))))))..))).	-	AAAACCTGAGTGAACTTTTTGG
SH_ZCA-m0217	NC_019470.1:20561914:20561993:+	-38.2	SH_ZCA-m0217-5p	-	5	5	-	TTCTTGTATCTTCTCTGTTCATGTGGACGTGTGACCATGTGGACATATGACCACTTGAACAGAGGGGATCCAAAAAGAAG	(((((..((((((((((((((.((((.((((((.((....)).)))))).)))).)))))))))))))).....))))).	TTCTCTGTTCATGTGGACGTGT	-
SH_JCA-m0081	NC_019460.1:57549394:57549473:-	-38.4	-	SH_JCA-m0081-3p	16	-	16	TTGGGTTGGGGAAAAAGTCCGTTCAGATTTTTCCCGTAAGCTGTGTGGAAAAATCTGAATGAACTTTCTGGCCAACCCAG	.((((((((..(.(((((.(((((((((((((((((.......)).))))))))))))))).))))).)..)))))))).	-	AAAAATCTGAATGAACTTTCTG
SH_JCA-m0241	NC_019476.1:47681797:47681881:-	-38.4	-	SH_JCA-m0241-3p	7	-	7	CACTGGGTTGGCCAAAACGTTTATTCAGGTTTTTTCTGTAAGGTGTTATGGAAAAACACAAATGAACTTTTTGGCCAACCCAATA	...((((((((((((((.(((((((...(((((((((((((....))))))))))).)).))))))).))))))))))))))...	-	AAACACAAATGAACTTTTTGGC
SH_MCA-m0206	NC_019476.1:47681797:47681881:-	-38.4	-	SH_MCA-m0206-3p	10	-	10	CACTGGGTTGGCCAAAACGTTTATTCAGGTTTTTTCTGTAAGGTGTTATGGAAAAACACAAATGAACTTTTTGGCCAACCCAATA	...((((((((((((((.(((((((...(((((((((((((....))))))))))).)).))))))).))))))))))))))...	-	AAACACAAATGAACTTTTTGGC
SH_ZCA-m0090	NC_019460.1:57549394:57549473:-	-38.4	-	SH_ZCA-m0090-3p	15	-	15	TTGGGTTGGGGAAAAAGTCCGTTCAGATTTTTCCCGTAAGCTGTGTGGAAAAATCTGAATGAACTTTCTGGCCAACCCAG	.((((((((..(.(((((.(((((((((((((((((.......)).))))))))))))))).))))).)..)))))))).	-	AAAAATCTGAATGAACTTTCTG
SH_ZCA-m0295	NC_019476.1:47681797:47681881:-	-38.4	-	SH_ZCA-m0295-3p	18	-	18	CACTGGGTTGGCCAAAACGTTTATTCAGGTTTTTTCTGTAAGGTGTTATGGAAAAACACAAATGAACTTTTTGGCCAACCCAATA	...((((((((((((((.(((((((...(((((((((((((....))))))))))).)).))))))).))))))))))))))...	-	AAACACAAATGAACTTTTTGGC
SH_JCA-m0224	NC_019475.1:23136195:23136270:+	-38.5	SH_JCA-m0224-5p	-	9	9	-	CAGTTGGCCAAAAAGTTTGTCTGGGTTTTTCTGTAACATTTTGTGGAAAAACCTGAATGAACTCTTTGGCCAACCC	..((((((((((.((((..(..(((((((((..(((....)))..)))))))))..)..)))).))))))))))..	AAAAGTTTGTCTGGGTTTTTCT	-
SH_MCA-m0016	NC_019458.1:106746071:106746151:-	-38.5	-	SH_MCA-m0016-3p	5	-	5	ATTGAGTTGGCAAAAAGTTCATTTGGATTTTCCCATAACATCTTATGGACAAATCTGAATGAACTTTTTGACCAACCCAGC	.(((.((((((((((((((((((..(((((..((((((....))))))..)))))..))))))))))))).))))).))).	-	CAAATCTGAATGAACTTTTTGA
SH_ZCA-m0276	NC_019475.1:23136194:23136271:+	-38.5	SH_ZCA-m0276-5p	SH_ZCA-m0276-3p	6	1	5	TCAGTTGGCCAAAAAGTTTGTCTGGGTTTTTCTGTAACATTTTGTGGAAAAACCTGAATGAACTCTTTGGCCAACCCA	...((((((((((.((((..(..(((((((((..(((....)))..)))))))))..)..)))).))))))))))...	AAAAAGTTTGTCTGGGTTTTTC	AAAAACCTGAATGAACTCTTT
SH_JCA-m0226	NC_019475.1:68491371:68491454:+	-38.6	-	SH_JCA-m0226-3p	73	-	73	ATATTGAGTTGGCCGAAAAGTTTGTTCGAATTTTTCTGAAGACGTTGTGGAAAAAGCTGAACGAACTTTTTGGCCAAACCAATA	.(((((..((((((((((((((((((((..(((((((...........)))))))..))))))))))))))))))))..)))))	-	AAAGCTGAACGAACTTTTTGGC
SH_MCA-m0193	NC_019475.1:68491371:68491454:+	-38.6	-	SH_MCA-m0193-3p	51	-	51	ATATTGAGTTGGCCGAAAAGTTTGTTCGAATTTTTCTGAAGACGTTGTGGAAAAAGCTGAACGAACTTTTTGGCCAAACCAATA	.(((((..((((((((((((((((((((..(((((((...........)))))))..))))))))))))))))))))..)))))	-	AAAGCTGAACGAACTTTTTGGC
SH_ZCA-m0277	NC_019475.1:68491371:68491454:+	-38.6	-	SH_ZCA-m0277-3p	107	-	107	ATATTGAGTTGGCCGAAAAGTTTGTTCGAATTTTTCTGAAGACGTTGTGGAAAAAGCTGAACGAACTTTTTGGCCAAACCAATA	.(((((..((((((((((((((((((((..(((((((...........)))))))..))))))))))))))))))))..)))))	-	AAAGCTGAACGAACTTTTTGGC
SH_JCA-m0177	NC_019469.1:49020356:49020436:-	-38.7	-	SH_JCA-m0177-3p	15	-	15	ATTGTGTTGGCCAAAAAGTTCATTTGGGTTGTTCCTTAACAGTTTATGGGAAAACCTGAATGAACTTATTGGTCAACCCAA	.(((.(((((((((.(((((((((..((((.((((.(((....))).)))).))))..))))))))).))))))))).)))	-	GAAAACCTGAATGAACTTATTG
SH_MCA-m0156	NC_019469.1:49020356:49020436:-	-38.7	-	SH_MCA-m0156-3p	7	-	7	ATTGTGTTGGCCAAAAAGTTCATTTGGGTTGTTCCTTAACAGTTTATGGGAAAACCTGAATGAACTTATTGGTCAACCCAA	.(((.(((((((((.(((((((((..((((.((((.(((....))).)))).))))..))))))))).))))))))).)))	-	GAAAACCTGAATGAACTTATTG
SH_ZCA-m0213	NC_019469.1:49020356:49020436:-	-38.7	-	SH_ZCA-m0213-3p	10	-	10	ATTGTGTTGGCCAAAAAGTTCATTTGGGTTGTTCCTTAACAGTTTATGGGAAAACCTGAATGAACTTATTGGTCAACCCAA	.(((.(((((((((.(((((((((..((((.((((.(((....))).)))).))))..))))))))).))))))))).)))	-	GAAAACCTGAATGAACTTATTG
SH_JCA-m0248	NC_019478.1:107395:107476:+	-38.8	-	SH_JCA-m0248-3p	28	-	28	TACTGGGTGGCCAGAGAGTTAGTTCAGGTTTTTCAGTAACATCTTATGGCCAAATCTGAATGAACTTTTTGGCCAACTCAGT	.(((((((((((((((((((.((((((((((....((((....))))....)))))))))).)))))))))))).)))))))	-	CAAATCTGAATGAACTTTTTGG
SH_MCA-m0003	NC_019458.1:19079095:19079178:+	-38.8	-	SH_MCA-m0003-3p	5	-	5	TGCCTTCCTCGCAGGCCTTGGGGAGCAGGTAGGGACAGCCTGGGACCCGCATGATCCTGCTCTGCTCTTCACAGAGGGAAGGCT	.((((((((......(..((((((((((((((((.((((..(....).)).)).)))))).))))))))))..).)))))))).	-	ATCCTGCTCTGCTCTTCACAG
SH_MCA-m0211	NC_019478.1:107395:107476:+	-38.8	-	SH_MCA-m0211-3p	15	-	15	TACTGGGTGGCCAGAGAGTTAGTTCAGGTTTTTCAGTAACATCTTATGGCCAAATCTGAATGAACTTTTTGGCCAACTCAGT	.(((((((((((((((((((.((((((((((....((((....))))....)))))))))).)))))))))))).)))))))	-	CAAATCTGAATGAACTTTTTGG
SH_ZCA-m0305	NC_019478.1:107395:107476:+	-38.8	-	SH_ZCA-m0305-3p	72	-	72	TACTGGGTGGCCAGAGAGTTAGTTCAGGTTTTTCAGTAACATCTTATGGCCAAATCTGAATGAACTTTTTGGCCAACTCAGT	.(((((((((((((((((((.((((((((((....((((....))))....)))))))))).)))))))))))).)))))))	-	CAAATCTGAATGAACTTTTTGG
SH_JCA-m0261	NC_019479.1:32550923:32551001:+	-39	SH_JCA-m0261-5p	-	10	10	-	GGGAGGGGCGTAGAGAAGCGCTGGGGGAAAGCCTTGGACGTGAGGTGCTGCCCCTTGATGCTTGTCTTCATCCCTTTCG	(..((((..(.(((.((((((.(((((...(((((......)))))....))))).).))))).))).)..))))..).	TAGAGAAGCGCTGGGGGAAAGC	-
SH_MCA-m0221	NC_019479.1:32550923:32551001:+	-39	SH_MCA-m0221-5p	SH_MCA-m0221-3p	9	6	3	GGGAGGGGCGTAGAGAAGCGCTGGGGGAAAGCCTTGGACGTGAGGTGCTGCCCCTTGATGCTTGTCTTCATCCCTTTCG	(..((((..(.(((.((((((.(((((...(((((......)))))....))))).).))))).))).)..))))..).	TAGAGAAGCGCTGGGGGAAAGC	CTGCCCCTTGATGCTTGTCTTC
SH_ZCA-m0316	NC_019479.1:32550923:32551001:+	-39	SH_ZCA-m0316-5p	-	9	9	-	GGGAGGGGCGTAGAGAAGCGCTGGGGGAAAGCCTTGGACGTGAGGTGCTGCCCCTTGATGCTTGTCTTCATCCCTTTCG	(..((((..(.(((.((((((.(((((...(((((......)))))....))))).).))))).))).)..))))..).	TAGAGAAGCGCTGGGGGAAAGC	-
SH_JCA-m0232	NC_019475.1:64106165:64106246:-	-39.05	SH_JCA-m0232-5p	SH_JCA-m0232-3p	10	1	9	CTGCCGGATGAAGTACAGGATGCCCAATGAATTAAATCCATCTAAATACATTTCACTGGGCATCCTCTGCTTTATTGGGCTG	..(((.(((((((((.((((((((((.((((....................)))).)))))))))).))))))))).)))..	AAGTACAGGATGCCCAATGAAT	TCACTGGGCATCCTCTGCTT
SH_ZCA-m0283	NC_019475.1:64106165:64106246:-	-39.05	SH_ZCA-m0283-5p	SH_ZCA-m0283-3p	23	3	20	CTGCCGGATGAAGTACAGGATGCCCAATGAATTAAATCCATCTAAATACATTTCACTGGGCATCCTCTGCTTTATTGGGCTG	..(((.(((((((((.((((((((((.((((....................)))).)))))))))).))))))))).)))..	AAGTACAGGATGCCCAATGAATT	TCACTGGGCATCCTCTGCTT
SH_JCA-m0225	NC_019475.1:65591390:65591469:+	-39.1	-	SH_JCA-m0225-3p	8	-	8	TGGAGGTAAAGGGGCAGGATCGGGCGGCCGACCTCGGGGCCAGGGACGCGATCGGCCTTCCACCGCTCCCCTGGCCTCTG	.((((((..(((((..((...(((.((((((..(((.(.(....).).))))))))).))).))...))))).)))))).	-	ATCGGCCTTCCACCGCTCCC
SH_JCA-m0289	NC_019483.1:31915770:31915850:+	-39.1	SH_JCA-m0289-5p	SH_JCA-m0289-3p	27	2	25	TTGTGCCAGTGTGGAGCTGATCTGAGTTGGAGAGAGAGTAGTATGACTTCCTCTCTCGGTTAGCTCCATAGATGGCAGATC	.(.(((((.(((((((((((.((((....(((((..(((......)))..))))))))))))))))))))..))))).)..	GTGGAGCTGATCTGAGTTGGAG	CCTCTCTCGGTTAGCTCCATAG
SH_MCA-m0247	NC_019483.1:31915770:31915850:+	-39.1	SH_MCA-m0247-5p	SH_MCA-m0247-3p	23	2	21	TTGTGCCAGTGTGGAGCTGATCTGAGTTGGAGAGAGAGTAGTATGACTTCCTCTCTCGGTTAGCTCCATAGATGGCAGATC	.(.(((((.(((((((((((.((((....(((((..(((......)))..))))))))))))))))))))..))))).)..	GTGGAGCTGATCTGAGTTGGAG	CCTCTCTCGGTTAGCTCCATAG
SH_ZCA-m0162	NC_019465.1:26457318:26457399:-	-39.1	-	SH_ZCA-m0162-3p	7	-	7	TGATTTGTCTTCTACCCCCTTACTTCTGTTTAACCAAGTTTTTATCCTGGTTAAACAGGACTAAGGTGTTAGAAGACAGATT	.(((((((((((((.(.(((((.(((((((((((((.(.......).))))))))))))).))))).).)))))))))))))	-	TTAAACAGGACTAAGGTGTTAG
SH_ZCA-m0348	NC_019483.1:31915770:31915850:+	-39.1	SH_ZCA-m0348-5p	SH_ZCA-m0348-3p	21	6	15	TTGTGCCAGTGTGGAGCTGATCTGAGTTGGAGAGAGAGTAGTATGACTTCCTCTCTCGGTTAGCTCCATAGATGGCAGATC	.(.(((((.(((((((((((.((((....(((((..(((......)))..))))))))))))))))))))..))))).)..	GTGGAGCTGATCTGAGTTGGAGA	CCTCTCTCGGTTAGCTCCATAG
SH_JCA-m0125	NC_019464.1:34176097:34176177:+	-39.2	-	SH_JCA-m0125-3p	7	-	7	GTTGGGTTGTGAAAAAGTTTGTTCAGGTTTTTCTATACCATCTTGGGGAGAAACCTGAATGAACTTTTTGGCCAACTCAGT	.(((((((((.((((((((..(((((((((((((...((.....)))))))))))))))..)))))))).).)))))))).	-	GAAACCTGAATGAACTTTTTGG
SH_JCA-m0243	NC_019477.1:12982198:12982287:+	-39.2	-	SH_JCA-m0243-3p	240	-	239	TGGAGCCCAGCTGGAAATGTTCTAGCCAAAAAAGTTTGCCGAGAACCACTGTGTCTTTTTTTTTGCTGGAACATTTCTGGTTGTGCTTCT	.(((((.((((..(((((((((((((.(((((((...((((........)).))..))))))).)))))))))))))..)))).))))).	-	TTTTTTGCTGGAACATTTCTGG
SH_MCA-m0103	NC_019464.1:34176097:34176177:+	-39.2	-	SH_MCA-m0103-3p	9	-	9	GTTGGGTTGTGAAAAAGTTTGTTCAGGTTTTTCTATACCATCTTGGGGAGAAACCTGAATGAACTTTTTGGCCAACTCAGT	.(((((((((.((((((((..(((((((((((((...((.....)))))))))))))))..)))))))).).)))))))).	-	GAAACCTGAATGAACTTTTTGG
SH_MCA-m0207	NC_019477.1:12982198:12982287:+	-39.2	-	SH_MCA-m0207-3p	251	-	251	TGGAGCCCAGCTGGAAATGTTCTAGCCAAAAAAGTTTGCCGAGAACCACTGTGTCTTTTTTTTTGCTGGAACATTTCTGGTTGTGCTTCT	.(((((.((((..(((((((((((((.(((((((...((((........)).))..))))))).)))))))))))))..)))).))))).	-	TTTTTTGCTGGAACATTTCTGG
SH_ZCA-m0139	NC_019464.1:34176097:34176177:+	-39.2	-	SH_ZCA-m0139-3p	9	-	9	GTTGGGTTGTGAAAAAGTTTGTTCAGGTTTTTCTATACCATCTTGGGGAGAAACCTGAATGAACTTTTTGGCCAACTCAGT	.(((((((((.((((((((..(((((((((((((...((.....)))))))))))))))..)))))))).).)))))))).	-	GAAACCTGAATGAACTTTTTGG
SH_ZCA-m0224	NC_019470.1:74182949:74183027:+	-39.2	-	SH_ZCA-m0224-3p	6	-	6	TACTGGGTTGGCCAAAATGTTCGGGTTTTTCTGTGAGATGTTAGGAAAAACCTGAACAACCTTTTTGGCCACCCCAATA	...((((.((((((((((((((((((((((((...........)))))))))))))))....))))))))).))))...	-	AAAACCTGAACAACCTTTTTGGC
SH_ZCA-m0235	NC_019471.1:3513500:3513576:+	-39.2	SH_ZCA-m0235-5p	-	5	5	-	GGGTTGGCCATAAAGTTCATTTGGGTTTTTCCATACGCTGTTATCCAAAAACCCCAATGAACATTTTGGCCAACCCA	((((((((((.((.(((((((.((((((((..(((......)))..)))))))).))))))).)).)))))))))).	TAAAGTTCATTTGGGTTTTT	-
SH_ZCA-m0297	NC_019477.1:12982198:12982287:+	-39.2	-	SH_ZCA-m0297-3p	326	-	326	TGGAGCCCAGCTGGAAATGTTCTAGCCAAAAAAGTTTGCCGAGAACCACTGTGTCTTTTTTTTTGCTGGAACATTTCTGGTTGTGCTTCT	.(((((.((((..(((((((((((((.(((((((...((((........)).))..))))))).)))))))))))))..)))).))))).	-	TTTTTTGCTGGAACATTTCTGG
SH_JCA-m0267	NC_019479.1:47863550:47863627:+	-39.3	SH_JCA-m0267-5p	-	14	14	-	GGGTTAGCCAAAAAGTTGGTTTGAGTTTTTCTGTAACATCTTATCAGAAAAACCCAAGCGAACTTTTTGGCCAACTCA	(((((.(((((((((((.(((((.((((((((((((....))).))))))))).))))).))))))))))).))))).	AAAAGTTGGTTTGAGTTTTTCT	-
SH_MCA-m0189	NC_019474.1:64277340:64277420:+	-39.3	-	SH_MCA-m0189-3p	6	-	6	ACTGAACTGGCCAAAAAGTTCATTTGGGTTTTCTGTAACATCATATGGAAAAACCTGAGTGAACTTTTTGGCCACCCAAAT	.......(((((((((((((((((..(((((((((((......))))).))))))..))))))))))))))))).......	-	AAAACCTGAGTGAACTTTTTGG
SH_ZCA-m0322	NC_019479.1:47863550:47863628:+	-39.3	SH_ZCA-m0322-5p	SH_ZCA-m0322-3p	10	9	1	GGGTTAGCCAAAAAGTTGGTTTGAGTTTTTCTGTAACATCTTATCAGAAAAACCCAAGCGAACTTTTTGGCCAACTCAA	(((((.(((((((((((.(((((.((((((((((((....))).))))))))).))))).))))))))))).)))))..	AAAAGTTGGTTTGAGTTTTTCT	AAAAACCCAAGCGAACTTTTTG
SH_JCA-m0106	NC_019462.1:13109584:13109655:+	-39.6	SH_JCA-m0106-5p	SH_JCA-m0106-3p	66	6	60	CTCCCGGGCTAGAGGGTCCCTGTGGTCACAAGGTCTTCTTGTGACTGCTAGAACCGCTCCTGCCCTGGAGCT	((((.((((..((((((.(..(..((((((((.....))))))))..)..).))).)))..)))).))))..	AGAGGGTCCCTGTGGTCACAAG	TGTGACTGCTAGAACCGCTCCTG
SH_JCA-m0244	NC_019477.1:13717966:13718036:+	-39.6	-	SH_JCA-m0244-3p	15	-	15	TTGGGTTGGCCACAGAGTTTGTTCAGGTTTTTCTTATGGGAAAACCTGAATGAACTTATTGGCTAAGCCGG	.(((.(((((((..(((((..((((((((((((.....))))))))))))..)))))..))))))).))).	-	GAAAACCTGAATGAACTTATTG
SH_MCA-m0085	NC_019462.1:13109584:13109655:+	-39.6	SH_MCA-m0085-5p	SH_MCA-m0085-3p	46	4	42	CTCCCGGGCTAGAGGGTCCCTGTGGTCACAAGGTCTTCTTGTGACTGCTAGAACCGCTCCTGCCCTGGAGCT	((((.((((..((((((.(..(..((((((((.....))))))))..)..).))).)))..)))).))))..	AGAGGGTCCCTGTGGTCACA	TGTGACTGCTAGAACCGCTCCTG
SH_MCA-m0208	NC_019477.1:13717966:13718036:+	-39.6	-	SH_MCA-m0208-3p	7	-	7	TTGGGTTGGCCACAGAGTTTGTTCAGGTTTTTCTTATGGGAAAACCTGAATGAACTTATTGGCTAAGCCGG	.(((.(((((((..(((((..((((((((((((.....))))))))))))..)))))..))))))).))).	-	GAAAACCTGAATGAACTTATTG
SH_ZCA-m0117	NC_019462.1:13109584:13109655:+	-39.6	SH_ZCA-m0117-5p	SH_ZCA-m0117-3p	76	1	75	CTCCCGGGCTAGAGGGTCCCTGTGGTCACAAGGTCTTCTTGTGACTGCTAGAACCGCTCCTGCCCTGGAGCT	((((.((((..((((((.(..(..((((((((.....))))))))..)..).))).)))..)))).))))..	AGAGGGTCCCTGTGGTCACAAG	TGTGACTGCTAGAACCGCTCCTG
SH_ZCA-m0298	NC_019477.1:13717966:13718036:+	-39.6	-	SH_ZCA-m0298-3p	10	-	10	TTGGGTTGGCCACAGAGTTTGTTCAGGTTTTTCTTATGGGAAAACCTGAATGAACTTATTGGCTAAGCCGG	.(((.(((((((..(((((..((((((((((((.....))))))))))))..)))))..))))))).))).	-	GAAAACCTGAATGAACTTATTG
SH_ZCA-m0072	NC_019460.1:69488156:69488232:+	-39.7	-	SH_ZCA-m0072-3p	7	-	7	ATCTATAAATCAACCAGGTCCACTGATTTGCGATCATGCTTATATCTCAAATCAGTGGACCTGGTAGATTTACTGTA	.....((((((.((((((((((((((((((.(((.........))).)))))))))))))))))).)))))).....	-	CTCAAATCAGTGGACCTGGTAG
SH_JCA-m0048	NC_019459.1:219414914:219414999:+	-39.8	-	SH_JCA-m0048-3p	31	-	31	TCCGTTTGGTTAAAGGGAGGCACGGAAGCTGGGGGTCCTGGGTGGTCAAGCCCTCTGACTTCCGTTCTCTCCTTAGGCCATGCAGA	...((.((((..((((((((.((((((((.((((((((.....))....)))))).).))))))))))).))))..)))).))...	-	TCTGACTTCCGTTCTCTCCTTAG
SH_MCA-m0033	NC_019459.1:219414916:219414999:+	-39.8	SH_MCA-m0033-5p	SH_MCA-m0033-3p	11	1	10	CGTTTGGTTAAAGGGAGGCACGGAAGCTGGGGGTCCTGGGTGGTCAAGCCCTCTGACTTCCGTTCTCTCCTTAGGCCATGCAGA	.((.((((..((((((((.((((((((.((((((((.....))....)))))).).))))))))))).))))..)))).))...	AAGGGAGGCACGGAAGCTGG	TCTGACTTCCGTTCTCTCCTTAG
SH_ZCA-m0045	NC_019459.1:219414914:219414999:+	-39.8	SH_ZCA-m0045-5p	SH_ZCA-m0045-3p	21	2	19	TCCGTTTGGTTAAAGGGAGGCACGGAAGCTGGGGGTCCTGGGTGGTCAAGCCCTCTGACTTCCGTTCTCTCCTTAGGCCATGCAGA	...((.((((..((((((((.((((((((.((((((((.....))....)))))).).))))))))))).))))..)))).))...	TAAAGGGAGGCACGGAAGCTG	TCTGACTTCCGTTCTCTCCTTAG
SH_JCA-m0020	NC_019458.1:66461695:66461775:-	-40.2	-	SH_JCA-m0020-3p	16	-	16	ATTGGGTTGACCAAAAAGTTCATTCTGGTTTTTCAGTAAGCTGTTACAGAAAAATCTGAATGAACTTTCTGGCCAACCCAA	.((((((((.(((.(((((((((((.((((((((.((((....)))).)))))))).))))))))))).))).))))))))	-	AAAAATCTGAATGAACTTTCTG
SH_JCA-m0278	NC_019481.1:1058081:1058157:-	-40.2	SH_JCA-m0278-5p	-	7	7	-	GACAGGGCCCTTCAGAACGGACTGCTGAGTGCCCGATCCTCGGCAAAAGCAGCCGGTCTGCAAGGCCCTGCCCTGAA	..((((((((((((((.(((.(((((...((((........))))..)))))))).)))).))))....))))))..	TTCAGAACGGACTGCTGAGTGCC	-
SH_MCA-m0277	NC_019484.1:114750284:114750365:-	-40.2	-	SH_MCA-m0277-3p	7	-	7	GATTGGGTTGGTCAAAAAGTTCATTCAGATTTTTCCATAAAATGTACTGGAAAACCTGAATGAACTTTTTGTCCAATCTAAT	.((((((((((.((((((((((((((((..(((((((..........))))))).)))))))))))))))).))))))))))	-	AAAACCTGAATGAACTTTTTGT
SH_ZCA-m0020	NC_019458.1:66461695:66461775:-	-40.2	-	SH_ZCA-m0020-3p	15	-	15	ATTGGGTTGACCAAAAAGTTCATTCTGGTTTTTCAGTAAGCTGTTACAGAAAAATCTGAATGAACTTTCTGGCCAACCCAA	.((((((((.(((.(((((((((((.((((((((.((((....)))).)))))))).))))))))))).))).))))))))	-	AAAAATCTGAATGAACTTTCTG
SH_ZCA-m0391	NC_019484.1:114750284:114750365:-	-40.2	-	SH_ZCA-m0391-3p	9	-	9	GATTGGGTTGGTCAAAAAGTTCATTCAGATTTTTCCATAAAATGTACTGGAAAACCTGAATGAACTTTTTGTCCAATCTAAT	.((((((((((.((((((((((((((((..(((((((..........))))))).)))))))))))))))).))))))))))	-	AAAACCTGAATGAACTTTTTGT
SH_JCA-m0058	NC_019459.1:54081776:54081858:-	-40.3	-	SH_JCA-m0058-3p	26	-	26	TGTTGGGTTGGCCAAAAAGTTTGTTTGAGTTTTTCCATAATATCTTACAGAAAAACCTGAATGACCTTTTTGGCCAACCCAAT	.((((((((((((((((((.(..(((..(((((((..(((....)))..)))))))..)))..).))))))))))))))))))	-	AAAACCTGAATGACCTTTTTGG
SH_JCA-m0135	NC_019465.1:26074800:26074880:+	-40.3	SH_JCA-m0135-5p	-	11	11	-	ATTGACCAACTTTAAGTACACGATGAACTGCAGCGTGCCAGGCTTCCCTGCAGTCCATCATATACTTAAAGTTGGTCAGTT	((((((((((((((((((...((((.(((((((.(.((...))..).))))))).))))...)))))))))))))))))).	TTTAAGTACACGATGAACTGC	-
SH_MCA-m0041	NC_019459.1:54081776:54081858:-	-40.3	-	SH_MCA-m0041-3p	13	-	13	TGTTGGGTTGGCCAAAAAGTTTGTTTGAGTTTTTCCATAATATCTTACAGAAAAACCTGAATGACCTTTTTGGCCAACCCAAT	.((((((((((((((((((.(..(((..(((((((..(((....)))..)))))))..)))..).))))))))))))))))))	-	AAAACCTGAATGACCTTTTTGG
SH_MCA-m0115	NC_019465.1:26074800:26074880:+	-40.3	SH_MCA-m0115-5p	-	12	12	-	ATTGACCAACTTTAAGTACACGATGAACTGCAGCGTGCCAGGCTTCCCTGCAGTCCATCATATACTTAAAGTTGGTCAGTT	((((((((((((((((((...((((.(((((((.(.((...))..).))))))).))))...)))))))))))))))))).	TTTAAGTACACGATGAACTGC	-
SH_ZCA-m0055	NC_019459.1:54081776:54081858:-	-40.3	-	SH_ZCA-m0055-3p	14	-	14	TGTTGGGTTGGCCAAAAAGTTTGTTTGAGTTTTTCCATAATATCTTACAGAAAAACCTGAATGACCTTTTTGGCCAACCCAAT	.((((((((((((((((((.(..(((..(((((((..(((....)))..)))))))..)))..).))))))))))))))))))	-	AAAACCTGAATGACCTTTTTGG
SH_ZCA-m0156	NC_019465.1:26074800:26074880:+	-40.3	SH_ZCA-m0156-5p	-	15	15	-	ATTGACCAACTTTAAGTACACGATGAACTGCAGCGTGCCAGGCTTCCCTGCAGTCCATCATATACTTAAAGTTGGTCAGTT	((((((((((((((((((...((((.(((((((.(.((...))..).))))))).))))...)))))))))))))))))).	TTTAAGTACACGATGAACTGCA	-
SH_JCA-m0042	NC_019459.1:119260124:119260206:+	-40.4	-	SH_JCA-m0042-3p	25	-	25	ATAGGGTTGGACAAAACATTCGTTTGGGTTTTTCCCATGAGATGTTATGGAAAAACCTGAATGAACTTTTTGACCAACCCAAT	...(((((((.(((((..((((((..(((((((((.((((....)))))))))))))..))))))..))))).)))))))...	-	AAAACCTGAATGAACTTTTTGA
SH_MCA-m0028	NC_019459.1:119260124:119260206:+	-40.4	-	SH_MCA-m0028-3p	7	-	7	ATAGGGTTGGACAAAACATTCGTTTGGGTTTTTCCCATGAGATGTTATGGAAAAACCTGAATGAACTTTTTGACCAACCCAAT	...(((((((.(((((..((((((..(((((((((.((((....)))))))))))))..))))))..))))).)))))))...	-	AAAACCTGAATGAACTTTTTGA
SH_ZCA-m0038	NC_019459.1:119260124:119260206:+	-40.4	-	SH_ZCA-m0038-3p	29	-	29	ATAGGGTTGGACAAAACATTCGTTTGGGTTTTTCCCATGAGATGTTATGGAAAAACCTGAATGAACTTTTTGACCAACCCAAT	...(((((((.(((((..((((((..(((((((((.((((....)))))))))))))..))))))..))))).)))))))...	-	AAAACCTGAATGAACTTTTTGA
SH_ZCA-m0082	NC_019460.1:213451587:213451680:+	-40.4	SH_ZCA-m0082-5p	-	6	6	-	TCTGGACTTCTGGGCCCTGGCTGAGATGTAGGAGAGAGGCTGCCTCCCCTGACTCACCCAGGGCCCCCCGTACCTCACACCTTCCCCCCCAGGT	(((((......(((((((((.((((...((((.(.((((...))))))))).)))).)))))))))...((.....))..........))))).	TGGGCCCTGGCTGAGATGTAGG	-
SH_JCA-m0035	NC_019459.1:14314663:14314744:+	-40.5	-	SH_JCA-m0035-3p	7	-	7	TATTGGGTTGGCCAAAAAGCTTACTCAGGTTTTGGGCACAATGGTATAGAACAACCTGAATGAACTTTTTGGCCAACCCAAT	.((((((((((((((((((.(((.((((((((((.((......)).))))...)))))).))).))))))))))))))))))	-	CAACCTGAATGAACTTTTTGG
SH_ZCA-m0220	NC_019470.1:60437000:60437080:+	-40.6	SH_ZCA-m0220-5p	-	5	5	-	ACACCAGAGGTGGAGGCTAGGAGTGCATGAGCTGGGCTCTCACCAACTCCTCACATCCCTGCCTCCCCCTCCAGTGGTGTT	((((((((((.((((((..((((((...(((.(((.......))).)))..))).)))..)))))).))))...)))))).	TGGAGGCTAGGAGTGCATGAGC	-
SH_ZCA-m0012	NC_019458.1:227064633:227064715:+	-40.7	-	SH_ZCA-m0012-3p	6	-	6	TATTGCGTTGGCCAAAAAGTTCATTTGGGTTTTCCCGTACCATCTTACAAAAGAATCTGAATGAACTTTTTGGCCAACCCAAT	.((((.(((((((((((((((((((..((((((...(((......)))...))))))..))))))))))))))))))).))))	-	AGAATCTGAATGAACTTTTTGG
SH_ZCA-m0232	NC_019470.1:51633426:51633503:-	-40.7	SH_ZCA-m0232-5p	SH_ZCA-m0232-3p	11	9	2	CCGGATCGGGAGCGAGGCTGAGGCGAGTGCGGCGCTGACAGAGACGCGCGCGCGCGACCCAGCTCGGACCCCGGACCG	.(((.(((((..(..(((((.((((.((((((((((.....)).))).))))).)).)))))))..)..))))).)))	AGCGAGGCTGAGGCGAGTGCGG	GCGCGCGCGACCCAGCTCGGA
SH_JCA-m0088	NC_019460.1:184953662:184953749:-	-40.8	-	SH_JCA-m0088-3p	8	-	8	GTCTGTGGGTTGGCCAAAAAGTTCGTTCTGATATTTCCGTAATATCTTATGGGAAAATGCAAACGAACTTTTTGGCCAACAATTAGTA	..(((...(((((((((((((((((((.((((.(((((((((....))))))))).)).)))))))))))))))))))))...)))..	-	ATGCAAACGAACTTTTTGGCCA
SH_MCA-m0066	NC_019460.1:184953662:184953749:-	-40.8	-	SH_MCA-m0066-3p	8	-	8	GTCTGTGGGTTGGCCAAAAAGTTCGTTCTGATATTTCCGTAATATCTTATGGGAAAATGCAAACGAACTTTTTGGCCAACAATTAGTA	..(((...(((((((((((((((((((.((((.(((((((((....))))))))).)).)))))))))))))))))))))...)))..	-	ATGCAAACGAACTTTTTGGCCA
SH_MCA-m0235	NC_019481.1:1724232:1724322:-	-40.8	-	SH_MCA-m0235-3p	16	-	10	CAGACTCTGCCGGGGGCGACGTGAGGGCAGCGGCGCCTGTGAGCTTGGTGGTGCTGACGTTGGCTCTGCAAGGTCGGCTCAAGGTGGGTCT	.((((.(..((.(((.((((.(((((((.((((((((............))))))).)....))))).))..)))).)))..))..)))))	-	TGGCTCTGCAAGGTCGGCTCA
SH_ZCA-m0096	NC_019460.1:184953661:184953749:-	-40.8	SH_ZCA-m0096-5p	SH_ZCA-m0096-3p	20	1	19	GTCTGTGGGTTGGCCAAAAAGTTCGTTCTGATATTTCCGTAATATCTTATGGGAAAATGCAAACGAACTTTTTGGCCAACAATTAGTAA	..(((...(((((((((((((((((((.((((.(((((((((....))))))))).)).)))))))))))))))))))))...)))...	TGGCCAAAAAGTTCGTTCTGATATTT	ATGCAAACGAACTTTTTGGCCAA
SH_MCA-m0102	NC_019464.1:33068792:33068869:+	-40.9	SH_MCA-m0102-5p	-	9	9	-	GGACATCTCCTAGTCTCCCGTTGTCACTGGTCTTAAGAGGGCAGAAGACCAGCTGGACTGGGGACTAGGAGATAACCT	((..((((((((((((((....(((.((((((((..(....)..))))))))...))).))))))))))))))..)).	TAGTCTCCCGTTGTCACTGG	-
SH_ZCA-m0138	NC_019464.1:33068792:33068869:+	-40.9	SH_ZCA-m0138-5p	SH_ZCA-m0138-3p	21	19	2	GGACATCTCCTAGTCTCCCGTTGTCACTGGTCTTAAGAGGGCAGAAGACCAGCTGGACTGGGGACTAGGAGATAACCT	((..((((((((((((((....(((.((((((((..(....)..))))))))...))).))))))))))))))..)).	TAGTCTCCCGTTGTCACTGGT	ACCAGCTGGACTGGGGACTAG
SH_MCA-m0160	NC_019470.1:25586607:25586686:+	-41.1	-	SH_MCA-m0160-3p	6	-	6	ATGGACTGGCCAAAAGTTCATTCAGGTTTTCTTATAACAGCTTATGAAAAAACCTGAGTGAACTTTTTGGCCAACCCCAA	.(((..((((((((((((((((((((((((.((((((....)))))).))))))))))))))).)))))))))...))).	-	AAAACCTGAGTGAACTTTTTGG
SH_JCA-m0010	NC_019458.1:193101017:193101096:+	-41.2	SH_JCA-m0010-5p	SH_JCA-m0010-3p	20	11	9	GGACCCCGCGCAGTCCGGTCCCGCGGTGTCTCCGCCTGTTGATGCCGCGCGGCCCGCGGGCTCGGATGCTCGGCGCTCTG	(((.((((.(((.((((..(((((((.(((..(((..((....)).))).))))))))))..))))))).))).).))).	CAGTCCGGTCCCGCGGTGTCTCCG	GCGGCCCGCGGGCTCGGATGCT
SH_JCA-m0169	NC_019469.1:60370859:60370943:+	-41.2	-	SH_JCA-m0169-3p	73	-	73	TGTTGGGTTGGCAAAAAAATTTTGTTCAGGTTTTTCTGTAAGATGTTATGGAAAAAGCTGAACGAACTTTTTGGCCAACCCAGTA	..((((((((((..(((((.(((((((((.(((((((((((....))))))))))).))))))))).))))).))))))))))..	-	AAAGCTGAACGAACTTTTTGGC
SH_MCA-m0008	NC_019458.1:193101017:193101096:+	-41.2	SH_MCA-m0008-5p	SH_MCA-m0008-3p	28	15	13	GGACCCCGCGCAGTCCGGTCCCGCGGTGTCTCCGCCTGTTGATGCCGCGCGGCCCGCGGGCTCGGATGCTCGGCGCTCTG	(((.((((.(((.((((..(((((((.(((..(((..((....)).))).))))))))))..))))))).))).).))).	CAGTCCGGTCCCGCGGTGTCTCCG	GCGGCCCGCGGGCTCGGATGCT
SH_MCA-m0152	NC_019469.1:60370859:60370943:+	-41.2	-	SH_MCA-m0152-3p	51	-	51	TGTTGGGTTGGCAAAAAAATTTTGTTCAGGTTTTTCTGTAAGATGTTATGGAAAAAGCTGAACGAACTTTTTGGCCAACCCAGTA	..((((((((((..(((((.(((((((((.(((((((((((....))))))))))).))))))))).))))).))))))))))..	-	AAAGCTGAACGAACTTTTTGGC
SH_ZCA-m0011	NC_019458.1:193101017:193101096:+	-41.2	SH_ZCA-m0011-5p	SH_ZCA-m0011-3p	59	24	35	GGACCCCGCGCAGTCCGGTCCCGCGGTGTCTCCGCCTGTTGATGCCGCGCGGCCCGCGGGCTCGGATGCTCGGCGCTCTG	(((.((((.(((.((((..(((((((.(((..(((..((....)).))).))))))))))..))))))).))).).))).	CAGTCCGGTCCCGCGGTGTCTCCG	GCGGCCCGCGGGCTCGGATGCT
SH_ZCA-m0018	NC_019458.1:26555168:26555246:-	-41.2	SH_ZCA-m0018-5p	SH_ZCA-m0018-3p	12	1	11	TGGGTTGGCCAAAAGGTTCATTTGGGTTTCTCCATGCCATCTTACGGAAAAACCTGAATGATGCTTTTGGCCAGTCCAA	(((..((((((((((..(((((..(((((.(((............))).)))))..)))))..))))))))))..))).	AAAAGGTTCATTTGGGTTTCT	AAAAACCTGAATGATGCTTTTG
SH_ZCA-m0207	NC_019469.1:60370859:60370943:+	-41.2	-	SH_ZCA-m0207-3p	107	-	107	TGTTGGGTTGGCAAAAAAATTTTGTTCAGGTTTTTCTGTAAGATGTTATGGAAAAAGCTGAACGAACTTTTTGGCCAACCCAGTA	..((((((((((..(((((.(((((((((.(((((((((((....))))))))))).))))))))).))))).))))))))))..	-	AAAGCTGAACGAACTTTTTGGC
SH_JCA-m0186	NC_019470.1:80104822:80104914:+	-41.3	-	SH_JCA-m0186-3p	16	-	16	TGCATTGTGCATATGTGTGTGCATGTGTGCATATGTATGTGTGTGCATATGTCTATATGTATATGTGTGTATGTGTATATATGTGTGTGTGTG	.((((...(((((((((((((((((((..((((((((((((((.((....)).))))))))))))))..))))))))))))))))))))))).	-	TATGTGTGTATGTGTATATATG
SH_JCA-m0269	NC_019479.1:33944392:33944471:-	-41.3	-	SH_JCA-m0269-3p	16	-	16	TTGGATTGGCCAAAAAGTTCTTTTGGGGTTGTCCGAAAGATGCTGTGGAAAGGCCCAAATGAACTTTTTGGCCAACCCAG	.(((.(((((((((((((((.((((((.((.((((..........)))).)).)))))).))))))))))))))).))).	-	AAAGGCCCAAATGAACTTTTTG
SH_MCA-m0164	NC_019470.1:80104822:80104914:+	-41.3	-	SH_MCA-m0164-3p	12	-	12	TGCATTGTGCATATGTGTGTGCATGTGTGCATATGTATGTGTGTGCATATGTCTATATGTATATGTGTGTATGTGTATATATGTGTGTGTGTG	.((((...(((((((((((((((((((..((((((((((((((.((....)).))))))))))))))..))))))))))))))))))))))).	-	TATGTGTGTATGTGTATATATG
SH_MCA-m0227	NC_019479.1:33944392:33944471:-	-41.3	SH_MCA-m0227-5p	SH_MCA-m0227-3p	9	1	8	TTGGATTGGCCAAAAAGTTCTTTTGGGGTTGTCCGAAAGATGCTGTGGAAAGGCCCAAATGAACTTTTTGGCCAACCCAG	.(((.(((((((((((((((.((((((.((.((((..........)))).)).)))))).))))))))))))))).))).	CAAAAAGTTCTTTTGGGGTTGT	AAAGGCCCAAATGAACTTTTTG
SH_ZCA-m0084	NC_019460.1:219718463:219718540:+	-41.3	SH_ZCA-m0084-5p	-	6	6	-	TGGGCTGGCCGAAAAGTTCGTTGGGGCTTTTCGTATTGTCTTATGGAAAAACCCAAACAAACTTTTTGGCCAACCCGA	.(((.(((((((((((((..(((((..((((((((......))))))))..)))))...))))))))))))).)))..	GAAAAGTTCGTTGGGGCTTTT	-
SH_ZCA-m0226	NC_019470.1:80104822:80104914:+	-41.3	-	SH_ZCA-m0226-3p	13	-	13	TGCATTGTGCATATGTGTGTGCATGTGTGCATATGTATGTGTGTGCATATGTCTATATGTATATGTGTGTATGTGTATATATGTGTGTGTGTG	.((((...(((((((((((((((((((..((((((((((((((.((....)).))))))))))))))..))))))))))))))))))))))).	-	TATGTGTGTATGTGTATATATG
SH_ZCA-m0324	NC_019479.1:33944392:33944471:-	-41.3	-	SH_ZCA-m0324-3p	15	-	15	TTGGATTGGCCAAAAAGTTCTTTTGGGGTTGTCCGAAAGATGCTGTGGAAAGGCCCAAATGAACTTTTTGGCCAACCCAG	.(((.(((((((((((((((.((((((.((.((((..........)))).)).)))))).))))))))))))))).))).	-	AAAGGCCCAAATGAACTTTTTG
SH_MCA-m0132	NC_019467.1:16959631:16959708:+	-41.4	SH_MCA-m0132-5p	SH_MCA-m0132-3p	42	3	39	GGGTGGGCCAAGAAGTTCGTTTGGGTTTTCCCGTAAGATGGTACAGAAGAACCTGAATGAACCTTTTGGCCAGCCCAG	((((.((((((((.(((((((..((((((.(.(((......))).).))))))..))))))).)))))))).))))..	AGAAGTTCGTTTGGGTTTTCCCG	AAGAACCTGAATGAACCTTTTG
SH_ZCA-m0183	NC_019467.1:16959631:16959708:+	-41.4	SH_ZCA-m0183-5p	SH_ZCA-m0183-3p	84	5	79	GGGTGGGCCAAGAAGTTCGTTTGGGTTTTCCCGTAAGATGGTACAGAAGAACCTGAATGAACCTTTTGGCCAGCCCAG	((((.((((((((.(((((((..((((((.(.(((......))).).))))))..))))))).)))))))).))))..	AGAAGTTCGTTTGGGTTTTCCCG	AAGAACCTGAATGAACCTTTTG
SH_JCA-m0018	NC_019458.1:26555168:26555248:-	-41.6	-	SH_JCA-m0018-3p	7	-	7	ATTGGGTTGGCCAAAAGGTTCATTTGGGTTTCTCCATGCCATCTTACGGAAAAACCTGAATGATGCTTTTGGCCAGTCCAA	.((((..((((((((((..(((((..(((((.(((............))).)))))..)))))..))))))))))..))))	-	AAAAACCTGAATGATGCTTTTG
SH_JCA-m0311	NC_019484.1:48410458:48410530:-	-41.6	SH_JCA-m0311-5p	-	16	16	-	TGGGTTGGCCAATAAGTTCGTTTGGGTTTTTGGCTGTTACAGAAAGCCTGAAAGAACTTTTTGGCCAACCCAA	((((((((((((.((((((.((..(((((((.(......).)))))))..)).)))))).)))))))))))).	AATAAGTTCGTTTGGGTTTTT	-
SH_MCA-m0013	NC_019458.1:26555168:26555248:-	-41.6	-	SH_MCA-m0013-3p	10	-	10	ATTGGGTTGGCCAAAAGGTTCATTTGGGTTTCTCCATGCCATCTTACGGAAAAACCTGAATGATGCTTTTGGCCAGTCCAA	.((((..((((((((((..(((((..(((((.(((............))).)))))..)))))..))))))))))..))))	-	AAAAACCTGAATGATGCTTTTG
SH_MCA-m0268	NC_019484.1:48410458:48410530:-	-41.6	SH_MCA-m0268-5p	-	16	16	-	TGGGTTGGCCAATAAGTTCGTTTGGGTTTTTGGCTGTTACAGAAAGCCTGAAAGAACTTTTTGGCCAACCCAA	((((((((((((.((((((.((..(((((((.(......).)))))))..)).)))))).)))))))))))).	AATAAGTTCGTTTGGGTTTTT	-
SH_ZCA-m0380	NC_019484.1:48410458:48410530:-	-41.6	SH_ZCA-m0380-5p	-	45	45	-	TGGGTTGGCCAATAAGTTCGTTTGGGTTTTTGGCTGTTACAGAAAGCCTGAAAGAACTTTTTGGCCAACCCAA	((((((((((((.((((((.((..(((((((.(......).)))))))..)).)))))).)))))))))))).	AATAAGTTCGTTTGGGTTTTT	-
SH_JCA-m0112	NC_019462.1:10647740:10647823:-	-41.7	SH_JCA-m0112-5p	-	8	8	-	GCTCAGGGTAATTGGGGAAAACAGGCTCAGGGTGTGTGTCCCTCACCAAAGCCAGCCGGGCCTGGGATCCTCTATGCCCTGAGG	.(((((((((...(((((...(((((((..(((..(((.....)))....)))....)))))))...)))))..))))))))).	ATTGGGGAAAACAGGCTCAGGGT	-
SH_MCA-m0062	NC_019460.1:149132298:149132379:-	-41.7	-	SH_MCA-m0062-3p	6	-	6	TGCTGGGTTGGCCAAAAAGTTTTGGGGGTTTTTCTGTAACATCTAATGGAAAAACCTGAGTGAACTTTTTGGCCAACACAGT	.((((.((((((((((((((((...((((((((((((........))))))))))))....)))))))))))))))).))))	-	AAAACCTGAGTGAACTTTTTGG
SH_MCA-m0089	NC_019462.1:10647740:10647823:-	-41.7	SH_MCA-m0089-5p	-	12	12	-	GCTCAGGGTAATTGGGGAAAACAGGCTCAGGGTGTGTGTCCCTCACCAAAGCCAGCCGGGCCTGGGATCCTCTATGCCCTGAGG	.(((((((((...(((((...(((((((..(((..(((.....)))....)))....)))))))...)))))..))))))))).	ATTGGGGAAAACAGGCTCAGGGT	-
SH_MCA-m0253	NC_019484.1:14299902:14299983:+	-41.7	-	SH_MCA-m0253-3p	8	-	8	ACAGGGTTGGCCAAAAAGTTCATTCAGGTTTTTTCATTATATGGTATAGAAAAACCTGAACGAACTTTTTGCCCAACCCAGT	...(((((((.((((((((((.(((((((((((..((........))..))))))))))).)))))))))).)))))))...	-	AAAACCTGAACGAACTTTTTGC
SH_JCA-m0051	NC_019459.1:245435123:245435204:+	-41.72	SH_JCA-m0051-5p	SH_JCA-m0051-3p	10	1	9	CTTCACCTTGCCGAGCTCCCACTGTGTGGTGTGTGATTGTCTGGACCACACTGAGCAGACTGGAGCTCCGGGAGGGTGGAGT	(((((((((.(((((((((..((((.(((((((.............))))))).))))...)))))).))).))))))))).	CCGAGCTCCCACTGTGTGGTGT	ACTGAGCAGACTGGAGCTCCGGG
SH_MCA-m0036	NC_019459.1:245435123:245435205:+	-41.72	SH_MCA-m0036-5p	SH_MCA-m0036-3p	8	2	6	CTTCACCTTGCCGAGCTCCCACTGTGTGGTGTGTGATTGTCTGGACCACACTGAGCAGACTGGAGCTCCGGGAGGGTGGAGTC	(((((((((.(((((((((..((((.(((((((.............))))))).))))...)))))).))).)))))))))..	CCGAGCTCCCACTGTGTGGTGT	ACTGAGCAGACTGGAGCTCCGGGA
SH_ZCA-m0049	NC_019459.1:245435123:245435204:+	-41.72	SH_ZCA-m0049-5p	SH_ZCA-m0049-3p	26	1	25	CTTCACCTTGCCGAGCTCCCACTGTGTGGTGTGTGATTGTCTGGACCACACTGAGCAGACTGGAGCTCCGGGAGGGTGGAGT	(((((((((.(((((((((..((((.(((((((.............))))))).))))...)))))).))).))))))))).	CCGAGCTCCCACTGTGTGGTGT	ACTGAGCAGACTGGAGCTCCGGG
SH_JCA-m0006	NC_019458.1:127748827:127748910:+	-41.8	SH_JCA-m0006-5p	SH_JCA-m0006-3p	28	7	21	CGCTCGAAAGCGGCTCAGAGCCTGCGGTCTCTCGTTGCCAGGGCGCGCAGAAAGGCCGAGAGGACTGAGCCCTGCGCAGAGCGA	(((((....(((((((((..(((.(((((((((((.((....))))).)))..)))))..))).)))))))..))...))))).	CGGCTCAGAGCCTGCGGTCTCTC	AAGGCCGAGAGGACTGAGCCCTG
SH_MCA-m0005	NC_019458.1:127748827:127748910:+	-41.8	SH_MCA-m0005-5p	SH_MCA-m0005-3p	16	3	13	CGCTCGAAAGCGGCTCAGAGCCTGCGGTCTCTCGTTGCCAGGGCGCGCAGAAAGGCCGAGAGGACTGAGCCCTGCGCAGAGCGA	(((((....(((((((((..(((.(((((((((((.((....))))).)))..)))))..))).)))))))..))...))))).	CGGCTCAGAGCCTGCGGTCTCT	AAGGCCGAGAGGACTGAGCCCTG
SH_ZCA-m0219	NC_019470.1:41638108:41638185:+	-41.8	SH_ZCA-m0219-5p	-	14	14	-	TGGGTTGGCCAAAAAGTTCGTTTGGGTTTTCCATACTACCTTACGGAAAAACCCAAGTGAACTTTTCAGCCAACCCAA	(((((((((..(((((((((((((((((((((.((......)).)).)))))))))))))))))))..))))))))).	AAAAAGTTCGTTTGGGTTTTC	-
SH_MCA-m0031	NC_019459.1:205797089:205797169:+	-41.9	SH_MCA-m0031-5p	SH_MCA-m0031-3p	13	1	12	GTGTATATATATATACACATACATATATGTGTGTATATACATAAACATATATGTGTGTATGTGTATATATGTATATATGCA	((((((((((((((((((((((((((((((((((.((....)).))))))))))))))))))))))))))))))))))...	ATATACACATACATATATGTGT	TATGTGTGTATGTGTATATATG
SH_JCA-m0052	NC_019459.1:246892510:246892589:+	-42	-	SH_JCA-m0052-3p	53	-	53	AATGTGTTGGCCAACAAGTTCGTTCGGGCTTGCCATAAGCCGGCGGGGAAAACCCGAATGAGCTCTTTGGCCAACCTAGT	.....(((((((((..((((((((((((((((((.......)))))).....))))))))))))..))))))))).....	-	AAAACCCGAATGAGCTCTTTGG
SH_JCA-m0203	NC_019471.1:45707005:45707087:-	-42	-	SH_JCA-m0203-3p	9	-	9	AGGGTGTTGTGGCAGGTGGGGCTGGGTCAGGGGAGTGCTCCAGATACAGAGTCCTCACTGTCTCTGCTCTGCAGGCCTCACCC	.(((((....(((..(..((((.(((.(((..(((..(((........)))..))).))).))).))))..)..))).)))))	-	TCCTCACTGTCTCTGCTCTGCA
SH_MCA-m0037	NC_019459.1:246892510:246892589:+	-42	-	SH_MCA-m0037-3p	63	-	63	AATGTGTTGGCCAACAAGTTCGTTCGGGCTTGCCATAAGCCGGCGGGGAAAACCCGAATGAGCTCTTTGGCCAACCTAGT	.....(((((((((..((((((((((((((((((.......)))))).....))))))))))))..))))))))).....	-	AAAACCCGAATGAGCTCTTTGG
SH_ZCA-m0050	NC_019459.1:246892511:246892588:+	-42	-	SH_ZCA-m0050-3p	146	-	146	ATGTGTTGGCCAACAAGTTCGTTCGGGCTTGCCATAAGCCGGCGGGGAAAACCCGAATGAGCTCTTTGGCCAACCTAG	....(((((((((..((((((((((((((((((.......)))))).....))))))))))))..)))))))))....	-	AAAACCCGAATGAGCTCTTTG
SH_ZCA-m0108	NC_019461.1:115688361:115688445:+	-42	SH_ZCA-m0108-5p	-	10	10	-	GGTCGCACAGTGTTGGACAGGACTGAAGACTGTGCGTGCATCAGTTCAGTTCAGTCGCTCAGTCGTGTCTGACTCTTTGCAACCC	(((.(((.((.((..((((.((((((.(((((.((..((....))...)).)))))..)))))).))))..)).)).))).))).	TGTTGGACAGGACTGAAGACT	-
SH_JCA-m0151	NC_019467.1:16959630:16959708:+	-42.1	SH_JCA-m0151-5p	SH_JCA-m0151-3p	48	1	47	TGGGTGGGCCAAGAAGTTCGTTTGGGTTTTCCCGTAAGATGGTACAGAAGAACCTGAATGAACCTTTTGGCCAGCCCAG	(((((.((((((((.(((((((..((((((.(.(((......))).).))))))..))))))).)))))))).))))).	AAGAAGTTCGTTTGGGTTTTC	AAGAACCTGAATGAACCTTTTG
SH_MCA-m0094	NC_019462.1:65655645:65655720:-	-42.1	SH_MCA-m0094-5p	SH_MCA-m0094-3p	10	7	3	ACACTTGGTACTGAAAAGACTCAGACAATTGCTGACTTTTAAAGCAATTGTCTCCGTCTTTTCAGAACTAAGTGTA	(((((((((.((((((((((..(((((((((((.........)))))))))))..)))))))))).))))))))).	CTGAAAAGACTCAGACAATTG	ATTGTCTCCGTCTTTTCAGA
SH_ZCA-m0042	NC_019459.1:205797088:205797169:+	-42.1	SH_ZCA-m0042-5p	SH_ZCA-m0042-3p	14	1	13	TGTGTATATATATATACACATACATATATGTGTGTATATACATAAACATATATGTGTGTATGTGTATATATGTATATATGCA	.((((((((((((((((((((((((((((((((((.((....)).))))))))))))))))))))))))))))))))))...	TATATACACATACATATATGTG	TATGTGTGTATGTGTATATATG
SH_ZCA-m0127	NC_019462.1:65655644:65655720:-	-42.1	SH_ZCA-m0127-5p	SH_ZCA-m0127-3p	55	34	21	ACACTTGGTACTGAAAAGACTCAGACAATTGCTGACTTTTAAAGCAATTGTCTCCGTCTTTTCAGAACTAAGTGTAG	(((((((((.((((((((((..(((((((((((.........)))))))))))..)))))))))).)))))))))..	CTGAAAAGACTCAGACAATTG	CAATTGTCTCCGTCTTTTCAGAA
SH_ZCA-m0251	NC_019472.1:14749218:14749296:+	-42.1	-	SH_ZCA-m0251-3p	6	-	6	CACCACATTGGACAAAACATATAACCAAAATTTATTGAATGGTAACTAAATTTTGGTTATGTGTTTTGCCCAGTGTGGT	.((((((((((.((((((((((((((((((((((.(........).)))))))))))))))))))))).))))))))))	-	AATTTTGGTTATGTGTTTTGC
SH_ZCA-m0092	NC_019460.1:102643064:102643139:-	-42.3	SH_ZCA-m0092-5p	SH_ZCA-m0092-3p	17	16	1	GCCGTGTGAGAGCAGAGCGAGCAGGACAGTGCGTGGGGATGGGGGCCTGTCCCACTCGCTGTGCGGCTCACACTGT	((.(((((((.(((.((((((..((((((.((.(........).))))))))..)))))).)))..))))))).))	AGCAGAGCGAGCAGGACAGTG	CCTGTCCCACTCGCTGTGCGG
SH_JCA-m0004	NC_019458.1:111131328:111131402:+	-42.4	SH_JCA-m0004-5p	SH_JCA-m0004-3p	11	2	9	GGCTGGCCAAAGAGTTCATTCAGGTTTTTCTGTACCAGCTTCCAGAAGAATCTGAATGAACATTTTGGCCAACCC	((.(((((((((.(((((((((((((((((((..........))))))))))))))))))).))))))))).)).	AGAGTTCATTCAGGTTTTTCTGT	GAAGAATCTGAATGAACATTT
SH_JCA-m0181	NC_019470.1:28822067:28822149:+	-42.4	-	SH_JCA-m0181-3p	47	-	47	TATTGAGTTGGCCAAAAAGTTCTTTCAGGGTTTTCCCTAAGATGGTATGGGCAAACCTGAATGAACTTTTTGGCCAACCAAAT	..(((.((((((((((((((((.((((((.(((.(((...........))).))))))))).)))))))))))))))))))..	-	CAAACCTGAATGAACTTTTTGG
SH_MCA-m0004	NC_019458.1:111131328:111131402:+	-42.4	SH_MCA-m0004-5p	SH_MCA-m0004-3p	29	4	25	GGCTGGCCAAAGAGTTCATTCAGGTTTTTCTGTACCAGCTTCCAGAAGAATCTGAATGAACATTTTGGCCAACCC	((.(((((((((.(((((((((((((((((((..........))))))))))))))))))).))))))))).)).	AGAGTTCATTCAGGTTTTTCTG	GAAGAATCTGAATGAACATTT
SH_MCA-m0161	NC_019470.1:28822067:28822149:+	-42.4	-	SH_MCA-m0161-3p	33	-	33	TATTGAGTTGGCCAAAAAGTTCTTTCAGGGTTTTCCCTAAGATGGTATGGGCAAACCTGAATGAACTTTTTGGCCAACCAAAT	..(((.((((((((((((((((.((((((.(((.(((...........))).))))))))).)))))))))))))))))))..	-	CAAACCTGAATGAACTTTTTGG
SH_ZCA-m0004	NC_019458.1:111131328:111131402:+	-42.4	SH_ZCA-m0004-5p	SH_ZCA-m0004-3p	31	4	27	GGCTGGCCAAAGAGTTCATTCAGGTTTTTCTGTACCAGCTTCCAGAAGAATCTGAATGAACATTTTGGCCAACCC	((.(((((((((.(((((((((((((((((((..........))))))))))))))))))).))))))))).)).	AGAGTTCATTCAGGTTTTTCTG	GAAGAATCTGAATGAACATTT
SH_ZCA-m0089	NC_019460.1:44180203:44180280:-	-42.4	-	SH_ZCA-m0089-3p	5	-	5	TTGGGTTGGCCAAAATGTTCATTCAGGTTTTTCTGTATGATATCACAAAAAATCTGAATGAATTTTTTGGCTAACCCA	.((((((((((((((.((((((((((((((((.(((........))))))))))))))))))).))))))))))))))	-	AAAATCTGAATGAATTTTTT
SH_ZCA-m0136	NC_019463.1:110317301:110317378:-	-42.4	SH_ZCA-m0136-5p	-	11	11	-	TGGGTTGGCCAAAAAGTTCGTTTGGGTTTTCTGTAAGCTGTTATGGTAAAACATGAACGAACATTTTGGCCAACCCAA	((((((((((((((.((((((((..(((((((((((....)))))).)))))..)))))))).)))))))))))))).	AAAAAGTTCGTTTGGGTTTTC	-
SH_ZCA-m0218	NC_019470.1:28822067:28822149:+	-42.4	-	SH_ZCA-m0218-3p	40	-	40	TATTGAGTTGGCCAAAAAGTTCTTTCAGGGTTTTCCCTAAGATGGTATGGGCAAACCTGAATGAACTTTTTGGCCAACCAAAT	..(((.((((((((((((((((.((((((.(((.(((...........))).))))))))).)))))))))))))))))))..	-	CAAACCTGAATGAACTTTTTGG
SH_ZCA-m0238	NC_019471.1:35125058:35125135:+	-42.4	SH_ZCA-m0238-5p	SH_ZCA-m0238-3p	12	11	1	TGGGTTGGCCAAAAAGTTCGTTTGGGTTTTCATACCATCTTCTGAAAAAACCTGAGCAAACTTTTTGGCCAACCCAAT	((((((((((((((((((.(((..((((((((..........)))..)))))..))).))))))))))))))))))..	AAAAAGTTCGTTTGGGTTTTC	AAAACCTGAGCAAACTTTTTGG
SH_ZCA-m0375	NC_019484.1:10287617:10287692:-	-42.5	SH_ZCA-m0375-5p	-	9	9	-	GGGTTGGCCATAAAGTTCATTTGGGTTTTTCTGTAAGGTTTCATGGAAAACCTGAATGAACTTTTTAGCCAACCCA	((((((((...((((((((((..((((((((((........)).))))))))..))))))))))...)))))))).	TAAAGTTCATTTGGGTTTTTCT	-
SH_JCA-m0082	NC_019460.1:60070064:60070144:-	-42.6	-	SH_JCA-m0082-3p	13	-	13	TTTGAGTTGGCCCAAGTTTGTTTGGGTGTTTCTGTACAATGCTATGGTAAAAACCTGAACAAACTTTTGGGCCAACTCAGT	.(((((((((((((((((((((..(((.((((((((......))))).))).)))..))))))))..))))))))))))).	-	AAAACCTGAACAAACTTTTGGG
SH_MCA-m0059	NC_019460.1:60070064:60070144:-	-42.6	-	SH_MCA-m0059-3p	7	-	7	TTTGAGTTGGCCCAAGTTTGTTTGGGTGTTTCTGTACAATGCTATGGTAAAAACCTGAACAAACTTTTGGGCCAACTCAGT	.(((((((((((((((((((((..(((.((((((((......))))).))).)))..))))))))..))))))))))))).	-	AAAACCTGAACAAACTTTTGGG
SH_ZCA-m0091	NC_019460.1:60070064:60070144:-	-42.6	-	SH_ZCA-m0091-3p	8	-	8	TTTGAGTTGGCCCAAGTTTGTTTGGGTGTTTCTGTACAATGCTATGGTAAAAACCTGAACAAACTTTTGGGCCAACTCAGT	.(((((((((((((((((((((..(((.((((((((......))))).))).)))..))))))))..))))))))))))).	-	AAAACCTGAACAAACTTTTGGG
SH_JCA-m0270	NC_019480.1:7790562:7790643:+	-42.7	-	SH_JCA-m0270-3p	167	-	167	TATTGGGTTTGCCAAAAAGTTCACATGGGTTTTCCATAAGCTGTTATGGAAAAACTCAGATGAACTTTTTGGCCAACTCAGT	.((((((((.(((((((((((((..((((((((((((((....)))))).))))))))..))))))))))))).))))))))	-	AAAACTCAGATGAACTTTTTGG
SH_JCA-m0280	NC_019481.1:26281748:26281829:-	-42.7	SH_JCA-m0280-5p	SH_JCA-m0280-3p	7	1	6	AGCGGGTGAGAGGGCTGGGCTTCCAGGATGGGCTGGGGAGGGCAGCCCCCATCCTGGATCCTCTTAACCTCTCTTCTGGGTA	..((((.((((((...(((..((((((((((((((.......))))))..))))))))..)))....)))))).))))....	AGGGCTGGGCTTCCAGGATGGG	CATCCTGGATCCTCTTAACCTCT
SH_MCA-m0229	NC_019480.1:7790562:7790643:+	-42.7	-	SH_MCA-m0229-3p	152	-	152	TATTGGGTTTGCCAAAAAGTTCACATGGGTTTTCCATAAGCTGTTATGGAAAAACTCAGATGAACTTTTTGGCCAACTCAGT	.((((((((.(((((((((((((..((((((((((((((....)))))).))))))))..))))))))))))).))))))))	-	AAAACTCAGATGAACTTTTTGG
SH_MCA-m0237	NC_019481.1:26281748:26281829:-	-42.7	SH_MCA-m0237-5p	SH_MCA-m0237-3p	11	2	9	AGCGGGTGAGAGGGCTGGGCTTCCAGGATGGGCTGGGGAGGGCAGCCCCCATCCTGGATCCTCTTAACCTCTCTTCTGGGTA	..((((.((((((...(((..((((((((((((((.......))))))..))))))))..)))....)))))).))))....	AGGGCTGGGCTTCCAGGATGGG	ATCCTGGATCCTCTTAACCTCT
SH_ZCA-m0325	NC_019480.1:7790562:7790643:+	-42.7	-	SH_ZCA-m0325-3p	271	-	271	TATTGGGTTTGCCAAAAAGTTCACATGGGTTTTCCATAAGCTGTTATGGAAAAACTCAGATGAACTTTTTGGCCAACTCAGT	.((((((((.(((((((((((((..((((((((((((((....)))))).))))))))..))))))))))))).))))))))	-	AAAACTCAGATGAACTTTTTGG
SH_JCA-m0039	NC_019459.1:101296026:101296103:+	-42.8	SH_JCA-m0039-5p	SH_JCA-m0039-3p	25	23	2	TGGAGTGGCCAATAAGTTCGTTTGGGTTTTTCCATAACATCCTACAGAAAAACCCAGATGAGCTTTTTGGCCAACCCA	.((..(((((((.(((((((((((((((((((..((......))..))))))))))))))))))).)))))))..)).	AATAAGTTCGTTTGGGTTTTT	AAAAACCCAGATGAGCTTTTT
SH_JCA-m0094	NC_019461.1:77620847:77620928:+	-42.8	-	SH_JCA-m0094-3p	21	-	21	TGTTGGATTGGCCAAAGGGTTTGTTCGGGTTTTTCCATAAGGTCTTATGGAAAACCTGAATGAACTTTTTGACCAACCCAAT	.(((((.((((.(((((((((..((((((((((.((((((....))))))))))))))))..))))))))).)))).)))))	-	AAAACCTGAATGAACTTTTTGA
SH_MCA-m0071	NC_019461.1:77620847:77620928:+	-42.8	-	SH_MCA-m0071-3p	8	-	8	TGTTGGATTGGCCAAAGGGTTTGTTCGGGTTTTTCCATAAGGTCTTATGGAAAACCTGAATGAACTTTTTGACCAACCCAAT	.(((((.((((.(((((((((..((((((((((.((((((....))))))))))))))))..))))))))).)))).)))))	-	AAAACCTGAATGAACTTTTTGA
SH_MCA-m0180	NC_019472.1:68853621:68853695:+	-42.8	SH_MCA-m0180-5p	-	5	5	-	GAGTTGGCCAAAAAGTTTGTTTGGGTTTCTCTATGATGTTACAGAAAAACTCGAATGAACTTTTTGGCCAACTCA	(((((((((((((((((..(((((((((.(((.((....)).))).)))))))))..))))))))))))))))).	AAAAGTTTGTTTGGGTTTCTCT	-
SH_ZCA-m0103	NC_019461.1:77620847:77620928:+	-42.8	-	SH_ZCA-m0103-3p	28	-	28	TGTTGGATTGGCCAAAGGGTTTGTTCGGGTTTTTCCATAAGGTCTTATGGAAAACCTGAATGAACTTTTTGACCAACCCAAT	.(((((.((((.(((((((((..((((((((((.((((((....))))))))))))))))..))))))))).)))).)))))	-	AAAACCTGAATGAACTTTTTGA
SH_ZCA-m0256	NC_019472.1:68853621:68853695:+	-42.8	SH_ZCA-m0256-5p	-	13	13	-	GAGTTGGCCAAAAAGTTTGTTTGGGTTTCTCTATGATGTTACAGAAAAACTCGAATGAACTTTTTGGCCAACTCA	(((((((((((((((((..(((((((((.(((.((....)).))).)))))))))..))))))))))))))))).	AAAAGTTTGTTTGGGTTTCTCT	-
SH_JCA-m0239	NC_019476.1:21700093:21700174:-	-42.9	-	SH_JCA-m0239-3p	47	-	47	TATTGGGTTGGCCAAAAAGTTAGCTGAGGTTTTTCGTAAGATGGTATGGACAAACCTGAATGAACTTTTTGGCCAGCCCAAT	.((((((((((((((((((((...(.((((((((((((......)))))).)))))).)...))))))))))))))))))))	-	CAAACCTGAATGAACTTTTTGG
SH_MCA-m0203	NC_019476.1:21700093:21700174:-	-42.9	-	SH_MCA-m0203-3p	33	-	33	TATTGGGTTGGCCAAAAAGTTAGCTGAGGTTTTTCGTAAGATGGTATGGACAAACCTGAATGAACTTTTTGGCCAGCCCAAT	.((((((((((((((((((((...(.((((((((((((......)))))).)))))).)...))))))))))))))))))))	-	CAAACCTGAATGAACTTTTTGG
SH_ZCA-m0274	NC_019474.1:64399942:64400025:-	-42.9	SH_ZCA-m0274-5p	SH_ZCA-m0274-3p	9	3	6	CGTCTGCACTGTGCTCGAGCGTGTACCTGCCGAGTGTTGATTCAGCGATCGGTGGTGCCAGCTCTGAGCAGAGTGTTGGGGTGT	(.((.(((((.(((((((((..(((((.(((((.(((((...))))).))))))))))..)))).))))).))))).)).)...	GTGCTCGAGCGTGTACCTGC	GTGGTGCCAGCTCTGAGCAGAGT
SH_ZCA-m0292	NC_019476.1:21700093:21700174:-	-42.9	-	SH_ZCA-m0292-3p	40	-	40	TATTGGGTTGGCCAAAAAGTTAGCTGAGGTTTTTCGTAAGATGGTATGGACAAACCTGAATGAACTTTTTGGCCAGCCCAAT	.((((((((((((((((((((...(.((((((((((((......)))))).)))))).)...))))))))))))))))))))	-	CAAACCTGAATGAACTTTTTGG
SH_JCA-m0095	NC_019461.1:99077141:99077217:+	-43	-	SH_JCA-m0095-3p	26	-	26	AGGTCAGCCAAAAAGTTCGTTCAAGTTTTTCCATAACATCTTATGGAAAAACTAGAATGAACTTTTTGGCCAAACCA	.(((..((((((((((((((((.(((((((((((((....))))))))))))).))))))))))))))))...))).	-	AAAAACTAGAATGAACTTTTT
SH_JCA-m0219	NC_019474.1:14935971:14936054:-	-43	-	SH_JCA-m0219-3p	8	-	8	TATTGGGTTGGCCAAAAAGTTTGTTTGGGTTTGTTTGTTTGCACTTACTGGAAAAACTGGAATGAACTTTTTGGCCAACCCGAT	.((((((((((((((((((((..(((.(((((....((........)).....))))).)))..))))))))))))))))))))	-	AAACTGGAATGAACTTTTTGG
SH_MCA-m0074	NC_019461.1:99077140:99077218:+	-43	-	SH_MCA-m0074-3p	28	-	28	TAGGTCAGCCAAAAAGTTCGTTCAAGTTTTTCCATAACATCTTATGGAAAAACTAGAATGAACTTTTTGGCCAAACCAA	..(((..((((((((((((((((.(((((((((((((....))))))))))))).))))))))))))))))...)))..	-	AAAAACTAGAATGAACTTTTTG
SH_MCA-m0127	NC_019466.1:76433256:76433339:+	-43	-	SH_MCA-m0127-3p	6	-	6	TATTGGGTTGACCAAAAATTTCATTCAGGTTTTCTCGTTAAGATTGTACGGAAAAACCTGAGTGAACTTTTTGGCTAACCCAAT	.(((((((((.(((((((.((((((((((((((..(((.........)))..)))))))))))))).))))))).)))))))))	-	AAAACCTGAGTGAACTTTTTGG
SH_ZCA-m0105	NC_019461.1:99077141:99077217:+	-43	-	SH_ZCA-m0105-3p	42	-	42	AGGTCAGCCAAAAAGTTCGTTCAAGTTTTTCCATAACATCTTATGGAAAAACTAGAATGAACTTTTTGGCCAAACCA	.(((..((((((((((((((((.(((((((((((((....))))))))))))).))))))))))))))))...))).	-	AAAAACTAGAATGAACTTTTT
SH_ZCA-m0270	NC_019474.1:14935971:14936054:-	-43	-	SH_ZCA-m0270-3p	10	-	10	TATTGGGTTGGCCAAAAAGTTTGTTTGGGTTTGTTTGTTTGCACTTACTGGAAAAACTGGAATGAACTTTTTGGCCAACCCGAT	.((((((((((((((((((((..(((.(((((....((........)).....))))).)))..))))))))))))))))))))	-	AAACTGGAATGAACTTTTTGG
SH_JCA-m0139	NC_019466.1:36069627:36069706:+	-43.1	-	SH_JCA-m0139-3p	7	-	7	TATTGGGTTGGCCAAAAAGTTCATTCAATTTTTCGGTAAGATCTTATGAAAACTGGAATGAACTTTTTGGCCAATCCAAT	.(((((((((((((((((((((((((...((((((.(((....)))))))))...)))))))))))))))))))))))))	-	AAACTGGAATGAACTTTTTGG
SH_ZCA-m0027	NC_019458.1:201130658:201130736:-	-43.1	SH_ZCA-m0027-5p	SH_ZCA-m0027-3p	16	14	2	TGGGTTGGCCAAAAAGTTCGTTTGGGTTTTCCTATAAGATGTTATGGAAAAACCCAAACAAACTTTCTGGCCAATCTAA	(((((((((((.((((((.(((((((((((.((((((....)))))).))))))))))).)))))).))))))))))).	AAAAAGTTCGTTTGGGTTTTC	AAAAACCCAAACAAACTTTCTG
SH_ZCA-m0168	NC_019466.1:36069627:36069706:+	-43.1	-	SH_ZCA-m0168-3p	8	-	8	TATTGGGTTGGCCAAAAAGTTCATTCAATTTTTCGGTAAGATCTTATGAAAACTGGAATGAACTTTTTGGCCAATCCAAT	.(((((((((((((((((((((((((...((((((.(((....)))))))))...)))))))))))))))))))))))))	-	AAACTGGAATGAACTTTTTGG
SH_JCA-m0202	NC_019471.1:21878551:21878634:-	-43.13	-	SH_JCA-m0202-3p	8	-	8	TATTGGGTTGGCCAAAAAGTTTATTCAGGTTTTTCCATCAGTGTTACCAAAAAAAACTGGAATGAACTTTTTGGCCAACCCAAT	.(((((((((((((((((((((((((.(((((((.................))))))).)))))))))))))))))))))))))	-	AAACTGGAATGAACTTTTTGG
SH_ZCA-m0246	NC_019471.1:21878551:21878634:-	-43.13	-	SH_ZCA-m0246-3p	10	-	10	TATTGGGTTGGCCAAAAAGTTTATTCAGGTTTTTCCATCAGTGTTACCAAAAAAAACTGGAATGAACTTTTTGGCCAACCCAAT	.(((((((((((((((((((((((((.(((((((.................))))))).)))))))))))))))))))))))))	-	AAACTGGAATGAACTTTTTGG
SH_JCA-m0173	NC_019469.1:30037886:30037963:-	-43.2	SH_JCA-m0173-5p	SH_JCA-m0173-3p	23	12	11	GGGTTGGCCAATAAGTTCATTCGGAGTTGTCCACGCGCTCATCTGGAAAACTCTGAATGAACTTTATGGTCAACCTGA	((((((((((..((((((((((((((((.((((..........)))).))))))))))))))))..))))))))))..	ATAAGTTCATTCGGAGTTGT	AAAACTCTGAATGAACTTTATG
SH_JCA-m0300	NC_019484.1:84368306:84368390:+	-43.2	-	SH_JCA-m0300-3p	8	-	8	TATTGGGTGGGCCAAAAAAAGTTCGTTTGGGTTTTTCTGTAACAGCTTATGGAAAAACTGGAATGAACTTTTTGGCCAATCCAAT	.(((((((.((((((((..(((((((((.(((((((((((((....))))))))))))).))))))))))))))))).)))))))	-	AAACTGGAATGAACTTTTTGG
SH_MCA-m0001	NC_019458.1:14990508:14990584:+	-43.2	SH_MCA-m0001-5p	-	5	5	-	GGGTTGGCCAAAAAGTTTGTTTGGGTTTCTCTGTAATGTCTTGTGGAAAAGCCTGAATGAATTTGTTGGCCAGCCCA	(((((((((((.(((((..((..(((((.((..(((....)))..)).)))))..))..))))).))))))))))).	AAAAGTTTGTTTGGGTTTCTCT	-
SH_MCA-m0154	NC_019469.1:30037886:30037963:-	-43.2	SH_MCA-m0154-5p	SH_MCA-m0154-3p	21	8	13	GGGTTGGCCAATAAGTTCATTCGGAGTTGTCCACGCGCTCATCTGGAAAACTCTGAATGAACTTTATGGTCAACCTGA	((((((((((..((((((((((((((((.((((..........)))).))))))))))))))))..))))))))))..	ATAAGTTCATTCGGAGTTGT	AAAACTCTGAATGAACTTTATG
SH_ZCA-m0001	NC_019458.1:14990508:14990584:+	-43.2	SH_ZCA-m0001-5p	-	13	13	-	GGGTTGGCCAAAAAGTTTGTTTGGGTTTCTCTGTAATGTCTTGTGGAAAAGCCTGAATGAATTTGTTGGCCAGCCCA	(((((((((((.(((((..((..(((((.((..(((....)))..)).)))))..))..))))).))))))))))).	AAAAGTTTGTTTGGGTTTCTCT	-
SH_ZCA-m0150	NC_019464.1:62566937:62567028:-	-43.2	SH_ZCA-m0150-5p	-	5	5	-	CGGCTGACTCTGCGAGTTCGGTGGGATTTGCTTTCCTTTGGGGGAGTGACGCTGACGAGAGCCATTTCCTCCGTGCTCGCAGGAAGGAGCCA	.((((...(((((((((.(((.((((...((((((..(..(.(......).)..).))))))...)))).))).)))))))))....)))).	TGCGAGTTCGGTGGGATTTGCT	-
SH_ZCA-m0211	NC_019469.1:30037886:30037963:-	-43.2	SH_ZCA-m0211-5p	SH_ZCA-m0211-3p	11	1	10	GGGTTGGCCAATAAGTTCATTCGGAGTTGTCCACGCGCTCATCTGGAAAACTCTGAATGAACTTTATGGTCAACCTGA	((((((((((..((((((((((((((((.((((..........)))).))))))))))))))))..))))))))))..	ATAAGTTCATTCGGAGTTGTC	AAAACTCTGAATGAACTTTATG
SH_ZCA-m0260	NC_019473.1:38273280:38273353:+	-43.2	SH_ZCA-m0260-5p	SH_ZCA-m0260-3p	13	1	12	ACAGACTCTGAAGGTTAAAATAAATCAATCTGTTATTAGATTAGATTGATTGATTTTAACCTTCAGAGTCTGTT	(((((((((((((((((((((.((((((((((.........)))))))))).))))))))))))))))))))).	AAGGTTAAAATAAATCAATCTG	ATTGATTGATTTTAACCTTC
SH_ZCA-m0358	NC_019484.1:84368306:84368390:+	-43.2	-	SH_ZCA-m0358-3p	10	-	10	TATTGGGTGGGCCAAAAAAAGTTCGTTTGGGTTTTTCTGTAACAGCTTATGGAAAAACTGGAATGAACTTTTTGGCCAATCCAAT	.(((((((.((((((((..(((((((((.(((((((((((((....))))))))))))).))))))))))))))))).)))))))	-	AAACTGGAATGAACTTTTTGG
SH_JCA-m0191	NC_019470.1:30685272:30685355:-	-43.3	-	SH_JCA-m0191-3p	8	-	8	TATTGGGTTGGCCAAAAAAGTTCATTCAGGTTTTTCTGTAAAGGTGTAGGCAAAAACTGGAATGAACTTTTTGGCCAACCCAAT	.(((((((((((((((((.((((((((.(((((((((...........)).))))))).)))))))))))))))))))))))))	-	AAACTGGAATGAACTTTTTGG
SH_ZCA-m0230	NC_019470.1:30685272:30685355:-	-43.3	-	SH_ZCA-m0230-3p	10	-	10	TATTGGGTTGGCCAAAAAAGTTCATTCAGGTTTTTCTGTAAAGGTGTAGGCAAAAACTGGAATGAACTTTTTGGCCAACCCAAT	.(((((((((((((((((.((((((((.(((((((((...........)).))))))).)))))))))))))))))))))))))	-	AAACTGGAATGAACTTTTTGG
SH_JCA-m0209	NC_019472.1:23791892:23791970:-	-43.32	SH_JCA-m0209-5p	-	20	20	-	GGAGAGAGAAGAAAGTGTAAGGCAAGGTCTGGTTCCTTCCTGCTTCACCAGCCTTCCCTCAAACTTTCTTCTCTCTCCA	((((((((((((((((...(((.((((.(((((.............))))))))).)))...)))))))))))))))).	GAAAGTGTAAGGCAAGGTCTGGT	-
SH_MCA-m0182	NC_019472.1:23791892:23791970:-	-43.32	SH_MCA-m0182-5p	-	17	17	-	GGAGAGAGAAGAAAGTGTAAGGCAAGGTCTGGTTCCTTCCTGCTTCACCAGCCTTCCCTCAAACTTTCTTCTCTCTCCA	((((((((((((((((...(((.((((.(((((.............))))))))).)))...)))))))))))))))).	GAAAGTGTAAGGCAAGGTCTGGT	-
SH_ZCA-m0257	NC_019472.1:23791892:23791970:-	-43.32	SH_ZCA-m0257-5p	-	11	11	-	GGAGAGAGAAGAAAGTGTAAGGCAAGGTCTGGTTCCTTCCTGCTTCACCAGCCTTCCCTCAAACTTTCTTCTCTCTCCA	((((((((((((((((...(((.((((.(((((.............))))))))).)))...)))))))))))))))).	GAAAGTGTAAGGCAAGGTCTGG	-
SH_MCA-m0025	NC_019459.1:101296026:101296104:+	-43.5	SH_MCA-m0025-5p	SH_MCA-m0025-3p	30	29	1	TGGAGTGGCCAATAAGTTCGTTTGGGTTTTTCCATAACATCCTACAGAAAAACCCAGATGAGCTTTTTGGCCAACCCAA	(((..(((((((.(((((((((((((((((((..((......))..))))))))))))))))))).)))))))..))).	AATAAGTTCGTTTGGGTTTTT	AAAAACCCAGATGAGCTTTTTG
SH_ZCA-m0034	NC_019459.1:101296026:101296104:+	-43.5	SH_ZCA-m0034-5p	-	70	70	-	TGGAGTGGCCAATAAGTTCGTTTGGGTTTTTCCATAACATCCTACAGAAAAACCCAGATGAGCTTTTTGGCCAACCCAA	(((..(((((((.(((((((((((((((((((..((......))..))))))))))))))))))).)))))))..))).	AATAAGTTCGTTTGGGTTTTT	-
SH_MCA-m0117	NC_019465.1:61377643:61377719:+	-43.6	SH_MCA-m0117-5p	-	5	5	-	GGGTTGGCCAAAAAGTTTGTTTGGGTTTCTCTGTAATGTCTTGTGGGAAAGCCTGAATGAATTTGTTGGCCAGCCCA	(((((((((((.(((((..((..(((((..(..(((....)))..)..)))))..))..))))).))))))))))).	AAAAGTTTGTTTGGGTTTCTCT	-
SH_ZCA-m0158	NC_019465.1:61377643:61377719:+	-43.6	SH_ZCA-m0158-5p	-	13	13	-	GGGTTGGCCAAAAAGTTTGTTTGGGTTTCTCTGTAATGTCTTGTGGGAAAGCCTGAATGAATTTGTTGGCCAGCCCA	(((((((((((.(((((..((..(((((..(..(((....)))..)..)))))..))..))))).))))))))))).	AAAAGTTTGTTTGGGTTTCTCT	-
SH_JCA-m0234	NC_019476.1:17837915:17837997:+	-43.8	SH_JCA-m0234-5p	SH_JCA-m0234-3p	6	5	1	TAGGTTGGCCCAAAAGTTCGTTTGGGTTTTTCCATCTGTAGCATCTTATGGAAAAAGCTGAACGAACTTTTCGGCCAATCCAG	..((((((((.(((((((((((..(.(((((((((..(......)..))))))))).)..))))))))))).))))))))...	CAAAAGTTCGTTTGGGTTTTTC	AAAAGCTGAACGAACTTTTCG
SH_MCA-m0198	NC_019476.1:17837915:17837996:+	-43.8	SH_MCA-m0198-5p	-	7	7	-	TAGGTTGGCCCAAAAGTTCGTTTGGGTTTTTCCATCTGTAGCATCTTATGGAAAAAGCTGAACGAACTTTTCGGCCAATCCA	..((((((((.(((((((((((..(.(((((((((..(......)..))))))))).)..))))))))))).))))))))..	CAAAAGTTCGTTTGGGTTTTTC	-
SH_ZCA-m0285	NC_019476.1:17837915:17837995:+	-43.8	SH_ZCA-m0285-5p	SH_ZCA-m0285-3p	10	8	2	TAGGTTGGCCCAAAAGTTCGTTTGGGTTTTTCCATCTGTAGCATCTTATGGAAAAAGCTGAACGAACTTTTCGGCCAATCC	..((((((((.(((((((((((..(.(((((((((..(......)..))))))))).)..))))))))))).)))))))).	CAAAAGTTCGTTTGGGTTTTTC	AAAAGCTGAACGAACTTTT
SH_JCA-m0118	NC_019462.1:107190557:107190628:-	-43.9	SH_JCA-m0118-5p	-	7	7	-	ACCAGCTCCGCCCGCGGGGGTGGGGTGGGGGTGGGGAAGCGCACTCACCTCCAGCCGGGGGCGGGGGCAGGA	.((.(((((((((.(((..(.((((((((.(((......))).)))))))))..))).)))).))))).)).	CCCGCGGGGGTGGGGTGGGG	-
SH_JCA-m0152	NC_019467.1:81683363:81683435:+	-43.9	SH_JCA-m0152-5p	-	11	11	-	GGTTCCGTTTACTTTCCCGGGACTTGGAGCGCTTCCGCACGCGCTCCTTGTCCCGAGAGCGCGACCGGGACCG	(((((((.(..(.(((.((((((..(((((((........)))))))..)))))).))).)..).))))))).	ACTTTCCCGGGACTTGGAGCGC	-
SH_MCA-m0047	NC_019460.1:11836936:11837010:+	-43.9	SH_MCA-m0047-5p	SH_MCA-m0047-3p	23	12	11	GTTGGCCCAAAAGTTCGTTCAGGCTTTTCTGTAAGATGTTGTAGAAAAACCTGAGCAAACTTTTGGGCCAACTCA	(((((((((((((((.(((((((.((((((((((....)))))))))).))))))).)))))))))))))))...	AAGTTCGTTCAGGCTTTTCTGT	AAAAACCTGAGCAAACTTTTG
SH_MCA-m0133	NC_019467.1:81683363:81683435:+	-43.9	SH_MCA-m0133-5p	-	10	10	-	GGTTCCGTTTACTTTCCCGGGACTTGGAGCGCTTCCGCACGCGCTCCTTGTCCCGAGAGCGCGACCGGGACCG	(((((((.(..(.(((.((((((..(((((((........)))))))..)))))).))).)..).))))))).	ACTTTCCCGGGACTTGGAGCGC	-
SH_ZCA-m0185	NC_019467.1:81683363:81683435:+	-43.9	SH_ZCA-m0185-5p	-	8	8	-	GGTTCCGTTTACTTTCCCGGGACTTGGAGCGCTTCCGCACGCGCTCCTTGTCCCGAGAGCGCGACCGGGACCG	(((((((.(..(.(((.((((((..(((((((........)))))))..)))))).))).)..).))))))).	ACTTTCCCGGGACTTGGAGCGC	-
SH_JCA-m0298	NC_019484.1:64785859:64785941:+	-44	-	SH_JCA-m0298-3p	11	-	11	TATTGGGTTTGCCAAAAAGTTCATTTGGGTTTTTCTGGAAGATGTTATGGGGAAACCTGAATGAACTTTTTGGCCAACTCAGT	.((((((((.(((((((((((((((..(((((..(((..........)))..)))))..))))))))))))))).))))))))	-	GAAACCTGAATGAACTTTTTGG
SH_MCA-m0256	NC_019484.1:64785859:64785941:+	-44	-	SH_MCA-m0256-3p	10	-	10	TATTGGGTTTGCCAAAAAGTTCATTTGGGTTTTTCTGGAAGATGTTATGGGGAAACCTGAATGAACTTTTTGGCCAACTCAGT	.((((((((.(((((((((((((((..(((((..(((..........)))..)))))..))))))))))))))).))))))))	-	GAAACCTGAATGAACTTTTTGG
SH_ZCA-m0181	NC_019467.1:16568176:16568254:+	-44	-	SH_ZCA-m0181-3p	5	-	5	TTGGGTTGGCCAAGAAGTTCATTTAGGTTTTTCTGTGAGATGGTATGGAAAAACCTGAATGAACTCTTTGATCAACCCA	.(((((((..(((..((((((((((((((((((((((......))))))))))))))))))))))..)))..)))))))	-	AAAAACCTGAATGAACTCTTT
SH_ZCA-m0357	NC_019484.1:64785859:64785941:+	-44	-	SH_ZCA-m0357-3p	13	-	13	TATTGGGTTTGCCAAAAAGTTCATTTGGGTTTTTCTGGAAGATGTTATGGGGAAACCTGAATGAACTTTTTGGCCAACTCAGT	.((((((((.(((((((((((((((..(((((..(((..........)))..)))))..))))))))))))))).))))))))	-	GAAACCTGAATGAACTTTTTGG
SH_ZCA-m0387	NC_019484.1:95016795:95016878:-	-44.1	-	SH_ZCA-m0387-3p	6	-	6	GTATTGGGTTGGCCAAAAAGTTTATTTGGGTTTTTCTGTAATAGCTTATGGAAAACCTGAACAACCTTTTTGGCCAACCCAATA	.(((((((((((((((((((.((.((..((((((((.((((....))))))))))))..)).)).)))))))))))))))))))	-	AAAACCTGAACAACCTTTTTGGC
SH_JCA-m0108	NC_019462.1:16092316:16092391:+	-44.2	SH_JCA-m0108-5p	SH_JCA-m0108-3p	19	9	10	CGGTTGGCCGAAAAGTTTGTCTGGGTTTTTCTATCACATCTTACAGAAAAACCTGAGCAAACTTTTTGGCCAACCC	.(((((((((((((((((((..((((((((((............))))))))))..))))))))))))))))))).	AAAAGTTTGTCTGGGTTTTTCT	GAAAAACCTGAGCAAACTTTT
SH_JCA-m0190	NC_019470.1:30223363:30223441:-	-44.2	-	SH_JCA-m0190-3p	26	-	26	TTGGGTTGGCCAAAAAGTCCATTCAGGTTTTTCTGTAAGATGGTGTGGAAAAACTAGAATGAACTTTTTGGCCAACTCA	.(((((((((((((((((.(((((.((((((((..((......))..)))))))).))))).)))))))))))))))))	-	AAAAACTAGAATGAACTTTTT
SH_ZCA-m0041	NC_019459.1:177674674:177674755:+	-44.2	-	SH_ZCA-m0041-3p	5	-	5	ATTGGATTGGTCAAAAAGTTCATTTGGACTTTTCTGTAAGATGTTATGGGAGAATCTGAATGAACTTTTTGGCCAATCCCAA	...(((((((((((((((((((((..((.((((((((((....)))))))))).))..)))))))))))))))))))))...	-	AGAATCTGAATGAACTTTTTGG
SH_ZCA-m0229	NC_019470.1:30223363:30223441:-	-44.2	-	SH_ZCA-m0229-3p	42	-	42	TTGGGTTGGCCAAAAAGTCCATTCAGGTTTTTCTGTAAGATGGTGTGGAAAAACTAGAATGAACTTTTTGGCCAACTCA	.(((((((((((((((((.(((((.((((((((..((......))..)))))))).))))).)))))))))))))))))	-	AAAAACTAGAATGAACTTTTT
SH_JCA-m0009	NC_019458.1:131824929:131825010:+	-44.22	-	SH_JCA-m0009-3p	23	-	23	TATTGGGTTGGCCAAAAAGTTCATTTGGGTTTTTCATAACATCTTAAGGAAAAACCTGAATGAACTTTTTGATCAACCCAAT	.(((((((((..(((((((((((((..((((((((.............))))))))..)))))))))))))..)))))))))	-	AAAACCTGAATGAACTTTTTGA
SH_JCA-m0138	NC_019465.1:77658667:77658748:-	-44.22	-	SH_JCA-m0138-3p	108	-	108	TATTGGGTTGGCCAAAAAGTTAGTTTGGGGTTTCCCATAACATTTTTTGGAAAACTCAGATGAACTTTTTGGCCAACCCAAT	.((((((((((((((((((((.(((((((.(((((.............))))).))))))).))))))))))))))))))))	-	AAAACTCAGATGAACTTTTTGG
SH_MCA-m0007	NC_019458.1:131824929:131825010:+	-44.22	-	SH_MCA-m0007-3p	7	-	7	TATTGGGTTGGCCAAAAAGTTCATTTGGGTTTTTCATAACATCTTAAGGAAAAACCTGAATGAACTTTTTGATCAACCCAAT	.(((((((((..(((((((((((((..((((((((.............))))))))..)))))))))))))..)))))))))	-	AAAACCTGAATGAACTTTTTGA
SH_MCA-m0124	NC_019465.1:77658667:77658748:-	-44.22	-	SH_MCA-m0124-3p	117	-	117	TATTGGGTTGGCCAAAAAGTTAGTTTGGGGTTTCCCATAACATTTTTTGGAAAACTCAGATGAACTTTTTGGCCAACCCAAT	.((((((((((((((((((((.(((((((.(((((.............))))).))))))).))))))))))))))))))))	-	AAAACTCAGATGAACTTTTTGG
SH_ZCA-m0009	NC_019458.1:131824929:131825010:+	-44.22	-	SH_ZCA-m0009-3p	28	-	28	TATTGGGTTGGCCAAAAAGTTCATTTGGGTTTTTCATAACATCTTAAGGAAAAACCTGAATGAACTTTTTGATCAACCCAAT	.(((((((((..(((((((((((((..((((((((.............))))))))..)))))))))))))..)))))))))	-	AAAACCTGAATGAACTTTTTGA
SH_ZCA-m0166	NC_019465.1:77658667:77658748:-	-44.22	-	SH_ZCA-m0166-3p	207	-	207	TATTGGGTTGGCCAAAAAGTTAGTTTGGGGTTTCCCATAACATTTTTTGGAAAACTCAGATGAACTTTTTGGCCAACCCAAT	.((((((((((((((((((((.(((((((.(((((.............))))).))))))).))))))))))))))))))))	-	AAAACTCAGATGAACTTTTTGG
SH_JCA-m0033	NC_019458.1:267717651:267717731:-	-44.4	-	SH_JCA-m0033-3p	6	-	6	TATTGGGTTGGCCAAAAATTTCGCTCGGGTTTTTCCAAGCATCTTATGGAAAAACCTGAACAAACTTTTGGCCAACCCAAT	.((((((((((((((((.(((.(.(((((((((((((.........))))))))))))).)))).))))))))))))))))	-	AAAAACCTGAACAAACTTTTGG
SH_JCA-m0070	NC_019460.1:11836935:11837009:+	-44.4	SH_JCA-m0070-5p	SH_JCA-m0070-3p	26	8	18	GGTTGGCCCAAAAGTTCGTTCAGGCTTTTCTGTAAGATGTTGTAGAAAAACCTGAGCAAACTTTTGGGCCAACTC	((((((((((((((((.(((((((.((((((((((....)))))))))).))))))).)))))))))))))))).	AAAGTTCGTTCAGGCTTTTCTG	GAAAAACCTGAGCAAACTTTT
SH_JCA-m0180	NC_019470.1:19830720:19830801:+	-44.4	-	SH_JCA-m0180-3p	21	-	21	ATTGGGTTGGCCAGAAAGTTTGTTTGGGTTTTTCCATTCCATTTTATGGTAAAACCTGAATGAACTTTTTGACCAACCCAGC	.(((((((((.(((((((((..((..((((((.((((........)))).))))))..))..))))))))).))))))))).	-	AAAACCTGAATGAACTTTTTGA
SH_MCA-m0159	NC_019470.1:19830720:19830801:+	-44.4	-	SH_MCA-m0159-3p	7	-	7	ATTGGGTTGGCCAGAAAGTTTGTTTGGGTTTTTCCATTCCATTTTATGGTAAAACCTGAATGAACTTTTTGACCAACCCAGC	.(((((((((.(((((((((..((..((((((.((((........)))).))))))..))..))))))))).))))))))).	-	AAAACCTGAATGAACTTTTTGA
SH_ZCA-m0071	NC_019460.1:11836935:11837010:+	-44.4	SH_ZCA-m0071-5p	SH_ZCA-m0071-3p	21	11	10	GGTTGGCCCAAAAGTTCGTTCAGGCTTTTCTGTAAGATGTTGTAGAAAAACCTGAGCAAACTTTTGGGCCAACTCA	((((((((((((((((.(((((((.((((((((((....)))))))))).))))))).))))))))))))))))..	AAAGTTCGTTCAGGCTTTTCTG	AAAAACCTGAGCAAACTTTTG
SH_ZCA-m0216	NC_019470.1:19830720:19830801:+	-44.4	-	SH_ZCA-m0216-3p	31	-	31	ATTGGGTTGGCCAGAAAGTTTGTTTGGGTTTTTCCATTCCATTTTATGGTAAAACCTGAATGAACTTTTTGACCAACCCAGC	.(((((((((.(((((((((..((..((((((.((((........)))).))))))..))..))))))))).))))))))).	-	AAAACCTGAATGAACTTTTTGA
SH_JCA-m0078	NC_019460.1:215712459:215712539:+	-44.5	-	SH_JCA-m0078-3p	6	-	6	GTTGGGTTGGCCGAAAAGTTCATTCAGGTTTTTCCGTAACGTATTGTGGACAAATCTGAATGAATTTTCTGGTCAACCCAA	.((((((((((((.(((((((((((((((((.(((((((....))))))).))))))))))))))))).))))))))))))	-	ACAAATCTGAATGAATTTTCTG
SH_ZCA-m0200	NC_019468.1:46754137:46754214:-	-44.5	-	SH_ZCA-m0200-3p	8	-	8	TTGGGTTGGCCAAAAAGTTCATTTGAGTTTTTCCACAATGTTGTGGGAAAACCTGAATGAACCTTTTGGCCAGTTCAT	.((..((((((((((.((((((((..(((((((((((....)))))))))))..)))))))).))))))))))..)).	-	GAAAACCTGAATGAACCTTTTG
SH_JCA-m0196	NC_019471.1:51206252:51206334:+	-44.6	-	SH_JCA-m0196-3p	9	-	9	TACTGGGTTGGCCAAAAAGTTTGTTCAGATATTACTGTATGATGGTATGGAAAATCTGAAATGAACTTTTTGGCTAACCCAGT	.((((((((((((((((((((..(((((((.((.((((((....)))))))).))))).))..))))))))))))))))))))	-	AAAATCTGAAATGAACTTTTTGG
SH_MCA-m0170	NC_019471.1:51206252:51206334:+	-44.6	-	SH_MCA-m0170-3p	8	-	8	TACTGGGTTGGCCAAAAAGTTTGTTCAGATATTACTGTATGATGGTATGGAAAATCTGAAATGAACTTTTTGGCTAACCCAGT	.((((((((((((((((((((..(((((((.((.((((((....)))))))).))))).))..))))))))))))))))))))	-	AAAATCTGAAATGAACTTTTTGG
SH_ZCA-m0214	NC_019469.1:76518244:76518325:-	-44.6	-	SH_ZCA-m0214-3p	6	-	6	ACAGAGTTGGCCAAGAGGTTCATTCAGGGTTTTCTGTAACATCTAATGGAAAACCCTGAACGAAGGTCTTGGCCAGCCCAGT	...(.(((((((((((..(((.(((((((((((((((........))))))))))))))).)))..))))))))))).)...	-	AAACCCTGAACGAAGGTCTTGG
SH_ZCA-m0240	NC_019471.1:51206252:51206334:+	-44.6	-	SH_ZCA-m0240-3p	19	-	19	TACTGGGTTGGCCAAAAAGTTTGTTCAGATATTACTGTATGATGGTATGGAAAATCTGAAATGAACTTTTTGGCTAACCCAGT	.((((((((((((((((((((..(((((((.((.((((((....)))))))).))))).))..))))))))))))))))))))	-	AAAATCTGAAATGAACTTTTTGG
SH_JCA-m0109	NC_019462.1:19047081:19047164:+	-44.7	SH_JCA-m0109-5p	-	32	31	-	GTGAGTGGAGCGGGCCGGGGTGGGAGCTTTGGGAAGATGGGCTGGCCCAGGGAGGCTCTCACCTCCACCGCCGGGTCCACAGAT	....(((((.(.(((.((((((((((((((.......((((....))))..))))))))))))))....))).).)))))....	CGGGCCGGGGTGGGAGCTTTGGG	-
SH_JCA-m0187	NC_019470.1:3420912:3421004:-	-44.7	SH_JCA-m0187-5p	-	26	26	-	CCTCCTGAGCTGCGCTCTGTCTGTCCCTGCAGGTGTGGTGTGGCCCCCGCCCTTGCTCACTGCACAGAGGGCACAGTGAGTGCCCCAGGGGGC	(((((((.(..((((((...((((((((....(((..(((.(((....)))......)))..)))..)))).)))).)))))).)))))))).	TGCGCTCTGTCTGTCCCTGCAG	-
SH_MCA-m0087	NC_019462.1:19047081:19047164:+	-44.7	SH_MCA-m0087-5p	-	28	28	-	GTGAGTGGAGCGGGCCGGGGTGGGAGCTTTGGGAAGATGGGCTGGCCCAGGGAGGCTCTCACCTCCACCGCCGGGTCCACAGAT	....(((((.(.(((.((((((((((((((.......((((....))))..))))))))))))))....))).).)))))....	CGGGCCGGGGTGGGAGCTTTGGGA	-
SH_MCA-m0165	NC_019470.1:3420912:3421004:-	-44.7	SH_MCA-m0165-5p	-	11	11	-	CCTCCTGAGCTGCGCTCTGTCTGTCCCTGCAGGTGTGGTGTGGCCCCCGCCCTTGCTCACTGCACAGAGGGCACAGTGAGTGCCCCAGGGGGC	(((((((.(..((((((...((((((((....(((..(((.(((....)))......)))..)))..)))).)))).)))))).)))))))).	TGCGCTCTGTCTGTCCCTGCAG	-
SH_ZCA-m0119	NC_019462.1:19047082:19047163:+	-44.7	SH_ZCA-m0119-5p	-	12	12	-	TGAGTGGAGCGGGCCGGGGTGGGAGCTTTGGGAAGATGGGCTGGCCCAGGGAGGCTCTCACCTCCACCGCCGGGTCCACAGA	...(((((.(.(((.((((((((((((((.......((((....))))..))))))))))))))....))).).)))))...	GGGCCGGGGTGGGAGCTTTGGGA	-
SH_ZCA-m0227	NC_019470.1:3420912:3421004:-	-44.7	SH_ZCA-m0227-5p	-	5	5	-	CCTCCTGAGCTGCGCTCTGTCTGTCCCTGCAGGTGTGGTGTGGCCCCCGCCCTTGCTCACTGCACAGAGGGCACAGTGAGTGCCCCAGGGGGC	(((((((.(..((((((...((((((((....(((..(((.(((....)))......)))..)))..)))).)))).)))))).)))))))).	TGCGCTCTGTCTGTCCCTGCA	-
SH_JCA-m0037	NC_019459.1:47483776:47483858:+	-44.8	-	SH_JCA-m0037-3p	8	-	8	TGTTGGGTTGGCCAAAAAGTTCATTTGGGTTTTTCCATAAGATGTTGCAGAAAACACAAATGAACTTTTTGGCCAACCCGGTA	..(((((((((((((((((((((((((.((((((.((........))..)))))).)))))))))))))))))))))))))..	-	AAACACAAATGAACTTTTTGGC
SH_JCA-m0236	NC_019476.1:25271092:25271173:+	-44.8	-	SH_JCA-m0236-3p	25	-	25	TATTGGGTTGCGCAGAAAGTTCATTTGGGCTTTGTATGAGAGCTTACAGAAAAACTTGAATGAACTTTCTGGGCAACCCAAT	.((((((((((.(((((((((((((..((.((((((........))))))....))..))))))))))))).))))))))))	-	AAAACTTGAATGAACTTTCTGG
SH_MCA-m0023	NC_019459.1:47483776:47483858:+	-44.8	-	SH_MCA-m0023-3p	10	-	10	TGTTGGGTTGGCCAAAAAGTTCATTTGGGTTTTTCCATAAGATGTTGCAGAAAACACAAATGAACTTTTTGGCCAACCCGGTA	..(((((((((((((((((((((((((.((((((.((........))..)))))).)))))))))))))))))))))))))..	-	AAACACAAATGAACTTTTTGGC
SH_MCA-m0200	NC_019476.1:25271092:25271173:+	-44.8	-	SH_MCA-m0200-3p	16	-	16	TATTGGGTTGCGCAGAAAGTTCATTTGGGCTTTGTATGAGAGCTTACAGAAAAACTTGAATGAACTTTCTGGGCAACCCAAT	.((((((((((.(((((((((((((..((.((((((........))))))....))..))))))))))))).))))))))))	-	AAAACTTGAATGAACTTTCTGG
SH_ZCA-m0031	NC_019459.1:47483776:47483858:+	-44.8	-	SH_ZCA-m0031-3p	18	-	18	TGTTGGGTTGGCCAAAAAGTTCATTTGGGTTTTTCCATAAGATGTTGCAGAAAACACAAATGAACTTTTTGGCCAACCCGGTA	..(((((((((((((((((((((((((.((((((.((........))..)))))).)))))))))))))))))))))))))..	-	AAACACAAATGAACTTTTTGGC
SH_ZCA-m0244	NC_019471.1:13409931:13410017:-	-44.8	-	SH_ZCA-m0244-3p	6	-	6	CTGGCGGGGGTTGGGGGGCGCAGGGACTGGGTTGGGGGGTGGCCCAGGAGGACCCATGCCCAGCCTGTGTGTCCTGCAGGCGGCCAT	.((((...(.(((.((((((((.((.((((((...(((....((.....)).)))..)))))).)).)))))))).))).).)))).	-	ATGCCCAGCCTGTGTGTCCTGC
SH_ZCA-m0288	NC_019476.1:25271092:25271173:+	-44.8	-	SH_ZCA-m0288-3p	28	-	28	TATTGGGTTGCGCAGAAAGTTCATTTGGGCTTTGTATGAGAGCTTACAGAAAAACTTGAATGAACTTTCTGGGCAACCCAAT	.((((((((((.(((((((((((((..((.((((((........))))))....))..))))))))))))).))))))))))	-	AAAACTTGAATGAACTTTCTGG
SH_MCA-m0166	NC_019470.1:30223362:30223441:-	-45	-	SH_MCA-m0166-3p	28	-	28	TTGGGTTGGCCAAAAAGTCCATTCAGGTTTTTCTGTAAGATGGTGTGGAAAAACTAGAATGAACTTTTTGGCCAACTCAG	.(((((((((((((((((.(((((.((((((((..((......))..)))))))).))))).))))))))))))))))).	-	AAAAACTAGAATGAACTTTTTG
SH_JCA-m0158	NC_019467.1:76820877:76820959:-	-45.1	-	SH_JCA-m0158-3p	167	-	167	TATTGGGTTGGCCAAAAGGTTCATTCAGGGTTTTTTTGTAAGATGTTATGAAAAACTCAGATGAACTTTTTGGCCAACCCAGT	.((((((((((((((((((((((((..(((((((.(..(((....)))..)))))))).))))))))))))))))))))))))	-	AAAACTCAGATGAACTTTTTGG
SH_MCA-m0138	NC_019467.1:76820877:76820959:-	-45.1	-	SH_MCA-m0138-3p	152	-	152	TATTGGGTTGGCCAAAAGGTTCATTCAGGGTTTTTTTGTAAGATGTTATGAAAAACTCAGATGAACTTTTTGGCCAACCCAGT	.((((((((((((((((((((((((..(((((((.(..(((....)))..)))))))).))))))))))))))))))))))))	-	AAAACTCAGATGAACTTTTTGG
SH_ZCA-m0191	NC_019467.1:76820877:76820959:-	-45.1	-	SH_ZCA-m0191-3p	271	-	271	TATTGGGTTGGCCAAAAGGTTCATTCAGGGTTTTTTTGTAAGATGTTATGAAAAACTCAGATGAACTTTTTGGCCAACCCAGT	.((((((((((((((((((((((((..(((((((.(..(((....)))..)))))))).))))))))))))))))))))))))	-	AAAACTCAGATGAACTTTTTGG
SH_MCA-m0157	NC_019470.1:4994042:4994121:+	-45.3	SH_MCA-m0157-5p	-	5	5	-	GGGTTGGACAGAAAGTTTGTTTGGGTTTTTCTGTAACATCATCTTATAGCAAAATCCAAACAAACTTTTTGGCCAACCCA	(((((((.(((((((((((((((((((((.((((((.......)))))).))))))))))))))))))))).))))))).	GAAAGTTTGTTTGGGTTTTTCT	-
SH_ZCA-m0083	NC_019460.1:213574390:213574469:+	-45.3	-	SH_ZCA-m0083-3p	22	-	22	TTGGGTTGGCCCAAAAGTTCTTTTGGGTTTTCCCATAACATCTTGCGGAAGGGACCCGAACGAACTTTTTGGCCAACCCA	.((((((((((.((((((((.((((((((((((((........)).))))..)))))))).)))))))).))))))))))	-	AAGGGACCCGAACGAACTTTTT
SH_JCA-m0014	NC_019458.1:264630159:264630239:+	-45.4	SH_JCA-m0014-5p	SH_JCA-m0014-3p	115	46	68	GGTGCCACTGTCCCCGAGTCCCTGGCGTGCACTGACGCCACGTCACCCGGTGTACTCTGGGACTCGGGTGTCAGTGTCCGG	((...(((((.(((((((((((.((.(((((((((((...))))....))))))).)))))))))))).).))))).))..	TCCCCGAGTCCCTGGCGTGCACT	TGTACTCTGGGACTCGGGTGT
SH_MCA-m0010	NC_019458.1:264630159:264630239:+	-45.4	SH_MCA-m0010-5p	SH_MCA-m0010-3p	73	25	48	GGTGCCACTGTCCCCGAGTCCCTGGCGTGCACTGACGCCACGTCACCCGGTGTACTCTGGGACTCGGGTGTCAGTGTCCGG	((...(((((.(((((((((((.((.(((((((((((...))))....))))))).)))))))))))).).))))).))..	TCCCCGAGTCCCTGGCGTGCACT	TGTACTCTGGGACTCGGGTGT
SH_MCA-m0135	NC_019467.1:33163027:33163103:-	-45.4	SH_MCA-m0135-5p	SH_MCA-m0135-3p	11	7	4	TGGGTTGGCTGAAAGGTTCATTTGGGTTTTTTGGAACAGTTACAGGAAAACCCGAATGAACTTTTTGGCCTACCCAG	(((((.(((..((((((((((((((((((((..(........)..))))))))))))))))))))..))).))))).	GAAAGGTTCATTTGGGTTTTT	GAAAACCCGAATGAACTTTTTG
SH_ZCA-m0014	NC_019458.1:264630159:264630239:+	-45.4	SH_ZCA-m0014-5p	SH_ZCA-m0014-3p	71	15	56	GGTGCCACTGTCCCCGAGTCCCTGGCGTGCACTGACGCCACGTCACCCGGTGTACTCTGGGACTCGGGTGTCAGTGTCCGG	((...(((((.(((((((((((.((.(((((((((((...))))....))))))).)))))))))))).).))))).))..	TCCCCGAGTCCCTGGCGTGCACT	TGTACTCTGGGACTCGGGTGT
SH_ZCA-m0187	NC_019467.1:33163027:33163103:-	-45.4	SH_ZCA-m0187-5p	SH_ZCA-m0187-3p	15	13	1	TGGGTTGGCTGAAAGGTTCATTTGGGTTTTTTGGAACAGTTACAGGAAAACCCGAATGAACTTTTTGGCCTACCCAG	(((((.(((..((((((((((((((((((((..(........)..))))))))))))))))))))..))).))))).	GAAAGGTTCATTTGGGTTTTT	GAAAACCCGAATGAACTTTTTG
SH_JCA-m0189	NC_019470.1:29010018:29010099:-	-45.5	SH_JCA-m0189-5p	-	9	9	-	GGGTTGGCCCAAAAGTTTGTCTGGGTTTTTCTCACAGAAAACCATCTTACAGAAAACCAGAACAAACTTTTGGGCCAATCCA	((((((((((((((((((((((((...(((((...(((......)))...))))).)))).)))))))))))))))))))).	AAAAGTTTGTCTGGGTTTTTCT	-
SH_JCA-m0320	NC_019484.1:122556511:122556591:-	-45.5	-	SH_JCA-m0320-3p	11	-	11	TATTGGGTTGGCCAAAAAGTTCATTTGGATTTCGCATATGTGGTTGCAGGAAACCTGAATGAACTTTTTGGCTAACCCAAT	.((((((((((((((((((((((((..(.(((((((........)))..)))).)..))))))))))))))))))))))))	-	GAAACCTGAATGAACTTTTTGG
SH_MCA-m0279	NC_019484.1:122556511:122556591:-	-45.5	-	SH_MCA-m0279-3p	10	-	10	TATTGGGTTGGCCAAAAAGTTCATTTGGATTTCGCATATGTGGTTGCAGGAAACCTGAATGAACTTTTTGGCTAACCCAAT	.((((((((((((((((((((((((..(.(((((((........)))..)))).)..))))))))))))))))))))))))	-	GAAACCTGAATGAACTTTTTGG
SH_ZCA-m0393	NC_019484.1:122556511:122556591:-	-45.5	-	SH_ZCA-m0393-3p	13	-	13	TATTGGGTTGGCCAAAAAGTTCATTTGGATTTCGCATATGTGGTTGCAGGAAACCTGAATGAACTTTTTGGCTAACCCAAT	.((((((((((((((((((((((((..(.(((((((........)))..)))).)..))))))))))))))))))))))))	-	GAAACCTGAATGAACTTTTTGG
SH_JCA-m0129	NC_019464.1:3860800:3860877:-	-45.6	SH_JCA-m0129-5p	SH_JCA-m0129-3p	314	18	296	GGGTTGGCTGAAAAGTTCGTTCGGGTTTTTCGTAACATCGTACAGAAAAACACGAACAAACTTTTCGGCCAACCCAGT	(((((((((((((((((.(((((.((((((((((......))).))))))).))))).)))))))))))))))))...	AAAAGTTCGTTCGGGTTTTTCG	AAAACACGAACAAACTTTTCGG
SH_MCA-m0022	NC_019459.1:41782735:41782813:+	-45.6	SH_MCA-m0022-5p	-	11	11	-	TGGGTTGGCTGAAAAGTTCGTTTGGGTTTTTCCAGAACATCTTATGGAAAAATCCAAAGGAATTTTTCAGCCAACACAA	((.((((((((((((((((.((((((((((((((..........)))))))))))))).)))))))))))))))).)).	GAAAAGTTCGTTTGGGTTTTT	-
SH_MCA-m0108	NC_019464.1:3860800:3860877:-	-45.6	SH_MCA-m0108-5p	SH_MCA-m0108-3p	311	20	290	GGGTTGGCTGAAAAGTTCGTTCGGGTTTTTCGTAACATCGTACAGAAAAACACGAACAAACTTTTCGGCCAACCCAGT	(((((((((((((((((.(((((.((((((((((......))).))))))).))))).)))))))))))))))))...	AAAAGTTCGTTCGGGTTTTTCG	AAAACACGAACAAACTTTTCGG
SH_MCA-m0169	NC_019471.1:39229871:39229949:+	-45.6	SH_MCA-m0169-5p	-	7	7	-	GCAGTAAGCATATTAGTTGGAATTCTCTTGCTTTTTCTGTGATCCAAGCAAGAGAATTCCAGCTAATATTCTTATTGCT	((((((((.((((((((((((((((((((((((..((...))...)))))))))))))))))))))))).)))))))).	TATTAGTTGGAATTCTCTTGCT	-
SH_MCA-m0245	NC_019482.1:33179101:33179178:-	-45.6	-	SH_MCA-m0245-3p	5	-	5	ACTGGGTTGGCCAAAAAGTGTGTTCAGGTTTCTGTAAGATGGTGCAAAACCCTGAACGAACTTTTTGGCCAACCCAAT	..(((((((((((((((((.((((((((.((.((((......)))).)).)))))))).)))))))))))))))))..	-	AAACCCTGAACGAACTTTTTGG
SH_MCA-m0249	NC_019483.1:16816110:16816187:-	-45.6	-	SH_MCA-m0249-3p	5	-	5	ACTGGGTTGGCCAAAAAGTGTGTTCAGGTTTCTGTAAGATGGTGCAAAACCCTGAACGAACTTTTTGGCCAACCCAAT	..(((((((((((((((((.((((((((.((.((((......)))).)).)))))))).)))))))))))))))))..	-	AAACCCTGAACGAACTTTTTGG
SH_ZCA-m0145	NC_019464.1:3860800:3860877:-	-45.6	SH_ZCA-m0145-5p	SH_ZCA-m0145-3p	369	18	351	GGGTTGGCTGAAAAGTTCGTTCGGGTTTTTCGTAACATCGTACAGAAAAACACGAACAAACTTTTCGGCCAACCCAGT	(((((((((((((((((.(((((.((((((((((......))).))))))).))))).)))))))))))))))))...	AAAAGTTCGTTCGGGTTTTTCG	AAAACACGAACAAACTTTTCGG
SH_ZCA-m0239	NC_019471.1:39229871:39229949:+	-45.6	SH_ZCA-m0239-5p	-	18	18	-	GCAGTAAGCATATTAGTTGGAATTCTCTTGCTTTTTCTGTGATCCAAGCAAGAGAATTCCAGCTAATATTCTTATTGCT	((((((((.((((((((((((((((((((((((..((...))...)))))))))))))))))))))))).)))))))).	TATTAGTTGGAATTCTCTTGCT	-
SH_ZCA-m0345	NC_019482.1:33179101:33179178:-	-45.6	-	SH_ZCA-m0345-3p	8	-	8	ACTGGGTTGGCCAAAAAGTGTGTTCAGGTTTCTGTAAGATGGTGCAAAACCCTGAACGAACTTTTTGGCCAACCCAAT	..(((((((((((((((((.((((((((.((.((((......)))).)).)))))))).)))))))))))))))))..	-	AAACCCTGAACGAACTTTTTGG
SH_ZCA-m0350	NC_019483.1:16816110:16816187:-	-45.6	-	SH_ZCA-m0350-3p	8	-	8	ACTGGGTTGGCCAAAAAGTGTGTTCAGGTTTCTGTAAGATGGTGCAAAACCCTGAACGAACTTTTTGGCCAACCCAAT	..(((((((((((((((((.((((((((.((.((((......)))).)).)))))))).)))))))))))))))))..	-	AAACCCTGAACGAACTTTTTGG
SH_JCA-m0246	NC_019477.1:44054223:44054298:+	-45.66	SH_JCA-m0246-5p	-	14	14	-	CTCTGAGACCTACGCCGGGAGCTCGCAGCGCGCCCAATCCACCCCCGCTGCAAGTTCCCCGGCGTCGGTCTCGGTC	..((((((((.((((((((((((.((((((...............)))))).)))).)))))))).))))))))..	TACGCCGGGAGCTCGCAGCGC	-
SH_JCA-m0045	NC_019459.1:205797085:205797169:+	-45.7	-	SH_JCA-m0045-3p	16	-	16	GTGTGTGTATATATATATACACATACATATATGTGTGTATATACATAAACATATATGTGTGTATGTGTATATATGTATATATGCA	.(((((((((((((((((((((((((((((((((((((.((....)).)))))))))))))))))))))))))))))))))))))	-	TATGTGTGTATGTGTATATATG
SH_JCA-m0055	NC_019459.1:38878102:38878178:-	-45.8	SH_JCA-m0055-5p	-	5	5	-	TGGGTTGGTCCAAAAGTTCGTTTGGGTTTTTCCATACATCTGTGGAAAAACTCGAATAAAGCTTTTGGCCAACCCAG	((((((((.(((((((((.(((((((((((((((((....)))))))))))))))))..))))))))))))))))).	CAAAAGTTCGTTTGGGTTTTTC	-
SH_MCA-m0039	NC_019459.1:38878102:38878178:-	-45.8	SH_MCA-m0039-5p	-	7	7	-	TGGGTTGGTCCAAAAGTTCGTTTGGGTTTTTCCATACATCTGTGGAAAAACTCGAATAAAGCTTTTGGCCAACCCAG	((((((((.(((((((((.(((((((((((((((((....)))))))))))))))))..))))))))))))))))).	CAAAAGTTCGTTTGGGTTTTTC	-
SH_ZCA-m0053	NC_019459.1:38878102:38878178:-	-45.8	SH_ZCA-m0053-5p	-	8	8	-	TGGGTTGGTCCAAAAGTTCGTTTGGGTTTTTCCATACATCTGTGGAAAAACTCGAATAAAGCTTTTGGCCAACCCAG	((((((((.(((((((((.(((((((((((((((((....)))))))))))))))))..))))))))))))))))).	CAAAAGTTCGTTTGGGTTTTTC	-
SH_ZCA-m0247	NC_019471.1:24454472:24454550:-	-45.8	-	SH_ZCA-m0247-3p	5	-	5	TTGGGTTGGCCAAAAAGTTTGTTCAGGTTTTTCCATAATATCTTACAGGAAAATCTGAATGAATTTTTTGGCCAACCCA	.((((((((((((((((((..((((((((((((..(((....)))..))))))))))))..))))))))))))))))))	-	AAAATCTGAATGAATTTTTT
SH_JCA-m0120	NC_019463.1:58440145:58440228:-	-45.91	-	SH_JCA-m0120-3p	18	-	18	GTATTGGGTTAGCCAAAAAGTTCGTTTGGGTTTTTCCATATGGTTTTACAGAAAACCCAAACGAACTTGTTGGCCAACCCAGTA	.(((((((((.(((((.((((((((((((((((((((....)).......)))))))))))))))))).))))).)))))))))	-	AAACCCAAACGAACTTGTTGGC
SH_MCA-m0099	NC_019463.1:58440145:58440228:-	-45.91	-	SH_MCA-m0099-3p	10	-	10	GTATTGGGTTAGCCAAAAAGTTCGTTTGGGTTTTTCCATATGGTTTTACAGAAAACCCAAACGAACTTGTTGGCCAACCCAGTA	.(((((((((.(((((.((((((((((((((((((((....)).......)))))))))))))))))).))))).)))))))))	-	AAACCCAAACGAACTTGTTGGC
SH_ZCA-m0133	NC_019463.1:58440145:58440228:-	-45.91	-	SH_ZCA-m0133-3p	7	-	7	GTATTGGGTTAGCCAAAAAGTTCGTTTGGGTTTTTCCATATGGTTTTACAGAAAACCCAAACGAACTTGTTGGCCAACCCAGTA	.(((((((((.(((((.((((((((((((((((((((....)).......)))))))))))))))))).))))).)))))))))	-	AAACCCAAACGAACTTGTTGGC
SH_JCA-m0309	NC_019484.1:20026656:20026737:-	-46	-	SH_JCA-m0309-3p	26	-	26	TATTGGGTTGGCCAAAAAGTTCATTCGTGTTTTTCATGACATCTTATGGAAAAACCTGAATGACCTTTTTGGCCAACCCAAT	.((((((((((((((((((.(((((((.(((((((((((....)))).))))))).))))))).))))))))))))))))))	-	AAAACCTGAATGACCTTTTTGG
SH_MCA-m0123	NC_019465.1:71254348:71254429:-	-46	-	SH_MCA-m0123-3p	5	-	5	ATTGGGTCTGGCCAAAAAGTTCATCCAGGATTTTCTGTAAGTTGTACAGGAAACCCTGAACGAACTTTTTGGCCAACCCAAC	.((((((.((((((((((((((...((((.(((((((((.....))))))))).))))...)))))))))))))))))))).	-	AAACCCTGAACGAACTTTTTGG
SH_MCA-m0267	NC_019484.1:20026656:20026737:-	-46	-	SH_MCA-m0267-3p	13	-	13	TATTGGGTTGGCCAAAAAGTTCATTCGTGTTTTTCATGACATCTTATGGAAAAACCTGAATGACCTTTTTGGCCAACCCAAT	.((((((((((((((((((.(((((((.(((((((((((....)))).))))))).))))))).))))))))))))))))))	-	AAAACCTGAATGACCTTTTTGG
SH_ZCA-m0165	NC_019465.1:71254348:71254429:-	-46	-	SH_ZCA-m0165-3p	8	-	8	ATTGGGTCTGGCCAAAAAGTTCATCCAGGATTTTCTGTAAGTTGTACAGGAAACCCTGAACGAACTTTTTGGCCAACCCAAC	.((((((.((((((((((((((...((((.(((((((((.....))))))))).))))...)))))))))))))))))))).	-	AAACCCTGAACGAACTTTTTGG
SH_ZCA-m0378	NC_019484.1:20026656:20026737:-	-46	-	SH_ZCA-m0378-3p	14	-	14	TATTGGGTTGGCCAAAAAGTTCATTCGTGTTTTTCATGACATCTTATGGAAAAACCTGAATGACCTTTTTGGCCAACCCAAT	.((((((((((((((((((.(((((((.(((((((((((....)))).))))))).))))))).))))))))))))))))))	-	AAAACCTGAATGACCTTTTTGG
SH_JCA-m0063	NC_019459.1:103357052:103357130:-	-46.1	SH_JCA-m0063-5p	-	5	5	-	TGGGTTGGCCCAAAAGTTCGTTTGGGTTTTTCCGTATCATCTTAATGAAGAACGTGAGTGAACTTTTGGGCCAACCCAA	((((((((((((((((((((((((.(((((((..((......))..))))))).)))))))))))))))))))))))).	CAAAAGTTCGTTTGGGTTTTTC	-
SH_MCA-m0043	NC_019459.1:103357052:103357130:-	-46.1	SH_MCA-m0043-5p	-	7	7	-	TGGGTTGGCCCAAAAGTTCGTTTGGGTTTTTCCGTATCATCTTAATGAAGAACGTGAGTGAACTTTTGGGCCAACCCAA	((((((((((((((((((((((((.(((((((..((......))..))))))).)))))))))))))))))))))))).	CAAAAGTTCGTTTGGGTTTTTC	-
SH_ZCA-m0061	NC_019459.1:103357052:103357130:-	-46.1	SH_ZCA-m0061-5p	-	8	8	-	TGGGTTGGCCCAAAAGTTCGTTTGGGTTTTTCCGTATCATCTTAATGAAGAACGTGAGTGAACTTTTGGGCCAACCCAA	((((((((((((((((((((((((.(((((((..((......))..))))))).)))))))))))))))))))))))).	CAAAAGTTCGTTTGGGTTTTTC	-
SH_JCA-m0021	NC_019458.1:73319111:73319196:-	-46.2	-	SH_JCA-m0021-3p	7	-	7	ATATTGGGCTGGCCAAAAAGTTCATTCTGGTTCTTTCCGTAAGATGTTATGGAAAAACACAAATGAACTTTTTGGCCAACCCAGTA	.(((((((.(((((((((((((((((.(((((.(((((((((....)))))))))))).))))))))))))))))))).)))))))	-	AAACACAAATGAACTTTTTGGC
SH_JCA-m0057	NC_019459.1:51982648:51982730:-	-46.2	-	SH_JCA-m0057-3p	13	-	13	TATTGGGTTGACCCAAAAATTCATTCAGGTTTTTCCATAACATCTAATGGAAAAACCTGAACAAACTTTTGGGTCGATCCAAT	.(((((((((((((((((.((..(((((((((((((((........)))))))))))))))..)).)))))))))))))))))	-	AAAACCTGAACAAACTTTTGGG
SH_JCA-m0140	NC_019466.1:49274038:49274120:+	-46.2	-	SH_JCA-m0140-3p	11	-	11	TATTGGATTGGCCAAAAAGTTTGTTTAGGTTTTTCTGTTAGATATCATGGGGAAACCTGAATGAACTTTTTGGCCAACCCAAT	.(((((.((((((((((((((..(((((((((..((((........))))..)))))))))..)))))))))))))).)))))	-	GAAACCTGAATGAACTTTTTGG
SH_JCA-m0182	NC_019470.1:64877539:64877611:+	-46.2	SH_JCA-m0182-5p	-	12	11	-	GTTGGCCAAAAAGTTCATTTGGGCTTTTCTGTAATGTCCTGTGGAAAAACCCAAATGAACTTTTTGGCCAACC	(((((((((((((((((((((((.(((((..((......))..))))).))))))))))))))))))))))).	AAGTTCATTTGGGCTTTTCTGT	-
SH_MCA-m0014	NC_019458.1:73319111:73319196:-	-46.2	-	SH_MCA-m0014-3p	10	-	10	ATATTGGGCTGGCCAAAAAGTTCATTCTGGTTCTTTCCGTAAGATGTTATGGAAAAACACAAATGAACTTTTTGGCCAACCCAGTA	.(((((((.(((((((((((((((((.(((((.(((((((((....)))))))))))).))))))))))))))))))).)))))))	-	AAACACAAATGAACTTTTTGGC
SH_MCA-m0040	NC_019459.1:51982648:51982730:-	-46.2	-	SH_MCA-m0040-3p	7	-	7	TATTGGGTTGACCCAAAAATTCATTCAGGTTTTTCCATAACATCTAATGGAAAAACCTGAACAAACTTTTGGGTCGATCCAAT	.(((((((((((((((((.((..(((((((((((((((........)))))))))))))))..)).)))))))))))))))))	-	AAAACCTGAACAAACTTTTGGG
SH_MCA-m0125	NC_019466.1:49274038:49274120:+	-46.2	-	SH_MCA-m0125-3p	10	-	10	TATTGGATTGGCCAAAAAGTTTGTTTAGGTTTTTCTGTTAGATATCATGGGGAAACCTGAATGAACTTTTTGGCCAACCCAAT	.(((((.((((((((((((((..(((((((((..((((........))))..)))))))))..)))))))))))))).)))))	-	GAAACCTGAATGAACTTTTTGG
SH_ZCA-m0022	NC_019458.1:73319111:73319196:-	-46.2	-	SH_ZCA-m0022-3p	18	-	18	ATATTGGGCTGGCCAAAAAGTTCATTCTGGTTCTTTCCGTAAGATGTTATGGAAAAACACAAATGAACTTTTTGGCCAACCCAGTA	.(((((((.(((((((((((((((((.(((((.(((((((((....)))))))))))).))))))))))))))))))).)))))))	-	AAACACAAATGAACTTTTTGGC
SH_ZCA-m0170	NC_019466.1:49274038:49274120:+	-46.2	-	SH_ZCA-m0170-3p	13	-	13	TATTGGATTGGCCAAAAAGTTTGTTTAGGTTTTTCTGTTAGATATCATGGGGAAACCTGAATGAACTTTTTGGCCAACCCAAT	.(((((.((((((((((((((..(((((((((..((((........))))..)))))))))..)))))))))))))).)))))	-	GAAACCTGAATGAACTTTTTGG
SH_ZCA-m0221	NC_019470.1:64877539:64877611:+	-46.2	SH_ZCA-m0221-5p	-	8	8	-	GTTGGCCAAAAAGTTCATTTGGGCTTTTCTGTAATGTCCTGTGGAAAAACCCAAATGAACTTTTTGGCCAACC	(((((((((((((((((((((((.(((((..((......))..))))).))))))))))))))))))))))).	AAGTTCATTTGGGCTTTTCTGT	-
SH_JCA-m0086	NC_019460.1:154908676:154908757:-	-46.22	-	SH_JCA-m0086-3p	7	-	7	TATTGGCTTGGCCCAAAAGTTTGCTTGGGTTTTCCATAAGATGGAATGGGAAAACCTGAACAAACTTTTGGGCCAATCCAAT	.(((((.((((((((((((((((.(..((((((((.............))))))))..).)))))))))))))))).)))))	-	AAAACCTGAACAAACTTTTGGG
SH_MCA-m0063	NC_019460.1:154908676:154908757:-	-46.22	-	SH_MCA-m0063-3p	6	-	6	TATTGGCTTGGCCCAAAAGTTTGCTTGGGTTTTCCATAAGATGGAATGGGAAAACCTGAACAAACTTTTGGGCCAATCCAAT	.(((((.((((((((((((((((.(..((((((((.............))))))))..).)))))))))))))))).)))))	-	AAAACCTGAACAAACTTTTGGG
SH_ZCA-m0094	NC_019460.1:154908676:154908757:-	-46.22	-	SH_ZCA-m0094-3p	6	-	6	TATTGGCTTGGCCCAAAAGTTTGCTTGGGTTTTCCATAAGATGGAATGGGAAAACCTGAACAAACTTTTGGGCCAATCCAAT	.(((((.((((((((((((((((.(..((((((((.............))))))))..).)))))))))))))))).)))))	-	AAAACCTGAACAAACTTTTGGG
SH_JCA-m0119	NC_019463.1:115753821:115753895:+	-46.3	SH_JCA-m0119-5p	-	7	7	-	CCCTGCCCTCTCTGGTGCTTAGACTCTGTGCTTCCATCCTAAGGCAGCAGGGTTTGGGCAGCAGAGGGGGCCGCC	....((((((((((.((((((((((((((((((........))))).))))))))))))).))))))))))....	TCTGGTGCTTAGACTCTGTGCTTC	-
SH_MCA-m0098	NC_019463.1:115753821:115753895:+	-46.3	SH_MCA-m0098-5p	-	7	7	-	CCCTGCCCTCTCTGGTGCTTAGACTCTGTGCTTCCATCCTAAGGCAGCAGGGTTTGGGCAGCAGAGGGGGCCGCC	....((((((((((.((((((((((((((((((........))))).))))))))))))).))))))))))....	TCTGGTGCTTAGACTCTGTGCT	-
SH_ZCA-m0131	NC_019463.1:115753821:115753895:+	-46.3	SH_ZCA-m0131-5p	-	9	9	-	CCCTGCCCTCTCTGGTGCTTAGACTCTGTGCTTCCATCCTAAGGCAGCAGGGTTTGGGCAGCAGAGGGGGCCGCC	....((((((((((.((((((((((((((((((........))))).))))))))))))).))))))))))....	TCTGGTGCTTAGACTCTGTGCTT	-
SH_JCA-m0101	NC_019461.1:92879169:92879267:-	-46.4	SH_JCA-m0101-5p	-	10	10	-	GGGCTGCCCCCAGGGCAGGATGGCTATCTCGGGTGCTTTACTCTCCCGAGGGCTTCCCTGTCCTGCAGTGCCACCTGAGGAGATGGACGGGGACAGTGG	..(((((((((((((((((..((((..((((((...........))))))))))..))))))))).....(((.((....)).)))..)))).))))..	CAGGGCAGGATGGCTATCTCGG	-
SH_JCA-m0133	NC_019464.1:92283713:92283793:-	-46.6	-	SH_JCA-m0133-3p	11	-	11	TATTGGGCTGGCCAAAAAGTTCATTTCGGTTTTTCCATTAGATGTGTGGGAAACCTGAATGAACTTTTTGGCCAATCCAAT	.(((((..((((((((((((((((((.(((((..((((.....))).)..))))).))))))))))))))))))..)))))	-	GAAACCTGAATGAACTTTTTGG
SH_MCA-m0112	NC_019464.1:92283713:92283793:-	-46.6	-	SH_MCA-m0112-3p	10	-	10	TATTGGGCTGGCCAAAAAGTTCATTTCGGTTTTTCCATTAGATGTGTGGGAAACCTGAATGAACTTTTTGGCCAATCCAAT	.(((((..((((((((((((((((((.(((((..((((.....))).)..))))).))))))))))))))))))..)))))	-	GAAACCTGAATGAACTTTTTGG
SH_ZCA-m0153	NC_019464.1:92283713:92283793:-	-46.6	-	SH_ZCA-m0153-3p	13	-	13	TATTGGGCTGGCCAAAAAGTTCATTTCGGTTTTTCCATTAGATGTGTGGGAAACCTGAATGAACTTTTTGGCCAATCCAAT	.(((((..((((((((((((((((((.(((((..((((.....))).)..))))).))))))))))))))))))..)))))	-	GAAACCTGAATGAACTTTTTGG
SH_MCA-m0009	NC_019458.1:248639013:248639102:+	-46.7	-	SH_MCA-m0009-3p	7	-	7	TTGGGTTGGCCAAAAAATTTGTTTGGGTTTTGTTCAGGTTTTCCTGTGAGATGGTGCAGCAAAACCTGAATGAACTTTTTGGCCAGCCCA	.(((((((((((((((.((..((..(((((((((((((....))))...........)))))))))..))..)).)))))))))))))))	-	CAAAACCTGAATGAACTTTTT
SH_JCA-m0149	NC_019466.1:58611681:58611772:-	-47	-	SH_JCA-m0149-3p	16	-	16	GCAGGTTGGCCAAAATGTATTTTTGGGTTTTTCCATGATATGTTAAAACCCATGTTTTGGAAAGGCCCAAATGAACTTTTTGGCCAACCCAA	...((((((((((((.((...((((((((((((((.((((((........)))))).))))))))))))))...)).))))))))))))...	-	AAAGGCCCAAATGAACTTTTTG
SH_MCA-m0130	NC_019466.1:58611681:58611772:-	-47	-	SH_MCA-m0130-3p	8	-	8	GCAGGTTGGCCAAAATGTATTTTTGGGTTTTTCCATGATATGTTAAAACCCATGTTTTGGAAAGGCCCAAATGAACTTTTTGGCCAACCCAA	...((((((((((((.((...((((((((((((((.((((((........)))))).))))))))))))))...)).))))))))))))...	-	AAAGGCCCAAATGAACTTTTTG
SH_ZCA-m0179	NC_019466.1:58611681:58611772:-	-47	-	SH_ZCA-m0179-3p	15	-	15	GCAGGTTGGCCAAAATGTATTTTTGGGTTTTTCCATGATATGTTAAAACCCATGTTTTGGAAAGGCCCAAATGAACTTTTTGGCCAACCCAA	...((((((((((((.((...((((((((((((((.((((((........)))))).))))))))))))))...)).))))))))))))...	-	AAAGGCCCAAATGAACTTTTTG
SH_JCA-m0132	NC_019464.1:89185349:89185427:-	-47.1	SH_JCA-m0132-5p	SH_JCA-m0132-3p	170	3	167	GGGTTAGCTAAAAGGTTCATTTGGGTTTCTCTGTAGTATCTTGTGGAAAAACTCAGATGAACTTTTTGGCTAACCCAGT	((((((((((((((((((((((((((((.((..(((....)))..)).))))))))))))))))))))))))))))...	AAAGGTTCATTTGGGTTTCTCT	AAAACTCAGATGAACTTTTTGG
SH_JCA-m0172	NC_019469.1:18050938:18051015:-	-47.1	SH_JCA-m0172-5p	SH_JCA-m0172-3p	223	2	221	GGGTTGGCCAAAAAGTTCATTAGGGTTTTTCTGTGAGATGGTATGGAAAAAACCGAGTGAACTTTTTGGCCAGCCCAA	(((((((((((((((((((((.((.((((((((((......)))))))))).)).)))))))))))))))))))))..	AAAAGTTCATTAGGGTTTTTCTG	AAAAAACCGAGTGAACTTTTTG
SH_MCA-m0111	NC_019464.1:89185349:89185427:-	-47.1	SH_MCA-m0111-5p	SH_MCA-m0111-3p	154	2	152	GGGTTAGCTAAAAGGTTCATTTGGGTTTCTCTGTAGTATCTTGTGGAAAAACTCAGATGAACTTTTTGGCTAACCCAGT	((((((((((((((((((((((((((((.((..(((....)))..)).))))))))))))))))))))))))))))...	AAAGGTTCATTTGGGTTTCTCT	AAAACTCAGATGAACTTTTTGG
SH_MCA-m0153	NC_019469.1:18050938:18051015:-	-47.1	SH_MCA-m0153-5p	SH_MCA-m0153-3p	848	3	845	GGGTTGGCCAAAAAGTTCATTAGGGTTTTTCTGTGAGATGGTATGGAAAAAACCGAGTGAACTTTTTGGCCAGCCCAA	(((((((((((((((((((((.((.((((((((((......)))))))))).)).)))))))))))))))))))))..	AAAAGTTCATTAGGGTTTTTCT	AAAAAACCGAGTGAACTTTTTG
SH_ZCA-m0210	NC_019469.1:18050938:18051015:-	-47.1	SH_ZCA-m0210-5p	SH_ZCA-m0210-3p	203	4	199	GGGTTGGCCAAAAAGTTCATTAGGGTTTTTCTGTGAGATGGTATGGAAAAAACCGAGTGAACTTTTTGGCCAGCCCAA	(((((((((((((((((((((.((.((((((((((......)))))))))).)).)))))))))))))))))))))..	AAAAGTTCATTAGGGTTTTTCT	AAAAAACCGAGTGAACTTTTTG
SH_JCA-m0218	NC_019474.1:12266174:12266253:+	-47.22	SH_JCA-m0218-5p	-	23	23	-	TGGGTTGGCCAATAAGTTCGTTTGGGTTTTTCCATAAGATACAGCAGGAAAAACCCAAGCAAACGTTTTGGCCAACCCAA	((((((((((((...(((.((((((((((((((.............)))))))))))))).)))...)))))))))))).	AATAAGTTCGTTTGGGTTTTT	-
SH_MCA-m0188	NC_019474.1:12266174:12266253:+	-47.22	SH_MCA-m0188-5p	-	29	29	-	TGGGTTGGCCAATAAGTTCGTTTGGGTTTTTCCATAAGATACAGCAGGAAAAACCCAAGCAAACGTTTTGGCCAACCCAA	((((((((((((...(((.((((((((((((((.............)))))))))))))).)))...)))))))))))).	AATAAGTTCGTTTGGGTTTTT	-
SH_ZCA-m0268	NC_019474.1:12266174:12266253:+	-47.22	SH_ZCA-m0268-5p	-	70	70	-	TGGGTTGGCCAATAAGTTCGTTTGGGTTTTTCCATAAGATACAGCAGGAAAAACCCAAGCAAACGTTTTGGCCAACCCAA	((((((((((((...(((.((((((((((((((.............)))))))))))))).)))...)))))))))))).	AATAAGTTCGTTTGGGTTTTT	-
SH_JCA-m0083	NC_019460.1:102643045:102643139:-	-47.3	SH_JCA-m0083-5p	-	7	7	-	GCCGTGTGAGAGCAGAGCGAGCAGGACAGTGCGTGGGGATGGGGGCCTGTCCCACTCGCTGTGCGGCTCACACTGTATCGCGTGTGCACGAGGCA	((((((((((.(((.((((((..((((((.((.(........).))))))))..)))))).)))..)))))))....(((.(....).)))))).	AGCAGAGCGAGCAGGACAGTG	-
SH_JCA-m0293	NC_019483.1:40865956:40866033:-	-47.3	SH_JCA-m0293-5p	SH_JCA-m0293-3p	41	38	2	GCTCACCCACTTGTTGTCAGGAGTCACTGCTCATGAGGCTCCTCGAGCAGCAACTCCTGACAACTAGAAGGGAGGGCA	((((.(((.((.((((((((((((..((((((..(((....)))))))))..)))))))))))).))..))).)))).	TTGTTGTCAGGAGTCACTGCTC	CAGCAACTCCTGACAACTAGA
SH_MCA-m0060	NC_019460.1:102643045:102643139:-	-47.3	SH_MCA-m0060-5p	-	7	7	-	GCCGTGTGAGAGCAGAGCGAGCAGGACAGTGCGTGGGGATGGGGGCCTGTCCCACTCGCTGTGCGGCTCACACTGTATCGCGTGTGCACGAGGCA	((((((((((.(((.((((((..((((((.((.(........).))))))))..)))))).)))..)))))))....(((.(....).)))))).	AGCAGAGCGAGCAGGACAGTG	-
SH_JCA-m0012	NC_019458.1:248639012:248639103:+	-47.7	-	SH_JCA-m0012-3p	8	-	8	ATTGGGTTGGCCAAAAAATTTGTTTGGGTTTTGTTCAGGTTTTCCTGTGAGATGGTGCAGCAAAACCTGAATGAACTTTTTGGCCAGCCCAA	.((((((((((((((((.((..((..(((((((((((((....))))...........)))))))))..))..)).))))))))))))))))	-	CAAAACCTGAATGAACTTTTTG
SH_ZCA-m0013	NC_019458.1:248639012:248639103:+	-47.7	-	SH_ZCA-m0013-3p	8	-	8	ATTGGGTTGGCCAAAAAATTTGTTTGGGTTTTGTTCAGGTTTTCCTGTGAGATGGTGCAGCAAAACCTGAATGAACTTTTTGGCCAGCCCAA	.((((((((((((((((.((..((..(((((((((((((....))))...........)))))))))..))..)).))))))))))))))))	-	CAAAACCTGAATGAACTTTTTG
SH_ZCA-m0152	NC_019464.1:89185349:89185428:-	-47.8	SH_ZCA-m0152-5p	SH_ZCA-m0152-3p	272	1	271	TGGGTTAGCTAAAAGGTTCATTTGGGTTTCTCTGTAGTATCTTGTGGAAAAACTCAGATGAACTTTTTGGCTAACCCAGT	(((((((((((((((((((((((((((((.((..(((....)))..)).)))))))))))))))))))))))))))))..	AAAAGGTTCATTTGGGTTTCT	AAAACTCAGATGAACTTTTTGG
SH_JCA-m0073	NC_019460.1:172445280:172445356:+	-48.1	SH_JCA-m0073-5p	-	7	7	-	GGGTTGGCCAAAAGGTTCATTTGTGTTTTTCTGTGACATCTTATGGAAAAACTCAAATGAACTTTTGGGCCAACCCA	(((((((((.(((((((((((((.((((((((((((....)))))))))))).))))))))))))).))))))))).	AAAGGTTCATTTGTGTTTTTCT	-
SH_JCA-m0297	NC_019484.1:52660042:52660117:+	-48.1	SH_JCA-m0297-5p	-	5	5	-	GGGTTGGCCAAAAAGTTCGTTTGGGTTTTTCAGTACCCTGTTATGGAAAAACCTGAACGAACTTTTTGGCCAACTG	.((((((((((((((((((((..((((((((.(((......))).))))))))..)))))))))))))))))))).	AAAAGTTCGTTTGGGTTTTTCA	-
SH_MCA-m0255	NC_019484.1:52660042:52660117:+	-48.1	SH_MCA-m0255-5p	-	13	13	-	GGGTTGGCCAAAAAGTTCGTTTGGGTTTTTCAGTACCCTGTTATGGAAAAACCTGAACGAACTTTTTGGCCAACTG	.((((((((((((((((((((..((((((((.(((......))).))))))))..)))))))))))))))))))).	AAAAGTTCGTTTGGGTTTTTCA	-
SH_ZCA-m0076	NC_019460.1:172445280:172445356:+	-48.1	SH_ZCA-m0076-5p	-	11	11	-	GGGTTGGCCAAAAGGTTCATTTGTGTTTTTCTGTGACATCTTATGGAAAAACTCAAATGAACTTTTGGGCCAACCCA	(((((((((.(((((((((((((.((((((((((((....)))))))))))).))))))))))))).))))))))).	AAAGGTTCATTTGTGTTTTTCT	-
SH_ZCA-m0356	NC_019484.1:52660042:52660117:+	-48.1	SH_ZCA-m0356-5p	-	39	39	-	GGGTTGGCCAAAAAGTTCGTTTGGGTTTTTCAGTACCCTGTTATGGAAAAACCTGAACGAACTTTTTGGCCAACTG	.((((((((((((((((((((..((((((((.(((......))).))))))))..)))))))))))))))))))).	AAAAGTTCGTTTGGGTTTTTCA	-
SH_ZCA-m0142	NC_019464.1:72410066:72410144:+	-48.2	SH_ZCA-m0142-5p	-	7	7	-	AGCTGGATCATATGGTAGCTCTTTTTGTTTTTTGTTTTTTTTAATAAAAGGACAAAAAGAGCCACCATGTGATCCAGCA	.(((((((((((((((.(((((((((((((((((((......))))))).)))))))))))).))))))))))))))).	TATGGTAGCTCTTTTTGTTTTT	-
SH_MCA-m0243	NC_019482.1:7938450:7938538:-	-48.3	SH_MCA-m0243-5p	-	9	9	-	CGGCGGGCGGCGGGCGTCGGGACGGAGCCGCGCACTCGGATCTGGGTCTTCGCGGTCAACGGCTTCTTTTAGGGCCCCGCCGCAGCCGA	((((..((((((((.(((.(((.(((((((((((((((....)))))....))).....))))))).)))..))))))))))).)))).	CGGGCGTCGGGACGGAGCCG	-
SH_MCA-m0106	NC_019464.1:67281027:67281120:+	-48.5	SH_MCA-m0106-5p	-	9	9	-	TCGCGGCGGGCGGCGGGCGTCGGGACGGAGCCGCGCACTCGGATCTGGGTCTTCGCGGTCAACGGCTTCTTTTAGGGCCCCGCCGCAGCCGACC	...((((..((((((((.(((.(((.(((((((((((((((....)))))....))).....))))))).)))..))))))))))).))))...	CGGCGGGCGTCGGGACGGAGC	-
SH_JCA-m0064	NC_019459.1:172877576:172877658:-	-48.6	-	SH_JCA-m0064-3p	17	-	17	TATTGGGTCGGCCAAAAAGTTTATTCAGATTTTTCCGTAAGATGTTATGGAAAAATCTGAATGAACTTTTTGACCAACCCAGT	.(((((((.((.((((((((((((((((((((((((((((....)))))))))))))))))))))))))))).)).)))))))	-	AAAATCTGAATGAACTTTTTGA
SH_MCA-m0044	NC_019459.1:172877576:172877658:-	-48.6	-	SH_MCA-m0044-3p	7	-	7	TATTGGGTCGGCCAAAAAGTTTATTCAGATTTTTCCGTAAGATGTTATGGAAAAATCTGAATGAACTTTTTGACCAACCCAGT	.(((((((.((.((((((((((((((((((((((((((((....)))))))))))))))))))))))))))).)).)))))))	-	AAAATCTGAATGAACTTTTTGA
SH_ZCA-m0063	NC_019459.1:172877576:172877658:-	-48.6	-	SH_ZCA-m0063-3p	48	-	48	TATTGGGTCGGCCAAAAAGTTTATTCAGATTTTTCCGTAAGATGTTATGGAAAAATCTGAATGAACTTTTTGACCAACCCAGT	.(((((((.((.((((((((((((((((((((((((((((....)))))))))))))))))))))))))))).)).)))))))	-	AAAATCTGAATGAACTTTTTGA
SH_JCA-m0043	NC_019459.1:140159790:140159872:+	-48.8	-	SH_JCA-m0043-3p	49	-	49	TATTGGGTTGGCCACAGAGTTCATTTGGGTTTTTCCGTAGTATCTTATGTAAAAATCTGCATGAACTTTGTGGCCAACCCGGT	.(((((((((((((((((((((((.(((((((((.(((((....))))).))))))))).)))))))))))))))))))))))	-	AAAAATCTGCATGAACTTTGTGG
SH_JCA-m0062	NC_019459.1:101251723:101251803:-	-48.8	-	SH_JCA-m0062-3p	47	-	47	TATTGGGTTGGCCAAAAAGTTTGTTCGAGGTTGCGTGCCATATTATGGACAAACCTGAATGAACTTTTTGGCCAACCCAAT	.((((((((((((((((((((..(((.(((((..((.((((...)))))).))))))))..))))))))))))))))))))	-	CAAACCTGAATGAACTTTTTGG
SH_MCA-m0029	NC_019459.1:140159790:140159872:+	-48.8	-	SH_MCA-m0029-3p	49	-	49	TATTGGGTTGGCCACAGAGTTCATTTGGGTTTTTCCGTAGTATCTTATGTAAAAATCTGCATGAACTTTGTGGCCAACCCGGT	.(((((((((((((((((((((((.(((((((((.(((((....))))).))))))))).)))))))))))))))))))))))	-	AAAAATCTGCATGAACTTTGTGG
SH_MCA-m0042	NC_019459.1:101251723:101251803:-	-48.8	-	SH_MCA-m0042-3p	33	-	33	TATTGGGTTGGCCAAAAAGTTTGTTCGAGGTTGCGTGCCATATTATGGACAAACCTGAATGAACTTTTTGGCCAACCCAAT	.((((((((((((((((((((..(((.(((((..((.((((...)))))).))))))))..))))))))))))))))))))	-	CAAACCTGAATGAACTTTTTGG
SH_MCA-m0058	NC_019460.1:18128635:18128715:-	-48.8	-	SH_MCA-m0058-3p	20	-	20	ATTGGGTTGGTCAAAAAGTTTGTTCAAGCTTTGCCATAAGATGGTATGGAAAGGCCTGAATGAACTTTTTGACCAACCCAA	.(((((((((((((((((((..((((.(((((.(((((......))))).))))).))))..)))))))))))))))))))	-	AAAGGCCTGAATGAACTTTTTG
SH_ZCA-m0039	NC_019459.1:140159790:140159872:+	-48.8	-	SH_ZCA-m0039-3p	87	-	87	TATTGGGTTGGCCACAGAGTTCATTTGGGTTTTTCCGTAGTATCTTATGTAAAAATCTGCATGAACTTTGTGGCCAACCCGGT	.(((((((((((((((((((((((.(((((((((.(((((....))))).))))))))).)))))))))))))))))))))))	-	AAAAATCTGCATGAACTTTGTGG
SH_ZCA-m0060	NC_019459.1:101251723:101251803:-	-48.8	-	SH_ZCA-m0060-3p	40	-	40	TATTGGGTTGGCCAAAAAGTTTGTTCGAGGTTGCGTGCCATATTATGGACAAACCTGAATGAACTTTTTGGCCAACCCAAT	.((((((((((((((((((((..(((.(((((..((.((((...)))))).))))))))..))))))))))))))))))))	-	CAAACCTGAATGAACTTTTTGG
SH_ZCA-m0086	NC_019460.1:18128635:18128715:-	-48.8	-	SH_ZCA-m0086-3p	38	-	37	ATTGGGTTGGTCAAAAAGTTTGTTCAAGCTTTGCCATAAGATGGTATGGAAAGGCCTGAATGAACTTTTTGACCAACCCAA	.(((((((((((((((((((..((((.(((((.(((((......))))).))))).))))..)))))))))))))))))))	-	AAAGGCCTGAATGAACTTTTTG
SH_JCA-m0104	NC_019461.1:113048022:113048100:-	-48.9	SH_JCA-m0104-5p	SH_JCA-m0104-3p	17	14	3	GGCCGGGGGGCCGGGGAAAGCAGGAGTGAGGGTCTGCATCCCAGTAAGCCTCGTCCTGCTTTCCCCACAGGCACCCCTC	....(((((((((((((((((((((.(((((.(.(((......)))).))))))))))))))))))...))).))))).	CCGGGGAAAGCAGGAGTGAGG	CCTCGTCCTGCTTTCCCCACA
SH_MCA-m0082	NC_019461.1:113048022:113048100:-	-48.9	SH_MCA-m0082-5p	SH_MCA-m0082-3p	16	15	1	GGCCGGGGGGCCGGGGAAAGCAGGAGTGAGGGTCTGCATCCCAGTAAGCCTCGTCCTGCTTTCCCCACAGGCACCCCTC	....(((((((((((((((((((((.(((((.(.(((......)))).))))))))))))))))))...))).))))).	CCGGGGAAAGCAGGAGTGAGGGT	CCTCGTCCTGCTTTCCCCACA
SH_MCA-m0097	NC_019463.1:111187713:111187788:+	-48.9	SH_MCA-m0097-5p	-	5	5	-	AGGCTGGCCAAAAAGTTTGTTTGGGTTTCTCTGTACTATCTTACAGAAAAACTTGAACAGACTTTTTGGCCAGCTC	.((((((((((((((((((((..(((((.((((((......)))))).)))))..)))))))))))))))))))).	AAAAGTTTGTTTGGGTTTCTCT	-
SH_ZCA-m0130	NC_019463.1:111187713:111187788:+	-48.9	SH_ZCA-m0130-5p	-	13	13	-	AGGCTGGCCAAAAAGTTTGTTTGGGTTTCTCTGTACTATCTTACAGAAAAACTTGAACAGACTTTTTGGCCAGCTC	.((((((((((((((((((((..(((((.((((((......)))))).)))))..)))))))))))))))))))).	AAAAGTTTGTTTGGGTTTCTCT	-
SH_ZCA-m0267	NC_019474.1:6666203:6666281:+	-48.9	-	SH_ZCA-m0267-3p	10	-	10	TTGGGTTGGCCAAAAGGTTCATTTGGGATTTTCCGTAAGATGTTAAGGAAAAACCTGAAGGAACCTTTTGGCCAACCCA	.(((((((((((((((((((.((..((.((((((.(((....))).)))))).))..)).)))))))))))))))))))	-	AAAACCTGAAGGAACCTTTT
SH_MCA-m0145	NC_019468.1:35322973:35323053:-	-49.4	-	SH_MCA-m0145-3p	26	-	26	TATGAGACTTTGGAAAAGCCTTGCAAAAATTAATTAATAAAATAAAAAATTAATTTTTGCAAGGCTTTTCCAAAGTCTCAT	.((((((((((((((((((((((((((((((((((............))))))))))))))))))))))))))))))))))	-	TAATTTTTGCAAGGCTTTTCC
SH_ZCA-m0198	NC_019468.1:35322973:35323053:-	-49.4	-	SH_ZCA-m0198-3p	33	-	33	TATGAGACTTTGGAAAAGCCTTGCAAAAATTAATTAATAAAATAAAAAATTAATTTTTGCAAGGCTTTTCCAAAGTCTCAT	.((((((((((((((((((((((((((((((((((............))))))))))))))))))))))))))))))))))	-	TTAATTTTTGCAAGGCTTTTCC
SH_MCA-m0048	NC_019460.1:118040523:118040604:+	-49.7	-	SH_MCA-m0048-3p	6	-	6	TATGGGGTTGACCAAAAAGTTCATTTGGGTTGTTCCATAAAATGTTATGGAAAACCTGAGTGAACTTTTTGGCCAACCCTAT	.(((((((((.((((((((((((((..((((.((((((((....))))))))))))..)))))))))))))).)))))))))	-	AAAACCTGAGTGAACTTTTTGG
SH_ZCA-m0081	NC_019460.1:199091557:199091637:+	-49.8	SH_ZCA-m0081-5p	SH_ZCA-m0081-3p	38	37	1	GGGTTGGTGAAAAAGTTCGTTCGGGTTTTCACATAAGAGGTGTGAAAATCCTGAATGAACTTTTTGACCAACCCAATCTTT	((((((((.(((((((((((((((((((((((((.....))))))))).)))))))))))))))).)))))))).......	AAAAGTTCGTTCGGGTTTTC	CCTGAATGAACTTTTTGACCAA
SH_JCA-m0217	NC_019474.1:6666202:6666282:+	-49.9	-	SH_JCA-m0217-3p	9	-	9	ATTGGGTTGGCCAAAAGGTTCATTTGGGATTTTCCGTAAGATGTTAAGGAAAAACCTGAAGGAACCTTTTGGCCAACCCAA	.((((((((((((((((((((.((..((.((((((.(((....))).)))))).))..)).))))))))))))))))))))	-	AAAAACCTGAAGGAACCTTTTG
SH_MCA-m0141	NC_019468.1:35322972:35323052:+	-50.2	-	SH_MCA-m0141-3p	26	-	26	TATGAGACTTTGGAAAAGCCTTGCAAAAATTAATTTTTTATTTTATTAATTAATTTTTGCAAGGCTTTTCCAAAGTCTCAT	.((((((((((((((((((((((((((((((((((..(......)..))))))))))))))))))))))))))))))))))	-	TAATTTTTGCAAGGCTTTTCC
SH_ZCA-m0193	NC_019468.1:35322972:35323052:+	-50.2	-	SH_ZCA-m0193-3p	33	-	33	TATGAGACTTTGGAAAAGCCTTGCAAAAATTAATTTTTTATTTTATTAATTAATTTTTGCAAGGCTTTTCCAAAGTCTCAT	.((((((((((((((((((((((((((((((((((..(......)..))))))))))))))))))))))))))))))))))	-	TTAATTTTTGCAAGGCTTTTCC
SH_ZCA-m0328	NC_019480.1:4199903:4199981:-	-50.4	-	SH_ZCA-m0328-3p	8	-	8	CCTGTCAGCCGGCTCCAGGGGACCTGGCGCCGGCGCCGATGCCGACGCCGACGCCGAGGACTCCTGGCGGCGGCGAGAG	.((.((.((((.(.(((((((.(((((((.(((((.((....)).))))).)))).))).))))))).).)))))).))	-	CCGACGCCGAGGACTCCTGGCG
SH_ZCA-m0023	NC_019458.1:100178400:100178476:-	-50.62	SH_ZCA-m0023-5p	SH_ZCA-m0023-3p	249	2	247	CGGCCCGCCGCTGGCCCGCCCCGCTCCAGGAAGTGACCGAAAACCTGGAGCCGGAGCTGGTTAGCGGCGGGAGCTGC	...(((((((((((((.((((.((((((((.............)))))))).)).)).)))))))))))))......	CTGGCCCGCCCCGCTCCAGGA	TGGAGCCGGAGCTGGTTAGCGG
SH_MCA-m0109	NC_019464.1:34512270:34512358:-	-50.8	-	SH_MCA-m0109-3p	8	-	8	GCCTGTCCACATCCATCCCCCTGGGTCCTCCCCGGGACTCTGCGGAAGGCAGCGGGGGTGGGGGTGGGGTCGGCGGGGGGAAGGGCAGG	.(((((((...(((..((((((((.(((.((((.(..((((((........)))))).).)))).))).)))).))))))).)))))))	-	GGGGGTGGGGTCGGCGGGGG
SH_ZCA-m0241	NC_019471.1:56403861:56403946:+	-51.8	-	SH_ZCA-m0241-3p	5	-	5	TGGCGGGTGAACTCGCATTGCTTCCGGGCCCCCTCCGTCCTGCTGTCAGATCCAGGTGGGGCTCGGAAGCAGTGCGAGGCTAGCAT	..((.(((...(((((((((((((((((((((..((...(((....))).....)).)))))))))))))))))))))))).))..	-	TGGGGCTCGGAAGCAGTGCG
SH_ZCA-m0388	NC_019484.1:99016985:99017061:-	-51.9	SH_ZCA-m0388-5p	-	16	16	-	TTGGGTTGGCTGAAAAGTTCATTCGGGTTTTTCATAAGCCTCAGAAAAACCTGAATGAACTTTTTGGCCAACCCAAT	((((((((((..(((((((((((((((((((((..........)))))))))))))))))))))..)))))))))).	TGAAAAGTTCATTCGGGTTTTT	-
SH_JCA-m0299	NC_019484.1:77731950:77732030:+	-52.3	SH_JCA-m0299-5p	SH_JCA-m0299-3p	37	34	3	GGCCTCCAAGTCTTGGGCCTGCAAGTCTTGGAGGACCTCTTTATGGGCCTCCAAGCCTTGGGCCTGAGATGTGGTGGCCTG	((((.(((.((((..((((..((((.((((((((.(((......))))))))))).))))))))..)))).))).))))..	TCTTGGGCCTGCAAGTCTTGG	TCCAAGCCTTGGGCCTGAGATG
SH_MCA-m0258	NC_019484.1:77731950:77732030:+	-52.3	SH_MCA-m0258-5p	SH_MCA-m0258-3p	41	39	2	GGCCTCCAAGTCTTGGGCCTGCAAGTCTTGGAGGACCTCTTTATGGGCCTCCAAGCCTTGGGCCTGAGATGTGGTGGCCTG	((((.(((.((((..((((..((((.((((((((.(((......))))))))))).))))))))..)))).))).))))..	TCTTGGGCCTGCAAGTCTTGG	TCCAAGCCTTGGGCCTGAGATG
SH_JCA-m0317	NC_019484.1:110666492:110666572:-	-52.4	-	SH_JCA-m0317-3p	570	-	570	TATTGGGTTGGCCAAGAGTTTGTTCGGGTTTCTCCATAAGCTGTATAGAAAAACCCGAACGAGCTCTTTGGCCAACCCAAT	.((((((((((((((((((((((((((((((.((.(((.....))).)).)))))))))))))))).))))))))))))))	-	AAAACCCGAACGAGCTCTTTGG
SH_MCA-m0275	NC_019484.1:110666492:110666572:-	-52.4	-	SH_MCA-m0275-3p	444	-	444	TATTGGGTTGGCCAAGAGTTTGTTCGGGTTTCTCCATAAGCTGTATAGAAAAACCCGAACGAGCTCTTTGGCCAACCCAAT	.((((((((((((((((((((((((((((((.((.(((.....))).)).)))))))))))))))).))))))))))))))	-	AAAACCCGAACGAGCTCTTTGG
SH_ZCA-m0389	NC_019484.1:110666492:110666572:-	-52.4	-	SH_ZCA-m0389-3p	769	-	768	TATTGGGTTGGCCAAGAGTTTGTTCGGGTTTCTCCATAAGCTGTATAGAAAAACCCGAACGAGCTCTTTGGCCAACCCAAT	.((((((((((((((((((((((((((((((.((.(((.....))).)).)))))))))))))))).))))))))))))))	-	AAAACCCGAACGAGCTCTTTGG
SH_ZCA-m0384	NC_019484.1:90653246:90653325:-	-52.6	SH_ZCA-m0384-5p	-	16	16	-	TTGGGTTGGCTGAAAAGTTCATTCGGGTTTTTCTGTAACATCTTACAGGAAAGCCTGAATGAACCTTTGGCCAACCCAAT	((((((((((..((..((((((((((((((((((((((....)))))))))))))))))))))).))..)))))))))).	TGAAAAGTTCATTCGGGTTTTT	-
SH_ZCA-m0159	NC_019465.1:81114281:81114359:+	-52.7	SH_ZCA-m0159-5p	SH_ZCA-m0159-3p	7	2	5	GGGTTGGCCAGAAAGTTTGTTTGGGTTTTTCTAGAACATCTTTTCTGGAAAAACCTGAATGAACTCTTTGGCCAGCCCG	((((((((((((.((((..((..(((((((((((((......)))))))))))))..))..)))).)))))))))))).	GAAAGTTTGTTTGGGTTTTTCT	AAAAACCTGAATGAACTCTTT
SH_MCA-m0054	NC_019460.1:192451969:192452048:+	-52.82	-	SH_MCA-m0054-3p	15	-	15	GTCCATAGGGTCACAAAGAGGACACGGCGGAAGTGACTTAGCACACAGCTTCAGCCGTGTCCTCTTTGCGACCCTCTGGA	.((((.((((((.(((((((((((((((.(((((.............))))).))))))))))))))).)))))).))))	-	TTCAGCCGTGTCCTCTTTGCG
SH_JCA-m0238	NC_019476.1:31939715:31939795:+	-53	-	SH_JCA-m0238-3p	16	-	16	ATTGGGTTGGCCAGAAAGTTCATTTGGATTTTTCAGTACCATGTTACGGAAAAATCTGAATGAACTTTCTGGCCAATCCAA	.(((((((((((((((((((((((..((((((((.(((......))).))))))))..)))))))))))))))))))))))	-	AAAAATCTGAATGAACTTTCTG
SH_ZCA-m0290	NC_019476.1:31939715:31939795:+	-53	-	SH_ZCA-m0290-3p	15	-	15	ATTGGGTTGGCCAGAAAGTTCATTTGGATTTTTCAGTACCATGTTACGGAAAAATCTGAATGAACTTTCTGGCCAATCCAA	.(((((((((((((((((((((((..((((((((.(((......))).))))))))..)))))))))))))))))))))))	-	AAAAATCTGAATGAACTTTCTG
SH_ZCA-m0113	NC_019461.1:113048016:113048100:-	-53.1	SH_ZCA-m0113-5p	-	8	8	-	GGCCGGGGGGCCGGGGAAAGCAGGAGTGAGGGTCTGCATCCCAGTAAGCCTCGTCCTGCTTTCCCCACAGGCACCCCTCATGCCC	(((.(((((((((((((((((((((.(((((.(.(((......)))).))))))))))))))))))...))).)))))...))).	CCGGGGAAAGCAGGAGTGAG	-
SH_JCA-m0211	NC_019472.1:58133161:58133242:-	-53.2	-	SH_JCA-m0211-3p	25	-	25	ACAGGGTTGGCCAAAAAGTTCATTCAGGTTTTTCTATAAAACATTATGGAAAAACCTGAATGAACTTTTTGACCAACCCAAT	...(((((((.((((((((((((((((((((((((((((....)))))))))))))))))))))))))))).)))))))...	-	AAAACCTGAATGAACTTTTTGA
SH_MCA-m0184	NC_019472.1:58133161:58133242:-	-53.2	-	SH_MCA-m0184-3p	7	-	7	ACAGGGTTGGCCAAAAAGTTCATTCAGGTTTTTCTATAAAACATTATGGAAAAACCTGAATGAACTTTTTGACCAACCCAAT	...(((((((.((((((((((((((((((((((((((((....)))))))))))))))))))))))))))).)))))))...	-	AAAACCTGAATGAACTTTTTGA
SH_ZCA-m0259	NC_019472.1:58133161:58133242:-	-53.2	-	SH_ZCA-m0259-3p	29	-	29	ACAGGGTTGGCCAAAAAGTTCATTCAGGTTTTTCTATAAAACATTATGGAAAAACCTGAATGAACTTTTTGACCAACCCAAT	...(((((((.((((((((((((((((((((((((((((....)))))))))))))))))))))))))))).)))))))...	-	AAAACCTGAATGAACTTTTTGA
SH_MCA-m0017	NC_019458.1:116260165:116260242:-	-53.7	SH_MCA-m0017-5p	SH_MCA-m0017-3p	11	5	6	GGGTTGGCCAGAAAGTTTGTTTGGGTTTTTCTGTCACATTTAACAGAAAAGCCCAAACGAACTTTTTGGTCAGCCTAA	((((((((((((((((((((((((((((((((((........))))))))))))))))))))))))))))))))))..	GAAAGTTTGTTTGGGTTTTTCT	AAAAGCCCAAACGAACTTTTTG
SH_JCA-m0247	NC_019477.1:49462408:49462493:-	-53.9	-	SH_JCA-m0247-3p	12	-	12	CCCGGACCCTGGCTCCGGGGCCAGCCTGCGGTGTCCGCGCCGCGTCAGCCCTCGGAGCCGCGGGCTGGACCTCGAGCTGGGACGTG	..((...((..((((.((((((((((((((((.((((.(..((....)).).)))))))))))))))).))))))))..)).))..	-	GAGCCGCGGGCTGGACCTCGAG
SH_MCA-m0210	NC_019477.1:49462408:49462493:-	-53.9	-	SH_MCA-m0210-3p	13	-	13	CCCGGACCCTGGCTCCGGGGCCAGCCTGCGGTGTCCGCGCCGCGTCAGCCCTCGGAGCCGCGGGCTGGACCTCGAGCTGGGACGTG	..((...((..((((.((((((((((((((((.((((.(..((....)).).)))))))))))))))).))))))))..)).))..	-	GAGCCGCGGGCTGGACCTCGAG
SH_ZCA-m0303	NC_019477.1:49462408:49462493:-	-53.9	-	SH_ZCA-m0303-3p	22	-	22	CCCGGACCCTGGCTCCGGGGCCAGCCTGCGGTGTCCGCGCCGCGTCAGCCCTCGGAGCCGCGGGCTGGACCTCGAGCTGGGACGTG	..((...((..((((.((((((((((((((((.((((.(..((....)).).)))))))))))))))).))))))))..)).))..	-	GAGCCGCGGGCTGGACCTCGAG
SH_JCA-m0022	NC_019458.1:100178400:100178480:-	-54.32	-	SH_JCA-m0022-3p	1421	-	1421	TGCGCGGCCCGCCGCTGGCCCGCCCCGCTCCAGGAAGTGACCGAAAACCTGGAGCCGGAGCTGGTTAGCGGCGGGAGCTGC	.((((..(((((((((((((.((((.((((((((.............)))))))).)).)).))))))))))))).)).))	-	TGGAGCCGGAGCTGGTTAGCGG
SH_MCA-m0015	NC_019458.1:100178400:100178480:-	-54.32	-	SH_MCA-m0015-3p	2037	-	2036	TGCGCGGCCCGCCGCTGGCCCGCCCCGCTCCAGGAAGTGACCGAAAACCTGGAGCCGGAGCTGGTTAGCGGCGGGAGCTGC	.((((..(((((((((((((.((((.((((((((.............)))))))).)).)).))))))))))))).)).))	-	TGGAGCCGGAGCTGGTTAGCGG
SH_JCA-m0179	NC_019470.1:16016320:16016402:+	-54.4	-	SH_JCA-m0179-3p	27	-	27	TATTGGGTTGGCCAGAGAGTTCATTCGGGTTTTTCCATAAGATGGTACAGGAAAACTTGAATGAACTTTCTGGCCAACCCAAT	.((((((((((((((((((((((((((((((((((..((......))..))))))))))))))))))))))))))))))))))	-	AAAACTTGAATGAACTTTCTGG
SH_MCA-m0158	NC_019470.1:16016320:16016402:+	-54.4	-	SH_MCA-m0158-3p	19	-	19	TATTGGGTTGGCCAGAGAGTTCATTCGGGTTTTTCCATAAGATGGTACAGGAAAACTTGAATGAACTTTCTGGCCAACCCAAT	.((((((((((((((((((((((((((((((((((..((......))..))))))))))))))))))))))))))))))))))	-	AAAACTTGAATGAACTTTCTGG
SH_ZCA-m0215	NC_019470.1:16016320:16016402:+	-54.4	-	SH_ZCA-m0215-3p	31	-	31	TATTGGGTTGGCCAGAGAGTTCATTCGGGTTTTTCCATAAGATGGTACAGGAAAACTTGAATGAACTTTCTGGCCAACCCAAT	.((((((((((((((((((((((((((((((((((..((......))..))))))))))))))))))))))))))))))))))	-	AAAACTTGAATGAACTTTCTGG
SH_MCA-m0120	NC_019465.1:47716155:47716242:-	-54.5	-	SH_MCA-m0120-3p	5	-	5	GGGCTGCCGCGTCGCACAGCTCCAGGGGACGCCGTTCCTGTCCTGGACTATGTGAGTGGTGCTCCCTGGAGCTGAGCAGCGCACAGCC	.(((((..((((.((.(((((((((((..(((((((((.(((...)))...).))))))))..))))))))))).)).)))).)))))	-	TGGTGCTCCCTGGAGCTGAGCA
SH_JCA-m0199	NC_019471.1:60548849:60548923:+	-54.9	SH_JCA-m0199-5p	-	149	149	-	AGGGGCGGGGTCCCGGGCTGGAGGAGTCTGCAGGGAGGGGACTGCGTCTCGTCCCGCCCGGGGAGACCGCCCCTT	((((((((..((((((((.(((.(((.(.((((........))))).))).))).))))))))...)))))))).	TCCCGGGCTGGAGGAGTCTGCAG	-
SH_MCA-m0172	NC_019471.1:60548849:60548923:+	-54.9	SH_MCA-m0172-5p	SH_MCA-m0172-3p	125	122	3	AGGGGCGGGGTCCCGGGCTGGAGGAGTCTGCAGGGAGGGGACTGCGTCTCGTCCCGCCCGGGGAGACCGCCCCTT	((((((((..((((((((.(((.(((.(.((((........))))).))).))).))))))))...)))))))).	TCCCGGGCTGGAGGAGTCTGCAG	CGTCTCGTCCCGCCCGGGGAG
SH_ZCA-m0242	NC_019471.1:60548849:60548924:+	-54.9	SH_ZCA-m0242-5p	SH_ZCA-m0242-3p	167	154	13	AGGGGCGGGGTCCCGGGCTGGAGGAGTCTGCAGGGAGGGGACTGCGTCTCGTCCCGCCCGGGGAGACCGCCCCTTG	((((((((..((((((((.(((.(((.(.((((........))))).))).))).))))))))...))))))))..	TCCCGGGCTGGAGGAGTCTGCAG	CGTCTCGTCCCGCCCGGGGAGA
SH_JCA-m0201	NC_019471.1:21552736:21552820:-	-55.2	-	SH_JCA-m0201-3p	11	-	11	ATATTGGGTTGTCCAAAAAGTTCATCAGGATTTTTCCATAACAGCTTATGGAAAAACCTGAATGAACTTTTTGGACAACCCAATA	.((((((((((((((((((((((((((((.(((((((((((....))))))))))))))).))))))))))))))))))))))))	-	AAAACCTGAATGAACTTTTTGGA
SH_MCA-m0174	NC_019471.1:21552736:21552820:-	-55.2	-	SH_MCA-m0174-3p	5	-	5	ATATTGGGTTGTCCAAAAAGTTCATCAGGATTTTTCCATAACAGCTTATGGAAAAACCTGAATGAACTTTTTGGACAACCCAATA	.((((((((((((((((((((((((((((.(((((((((((....))))))))))))))).))))))))))))))))))))))))	-	AAAACCTGAATGAACTTTTTGGA
SH_ZCA-m0245	NC_019471.1:21552736:21552820:-	-55.2	-	SH_ZCA-m0245-3p	20	-	20	ATATTGGGTTGTCCAAAAAGTTCATCAGGATTTTTCCATAACAGCTTATGGAAAAACCTGAATGAACTTTTTGGACAACCCAATA	.((((((((((((((((((((((((((((.(((((((((((....))))))))))))))).))))))))))))))))))))))))	-	AAAACCTGAATGAACTTTTTGGA
SH_JCA-m0077	NC_019460.1:192451968:192452049:+	-55.52	-	SH_JCA-m0077-3p	29	-	29	AGTCCATAGGGTCACAAAGAGGACACGGCGGAAGTGACTTAGCACACAGCTTCAGCCGTGTCCTCTTTGCGACCCTCTGGAC	.(((((.((((((.(((((((((((((((.(((((.............))))).))))))))))))))).)))))).)))))	-	TTCAGCCGTGTCCTCTTTGCGA
SH_ZCA-m0080	NC_019460.1:192451968:192452049:+	-55.52	-	SH_ZCA-m0080-3p	18	-	18	AGTCCATAGGGTCACAAAGAGGACACGGCGGAAGTGACTTAGCACACAGCTTCAGCCGTGTCCTCTTTGCGACCCTCTGGAC	.(((((.((((((.(((((((((((((((.(((((.............))))).))))))))))))))).)))))).)))))	-	TTCAGCCGTGTCCTCTTTGCGA
SH_ZCA-m0120	NC_019462.1:48245531:48245627:+	-55.9	SH_ZCA-m0120-5p	-	8	8	-	GGCCTCTCCCCACTGGCCTGGTCCTTGCTCTTGCCACAGTCCCCTCAGCTCTGCTGTGATCACTGGCCAGAGTGGGGTGGGCTAGGGTGGGAGGCCT	((((((((.((.(((((((...(((..((((.((((..(((....((((...)))).)))...)))).))))..))).))))))))).)))))))).	CACTGGCCTGGTCCTTGCTCTTGC	-
SH_ZCA-m0236	NC_019471.1:24496454:24496539:+	-56.9	SH_ZCA-m0236-5p	-	5	5	-	GTTGTCCCAAAAGTTCATTCGGGTTTTTCCATTCATGCATGGTTTTCCATTACATGGAAAAACCCGAATGAACTTTTGGGACAACC	((((((((((((((((((((((((((((((((......((((....))))...)))))))))))))))))))))))))))))))).	AAGTTCATTCGGGTTTTTCCATT	-
SH_JCA-m0098	NC_019461.1:49587750:49587831:-	-58.5	-	SH_JCA-m0098-3p	13	-	13	ACTGGGTTGGCCCAAAAGTTTGTTCACATTTTTCTGTAACATCTTACAGAAAAACCTGAACAAACTTTTGGGCCAGCCCAGA	.(((((((((((((((((((((((((..(((((((((((....)))))))))))..))))))))))))))))))))))))).	-	AAAACCTGAACAAACTTTTGGG
SH_MCA-m0076	NC_019461.1:49587750:49587831:-	-58.5	-	SH_MCA-m0076-3p	7	-	7	ACTGGGTTGGCCCAAAAGTTTGTTCACATTTTTCTGTAACATCTTACAGAAAAACCTGAACAAACTTTTGGGCCAGCCCAGA	.(((((((((((((((((((((((((..(((((((((((....)))))))))))..))))))))))))))))))))))))).	-	AAAACCTGAACAAACTTTTGGG
SH_ZCA-m0109	NC_019461.1:49587750:49587831:-	-58.5	-	SH_ZCA-m0109-3p	9	-	9	ACTGGGTTGGCCCAAAAGTTTGTTCACATTTTTCTGTAACATCTTACAGAAAAACCTGAACAAACTTTTGGGCCAGCCCAGA	.(((((((((((((((((((((((((..(((((((((((....)))))))))))..))))))))))))))))))))))))).	-	AAAACCTGAACAAACTTTTGGG
SH_ZCA-m0005	NC_019458.1:120364616:120364705:+	-59.8	SH_ZCA-m0005-5p	SH_ZCA-m0005-3p	13	6	7	GAGCATCATGTCAGAGCTGGGTTTATTGCGTGTAACTTTTGTAAGACACACACACACGCAATAAACCTGGCTCTGACATGATGCTCTGGC	(((((((((((((((((..((((((((((((((......((.....)).....))))))))))))))..)))))))))))))))))....	TCAGAGCTGGGTTTATTGCGTG	CAATAAACCTGGCTCTGACATG
SH_JCA-m0222	NC_019474.1:60277700:60277779:-	-60.6	SH_JCA-m0222-5p	-	13	13	-	CGTCATCTAAGATGAGGCTCAGCGAGCCCTGGGAATCAGACACAGGGACCAGGGCTCGCTGAGCCTCATCTCAGATGAAG	..((((((.(((((((((((((((((((((((...((.......))..))))))))))))))))))))))).))))))..	GATGAGGCTCAGCGAGCCCTGG	-
SH_MCA-m0191	NC_019474.1:60277700:60277779:-	-60.6	SH_MCA-m0191-5p	-	9	9	-	CGTCATCTAAGATGAGGCTCAGCGAGCCCTGGGAATCAGACACAGGGACCAGGGCTCGCTGAGCCTCATCTCAGATGAAG	..((((((.(((((((((((((((((((((((...((.......))..))))))))))))))))))))))).))))))..	GATGAGGCTCAGCGAGCCCTGG	-
SH_ZCA-m0272	NC_019474.1:60277699:60277779:-	-60.6	SH_ZCA-m0272-5p	SH_ZCA-m0272-3p	26	24	2	CGTCATCTAAGATGAGGCTCAGCGAGCCCTGGGAATCAGACACAGGGACCAGGGCTCGCTGAGCCTCATCTCAGATGAAGG	..((((((.(((((((((((((((((((((((...((.......))..))))))))))))))))))))))).))))))...	GATGAGGCTCAGCGAGCCCTGG	AGGGCTCGCTGAGCCTCATCT
SH_ZCA-m0269	NC_019474.1:60277700:60277780:+	-61.99	SH_ZCA-m0269-5p	SH_ZCA-m0269-3p	28	27	1	CTTCATCTGAGATGAGGCTCAGCGAGCCCTGGTCCCTGTGTCTGATTCCCAGGGCTCGCTGAGCCTCATCTTAGATGACGG	..((((((((((((((((((((((((((((((................))))))))))))))))))))))))))))))...	GATGAGGCTCAGCGAGCCCTGG	AGGGCTCGCTGAGCCTCATCT
SH_ZCA-m0169	NC_019466.1:43778208:43778287:+	-62.4	SH_ZCA-m0169-5p	-	11	11	-	CCCGCCTGGCTCCTCTGTCTGTATTATGCTGTGATGCAATGTATTTTACAGCATAGTATAGACAGAGGAGTCAGGTGGGC	((((((((((((((((((((((((((((((((((...........)))))))))))))))))))))))))))))))))).	TCCTCTGTCTGTATTATGCTGT	-
SH_JCA-m0134	NC_019464.1:99105318:99105399:-	-70.5	SH_JCA-m0134-5p	SH_JCA-m0134-3p	54	20	34	TGGGAGCCACTTCTGAGACAGGAGGGCAGGTGGTTTTGTTTACCTGCTCACCTGTCCTCCTGTCTCAGAAGTGGCTCCCAGA	((((((((((((((((((((((((((((((((((...........)).))))))))))))))))))))))))))))))))..	TTCTGAGACAGGAGGGCAGGTG	CCTGTCCTCCTGTCTCAGAAGT
SH_MCA-m0113	NC_019464.1:99105318:99105399:-	-70.5	SH_MCA-m0113-5p	SH_MCA-m0113-3p	57	22	35	TGGGAGCCACTTCTGAGACAGGAGGGCAGGTGGTTTTGTTTACCTGCTCACCTGTCCTCCTGTCTCAGAAGTGGCTCCCAGA	((((((((((((((((((((((((((((((((((...........)).))))))))))))))))))))))))))))))))..	TTCTGAGACAGGAGGGCAGGTG	CCTGTCCTCCTGTCTCAGAAGT
SH_ZCA-m0154	NC_019464.1:99105318:99105399:-	-70.5	SH_ZCA-m0154-5p	SH_ZCA-m0154-3p	58	17	40	TGGGAGCCACTTCTGAGACAGGAGGGCAGGTGGTTTTGTTTACCTGCTCACCTGTCCTCCTGTCTCAGAAGTGGCTCCCAGA	((((((((((((((((((((((((((((((((((...........)).))))))))))))))))))))))))))))))))..	TTCTGAGACAGGAGGGCAGGTG	CCTGTCCTCCTGTCTCAGAAGT
