# Supplementary material for: Identification and characterization of microRNAs in the intestinal tissues of sheep (Ovis aries)
Source: PLoS One. 2018 Feb 28;13(2):e0193371. doi: 10.1371/journal.pone.0193371 (PMC5831392; doi:10.1371/journal.pone.0193371)
Supplement: S4 Table — (XLSX) [file pone.0193371.s007.xlsx]

## Sheet: Sheet1
DU novel miRNA ID	DU mireap predicted novel miRNA	CE novel miRNA ID	CE mireap predicted novel miRNA	CO novel miRNA ID	CO mireap predicted novel miRNA
novel_mir_147	SH_ZCA-m0332_3p	novel_mir_147	SH_MCA-m0234_3p	novel_mir_147	SH_JCA-m0277_3p
novel_mir_95	SH_ZCA-m0194_5p	novel_mir_95	SH_MCA-m0142_5p	novel_mir_95	SH_JCA-m0160_5p
novel_mir_17	SH_ZCA-m0023_3p	novel_mir_17	SH_MCA-m0015_3p	novel_mir_17	SH_JCA-m0022_3p
novel_mir_150	SH_ZCA-m0342_3p	novel_mir_150	SH_MCA-m0242_3p	novel_mir_150	SH_JCA-m0286_3p
novel_mir_29	SH_ZCA-m0037_3p	novel_mir_29	SH_MCA-m0027_3p	novel_mir_29	SH_JCA-m0041_3p
novel_mir_103	SH_ZCA-m0210_3p	novel_mir_103	SH_MCA-m0153_3p	novel_mir_103	SH_JCA-m0172_3p
novel_mir_127	SH_ZCA-m0275_5p	novel_mir_127	SH_MCA-m0192_5p	novel_mir_127	SH_JCA-m0223_5p
novel_mir_82	SH_ZCA-m0145_3p	novel_mir_82	SH_MCA-m0108_3p	novel_mir_82	SH_JCA-m0129_3p
novel_mir_132	SH_ZCA-m0297_3p	novel_mir_132	SH_MCA-m0207_3p	novel_mir_132	SH_JCA-m0243_3p
novel_mir_32	SH_ZCA-m0043_3p:SH_ZCA-m0152_3p:SH_ZCA-m0166_3p:SH_ZCA-m0191_3p:SH_ZCA-m0325_3p	novel_mir_32	SH_MCA-m0032_3p:SH_MCA-m0111_3p:SH_MCA-m0124_3p:SH_MCA-m0138_3p:SH_MCA-m0229_3p	novel_mir_32	SH_JCA-m0046_3p:SH_JCA-m0132_3p:SH_JCA-m0138_3p:SH_JCA-m0158_3p:SH_JCA-m0270_3p
novel_mir_64	SH_ZCA-m0110_3p	novel_mir_64	SH_MCA-m0078_3p	novel_mir_64	SH_JCA-m0099_3p
novel_mir_114	SH_ZCA-m0242_5p	novel_mir_114	SH_MCA-m0172_5p	novel_mir_114	SH_JCA-m0199_5p
novel_mir_131	SH_ZCA-m0286_3p:SH_ZCA-m0338_3p:SH_ZCA-m0377_3p	novel_mir_131	SH_MCA-m0199_3p:SH_MCA-m0239_3p:SH_MCA-m0266_3p	novel_mir_131	SH_JCA-m0235_3p:SH_JCA-m0283_3p:SH_JCA-m0308_3p
novel_mir_28	SH_ZCA-m0036_3p:SH_ZCA-m0176_3p	novel_mir_28	SH_MCA-m0026_3p:SH_MCA-m0128_3p	novel_mir_28	SH_JCA-m0040_3p:SH_JCA-m0146_3p
novel_mir_107	SH_ZCA-m0233_5p	novel_mir_107	SH_MCA-m0168_5p	novel_mir_107	SH_JCA-m0193_5p
novel_mir_129	SH_ZCA-m0282_5p	novel_mir_129	SH_MCA-m0196_5p	novel_mir_129	SH_JCA-m0229_5p
novel_mir_69	SH_ZCA-m0117_3p	novel_mir_69	SH_MCA-m0085_3p	novel_mir_69	SH_JCA-m0106_3p
novel_mir_162	SH_ZCA-m0385_5p	novel_mir_162	SH_MCA-m0272_5p	novel_mir_162	SH_JCA-m0315_5p
novel_mir_117	SH_ZCA-m0255_3p	novel_mir_117	SH_MCA-m0179_3p	novel_mir_117	SH_JCA-m0207_3p
novel_mir_122	SH_ZCA-m0266_5p	novel_mir_122	SH_MCA-m0187_5p	novel_mir_122	SH_JCA-m0216_5p
novel_mir_93	SH_ZCA-m0183_3p	novel_mir_93	SH_MCA-m0132_3p	novel_mir_93	SH_JCA-m0151_3p
novel_mir_30	SH_ZCA-m0039_3p	novel_mir_30	SH_MCA-m0029_3p	novel_mir_30	SH_JCA-m0043_3p
novel_mir_11	SH_ZCA-m0014_3p	novel_mir_11	SH_MCA-m0010_3p	novel_mir_11	SH_JCA-m0014_3p
novel_mir_158	SH_ZCA-m0381_3p	novel_mir_158	SH_MCA-m0269_3p	novel_mir_158	SH_JCA-m0312_3p
novel_mir_88	SH_ZCA-m0157_3p	novel_mir_88	SH_MCA-m0116_3p	novel_mir_88	SH_JCA-m0136_3p
novel_mir_115	SH_ZCA-m0243_3p	novel_mir_115	SH_MCA-m0173_3p	novel_mir_115	SH_JCA-m0200_3p
novel_mir_27	SH_ZCA-m0034_5p:SH_ZCA-m0268_5p:SH_ZCA-m0380_5p	novel_mir_27	SH_MCA-m0025_5p:SH_MCA-m0188_5p:SH_MCA-m0268_5p	novel_mir_27	SH_JCA-m0039_5p:SH_JCA-m0218_5p:SH_JCA-m0311_5p
novel_mir_86	SH_ZCA-m0154_3p	novel_mir_86	SH_MCA-m0113_3p	novel_mir_86	SH_JCA-m0134_3p
novel_mir_39	SH_ZCA-m0060_3p:SH_ZCA-m0218_3p:SH_ZCA-m0231_3p:SH_ZCA-m0289_3p:SH_ZCA-m0292_3p:SH_ZCA-m0349_3p:SH_ZCA-m0392_3p	novel_mir_39	SH_MCA-m0042_3p:SH_MCA-m0161_3p:SH_MCA-m0167_3p:SH_MCA-m0201_3p:SH_MCA-m0203_3p:SH_MCA-m0248_3p:SH_MCA-m0278_3p	novel_mir_39	SH_JCA-m0062_3p:SH_JCA-m0181_3p:SH_JCA-m0192_3p:SH_JCA-m0237_3p:SH_JCA-m0239_3p:SH_JCA-m0290_3p:SH_JCA-m0319_3p
novel_mir_159	SH_ZCA-m0382_3p	novel_mir_159	SH_MCA-m0270_3p	novel_mir_159	SH_JCA-m0313_3p
novel_mir_99	SH_ZCA-m0202_3p:SH_ZCA-m0390_3p	novel_mir_99	SH_MCA-m0148_3p:SH_MCA-m0276_3p	novel_mir_99	SH_JCA-m0165_3p:SH_JCA-m0318_3p
novel_mir_160	SH_ZCA-m0383_3p	novel_mir_160	SH_MCA-m0271_3p	novel_mir_160	SH_JCA-m0314_3p
novel_mir_98	SH_ZCA-m0201_3p	novel_mir_98	SH_MCA-m0147_3p	novel_mir_98	SH_JCA-m0164_3p
novel_mir_139	SH_ZCA-m0305_3p	novel_mir_139	SH_MCA-m0211_3p	novel_mir_139	SH_JCA-m0248_3p
novel_mir_151	SH_ZCA-m0343_5p	novel_mir_151	SH_MCA-m0244_5p	novel_mir_151	SH_JCA-m0287_5p
novel_mir_22	SH_ZCA-m0028_3p:SH_ZCA-m0177_3p:SH_ZCA-m0254_3p	novel_mir_22	SH_MCA-m0020_3p:SH_MCA-m0129_3p:SH_MCA-m0178_3p	novel_mir_22	SH_JCA-m0029_3p:SH_JCA-m0147_3p
novel_mir_34	SH_ZCA-m0048_3p:SH_ZCA-m0215_3p:SH_ZCA-m0264_3p:SH_ZCA-m0288_3p:SH_ZCA-m0306_3p:SH_ZCA-m0326_3p:SH_ZCA-m0353_3p	novel_mir_34	SH_MCA-m0035_3p:SH_MCA-m0158_3p:SH_MCA-m0186_3p:SH_MCA-m0200_3p:SH_MCA-m0212_3p:SH_MCA-m0230_3p:SH_MCA-m0254_3p	novel_mir_34	SH_JCA-m0050_3p:SH_JCA-m0179_3p:SH_JCA-m0215_3p:SH_JCA-m0236_3p:SH_JCA-m0249_3p:SH_JCA-m0271_3p:SH_JCA-m0295_3p
novel_mir_96	SH_ZCA-m0195_3p	novel_mir_96	SH_MCA-m0143_3p	novel_mir_96	SH_JCA-m0161_3p
novel_mir_4	SH_ZCA-m0004_3p	novel_mir_4	SH_MCA-m0004_3p	novel_mir_4	SH_JCA-m0004_3p
novel_mir_26	SH_ZCA-m0032_3p:SH_ZCA-m0040_3p:SH_ZCA-m0055_3p:SH_ZCA-m0123_3p:SH_ZCA-m0329_3p:SH_ZCA-m0347_3p:SH_ZCA-m0370_3p:SH_ZCA-m0378_3p	novel_mir_26	SH_MCA-m0024_3p:SH_MCA-m0030_3p:SH_MCA-m0041_3p:SH_MCA-m0088_3p:SH_MCA-m0232_3p:SH_MCA-m0246_3p:SH_MCA-m0264_3p:SH_MCA-m0267_3p	novel_mir_26	SH_JCA-m0038_3p:SH_JCA-m0044_3p:SH_JCA-m0058_3p:SH_JCA-m0110_3p:SH_JCA-m0273_3p:SH_JCA-m0288_3p:SH_JCA-m0306_3p:SH_JCA-m0309_3p
novel_mir_79	SH_ZCA-m0134_3p	novel_mir_79	SH_MCA-m0100_3p	novel_mir_79	SH_JCA-m0122_3p
novel_mir_7	SH_ZCA-m0008_3p:SH_ZCA-m0063_3p:SH_ZCA-m0112_3p:SH_ZCA-m0337_3p:SH_ZCA-m0372_3p:SH_ZCA-m0374_3p	novel_mir_7	SH_MCA-m0006_3p:SH_MCA-m0044_3p:SH_MCA-m0081_3p:SH_MCA-m0238_3p:SH_MCA-m0265_3p	novel_mir_7	SH_JCA-m0008_3p:SH_JCA-m0064_3p:SH_JCA-m0103_3p:SH_JCA-m0282_3p:SH_JCA-m0307_3p
novel_mir_23	SH_ZCA-m0030_5p:SH_ZCA-m0042_3p:SH_ZCA-m0111_3p:SH_ZCA-m0171_5p:SH_ZCA-m0226_3p	novel_mir_23	SH_MCA-m0021_5p:SH_MCA-m0031_3p:SH_MCA-m0079_3p:SH_MCA-m0126_5p:SH_MCA-m0164_3p	novel_mir_23	SH_JCA-m0032_5p:SH_JCA-m0045_3p:SH_JCA-m0100_3p:SH_JCA-m0141_5p:SH_JCA-m0186_3p
novel_mir_156	SH_ZCA-m0367_3p:SH_ZCA-m0368_3p:SH_ZCA-m0369_3p	novel_mir_156	SH_MCA-m0261_3p:SH_MCA-m0262_3p:SH_MCA-m0263_3p	novel_mir_156	SH_JCA-m0303_3p:SH_JCA-m0304_3p:SH_JCA-m0305_3p
novel_mir_125	SH_ZCA-m0269_5p:SH_ZCA-m0272_5p	novel_mir_125	SH_MCA-m0191_5p	novel_mir_125	SH_JCA-m0222_5p
novel_mir_92	SH_ZCA-m0179_3p:SH_ZCA-m0324_3p	novel_mir_92	SH_MCA-m0130_3p:SH_MCA-m0227_3p	novel_mir_92	SH_JCA-m0149_3p:SH_JCA-m0269_3p
novel_mir_153	SH_ZCA-m0351_3p	novel_mir_153	SH_MCA-m0251_3p	novel_mir_153	SH_JCA-m0292_3p
novel_mir_217	SH_ZCA-m0317_3p:SH_ZCA-m0318_3p:SH_ZCA-m0319_3p:SH_ZCA-m0320_3p:SH_ZCA-m0321_3p	novel_mir_217	SH_MCA-m0222_3p:SH_MCA-m0223_3p:SH_MCA-m0224_3p:SH_MCA-m0225_3p:SH_MCA-m0226_3p	novel_mir_217	SH_JCA-m0262_3p:SH_JCA-m0263_3p:SH_JCA-m0264_3p:SH_JCA-m0265_3p:SH_JCA-m0266_3p
novel_mir_163	SH_ZCA-m0389_3p	novel_mir_163	SH_MCA-m0275_3p	novel_mir_163	SH_JCA-m0317_3p
novel_mir_168	SH_ZCA-m0015_3p:SH_ZCA-m0207_3p:SH_ZCA-m0277_3p	novel_mir_168	SH_MCA-m0011_3p:SH_MCA-m0152_3p:SH_MCA-m0193_3p	novel_mir_168	SH_JCA-m0015_3p:SH_JCA-m0169_3p:SH_JCA-m0226_3p
novel_mir_50	SH_ZCA-m0078_3p:SH_ZCA-m0105_3p:SH_ZCA-m0229_3p:SH_ZCA-m0258_3p	novel_mir_141	SH_MCA-m0218_3p	novel_mir_50	SH_JCA-m0075_3p:SH_JCA-m0095_3p:SH_JCA-m0190_3p:SH_JCA-m0210_3p
novel_mir_141	SH_ZCA-m0314_3p	novel_mir_60	SH_MCA-m0064_5p	novel_mir_60	SH_JCA-m0087_5p
novel_mir_60	SH_ZCA-m0095_5p	novel_mir_33	SH_MCA-m0033_3p	novel_mir_51	SH_JCA-m0077_3p
novel_mir_51	SH_ZCA-m0080_3p	novel_mir_49	SH_MCA-m0051_3p	novel_mir_33	SH_JCA-m0048_3p
novel_mir_33	SH_ZCA-m0045_3p	novel_mir_137	SH_MCA-m0210_3p	novel_mir_49	SH_JCA-m0072_3p
novel_mir_137	SH_ZCA-m0303_3p	novel_mir_94	SH_MCA-m0136_5p:SH_MCA-m0146_5p:SH_MCA-m0163_5p:SH_MCA-m0255_5p	novel_mir_137	SH_JCA-m0247_3p
novel_mir_94	SH_ZCA-m0189_5p:SH_ZCA-m0199_5p:SH_ZCA-m0225_5p:SH_ZCA-m0356_5p	novel_mir_106	SH_MCA-m0165_5p	novel_mir_94	SH_JCA-m0156_5p:SH_JCA-m0163_5p:SH_JCA-m0185_5p:SH_JCA-m0297_5p
novel_mir_166	SH_ZCA-m0009_3p:SH_ZCA-m0038_3p:SH_ZCA-m0051_3p:SH_ZCA-m0103_3p:SH_ZCA-m0106_3p:SH_ZCA-m0164_3p:SH_ZCA-m0212_3p:SH_ZCA-m0216_3p:SH_ZCA-m0259_3p:SH_ZCA-m0310_3p:SH_ZCA-m0334_3p:SH_ZCA-m0352_3p	novel_mir_166	SH_MCA-m0007_3p:SH_MCA-m0028_3p:SH_MCA-m0038_3p:SH_MCA-m0071_3p:SH_MCA-m0075_3p:SH_MCA-m0121_3p:SH_MCA-m0155_3p:SH_MCA-m0159_3p:SH_MCA-m0184_3p:SH_MCA-m0214_3p:SH_MCA-m0236_3p:SH_MCA-m0252_3p	novel_mir_106	SH_JCA-m0187_5p
novel_mir_61	SH_ZCA-m0099_5p	novel_mir_104	SH_MCA-m0154_3p	novel_mir_166	SH_JCA-m0009_3p:SH_JCA-m0042_3p:SH_JCA-m0053_3p:SH_JCA-m0094_3p:SH_JCA-m0096_3p:SH_JCA-m0137_3p:SH_JCA-m0175_3p:SH_JCA-m0180_3p:SH_JCA-m0211_3p:SH_JCA-m0253_3p:SH_JCA-m0279_3p:SH_JCA-m0294_3p
novel_mir_104	SH_ZCA-m0211_3p	novel_mir_57	SH_MCA-m0060_5p	novel_mir_61	SH_JCA-m0090_5p
novel_mir_2	SH_ZCA-m0003_3p:SH_ZCA-m0223_3p:SH_ZCA-m0284_5p	novel_mir_16	SH_MCA-m0014_3p:SH_MCA-m0023_3p:SH_MCA-m0034_3p:SH_MCA-m0052_3p:SH_MCA-m0206_3p	novel_mir_2	SH_JCA-m0002_3p:SH_JCA-m0184_3p:SH_JCA-m0233_5p
novel_mir_57	SH_ZCA-m0092_5p	novel_mir_14	SH_MCA-m0013_3p	novel_mir_57	SH_JCA-m0083_5p
novel_mir_16	SH_ZCA-m0022_3p:SH_ZCA-m0031_3p:SH_ZCA-m0047_3p:SH_ZCA-m0077_3p:SH_ZCA-m0295_3p	novel_mir_37	SH_MCA-m0040_3p:SH_MCA-m0059_3p:SH_MCA-m0063_3p:SH_MCA-m0076_3p:SH_MCA-m0104_3p:SH_MCA-m0190_3p:SH_MCA-m0274_3p	novel_mir_16	SH_JCA-m0021_3p:SH_JCA-m0037_3p:SH_JCA-m0049_3p:SH_JCA-m0074_3p:SH_JCA-m0241_3p
novel_mir_14	SH_ZCA-m0018_3p	novel_mir_142	SH_MCA-m0221_5p	novel_mir_14	SH_JCA-m0018_3p
novel_mir_46	SH_ZCA-m0071_5p	novel_mir_185	SH_MCA-m0061_3p	novel_mir_46	SH_JCA-m0159_3p
novel_mir_37	SH_ZCA-m0091_3p:SH_ZCA-m0094_3p:SH_ZCA-m0109_3p:SH_ZCA-m0140_3p	novel_mir_154	SH_MCA-m0258_5p	novel_mir_37	SH_JCA-m0057_3p:SH_JCA-m0082_3p:SH_JCA-m0086_3p:SH_JCA-m0098_3p:SH_JCA-m0127_3p:SH_JCA-m0221_3p:SH_JCA-m0316_3p
novel_mir_142	SH_ZCA-m0316_5p	novel_mir_73	SH_MCA-m0090_3p	novel_mir_142	SH_JCA-m0261_5p
novel_mir_155	SH_ZCA-m0365_3p:SH_ZCA-m0366_3p	novel_mir_53	SH_MCA-m0056_3p	novel_mir_155	SH_JCA-m0301_3p:SH_JCA-m0302_3p
novel_mir_185	SH_ZCA-m0093_3p	novel_mir_191	SH_MCA-m0094_5p	novel_mir_70	SH_JCA-m0107_3p
novel_mir_53	SH_ZCA-m0085_3p	novel_mir_152	SH_MCA-m0247_3p	novel_mir_154	SH_JCA-m0299_5p
novel_mir_191	SH_ZCA-m0127_5p	novel_mir_146	SH_MCA-m0233_5p	novel_mir_73	SH_JCA-m0114_3p
novel_mir_152	SH_ZCA-m0348_3p	novel_mir_5	SH_MCA-m0005_3p	novel_mir_152	SH_JCA-m0289_3p
novel_mir_6	SH_ZCA-m0007_3p	novel_mir_257	SH_MCA-m0099_3p	novel_mir_6	SH_JCA-m0007_3p
novel_mir_257	SH_ZCA-m0133_3p	novel_mir_9	SH_MCA-m0008_5p	novel_mir_146	SH_JCA-m0276_5p
novel_mir_171	SH_ZCA-m0024_3p	novel_mir_261	SH_MCA-m0107_3p:SH_MCA-m0134_3p:SH_MCA-m0162_3p:SH_MCA-m0174_3p	novel_mir_5	SH_JCA-m0006_3p
novel_mir_261	SH_ZCA-m0143_3p:SH_ZCA-m0186_3p:SH_ZCA-m0222_3p:SH_ZCA-m0245_3p	novel_mir_280	SH_MCA-m0170_3p	novel_mir_257	SH_JCA-m0120_3p
novel_mir_140	SH_ZCA-m0307_3p	novel_mir_76	SH_MCA-m0093_3p:SH_MCA-m0103_3p:SH_MCA-m0112_3p:SH_MCA-m0125_3p:SH_MCA-m0215_3p:SH_MCA-m0256_3p:SH_MCA-m0279_3p	novel_mir_9	SH_JCA-m0010_5p
novel_mir_280	SH_ZCA-m0240_3p	novel_mir_121	SH_MCA-m0185_3p	novel_mir_171	SH_JCA-m0024_3p
novel_mir_76	SH_ZCA-m0124_3p:SH_ZCA-m0139_3p:SH_ZCA-m0153_3p:SH_ZCA-m0170_3p:SH_ZCA-m0311_3p:SH_ZCA-m0357_3p:SH_ZCA-m0393_3p	novel_mir_63	SH_MCA-m0073_3p:SH_MCA-m0123_3p:SH_MCA-m0245_3p:SH_MCA-m0249_3p	novel_mir_261	SH_JCA-m0128_3p:SH_JCA-m0153_3p:SH_JCA-m0183_3p:SH_JCA-m0201_3p
novel_mir_121	SH_ZCA-m0205_3p:SH_ZCA-m0262_3p	novel_mir_247	SH_MCA-m0083_5p	novel_mir_280	SH_JCA-m0196_3p
novel_mir_177	SH_ZCA-m0052_3p:SH_ZCA-m0079_3p:SH_ZCA-m0168_3p:SH_ZCA-m0197_3p:SH_ZCA-m0230_3p:SH_ZCA-m0237_3p:SH_ZCA-m0246_3p:SH_ZCA-m0261_3p:SH_ZCA-m0270_3p:SH_ZCA-m0280_3p:SH_ZCA-m0323_3p:SH_ZCA-m0335_3p:SH_ZCA-m0358_3p	novel_mir_332	SH_MCA-m0058_3p:SH_MCA-m0137_3p	novel_mir_76	SH_JCA-m0116_3p:SH_JCA-m0125_3p:SH_JCA-m0133_3p:SH_JCA-m0140_3p:SH_JCA-m0256_3p:SH_JCA-m0298_3p:SH_JCA-m0320_3p
novel_mir_145	SH_ZCA-m0330_3p	novel_mir_204	SH_MCA-m0149_3p	novel_mir_177	SH_JCA-m0054_3p:SH_JCA-m0076_3p:SH_JCA-m0139_3p:SH_JCA-m0162_3p:SH_JCA-m0191_3p:SH_JCA-m0195_3p:SH_JCA-m0202_3p:SH_JCA-m0213_3p:SH_JCA-m0219_3p:SH_JCA-m0228_3p:SH_JCA-m0268_3p:SH_JCA-m0281_3p:SH_JCA-m0300_3p
novel_mir_63	SH_ZCA-m0104_3p:SH_ZCA-m0165_3p:SH_ZCA-m0345_3p:SH_ZCA-m0350_3p	novel_mir_321	SH_MCA-m0068_3p	novel_mir_145	SH_JCA-m0274_3p
novel_mir_247	SH_ZCA-m0116_5p	novel_mir_285	SH_MCA-m0177_3p	novel_mir_247	SH_JCA-m0105_5p
novel_mir_254	SH_ZCA-m0126_5p	novel_mir_235	SH_MCA-m0151_3p:SH_MCA-m0217_3p	novel_mir_3	SH_JCA-m0003_3p
novel_mir_100	SH_ZCA-m0203_3p	novel_mir_360	SH_MCA-m0240_3p	novel_mir_254	SH_JCA-m0117_5p
novel_mir_332	SH_ZCA-m0086_3p:SH_ZCA-m0190_3p	novel_mir_181	SH_MCA-m0046_3p	novel_mir_332	SH_JCA-m0157_3p
novel_mir_138	SH_ZCA-m0304_3p	novel_mir_264	SH_MCA-m0115_5p	novel_mir_71	SH_JCA-m0109_5p
novel_mir_321	SH_ZCA-m0100_3p	novel_mir_109	SH_MCA-m0169_5p	novel_mir_204	SH_JCA-m0166_3p
novel_mir_285	SH_ZCA-m0252_3p	novel_mir_337	SH_MCA-m0156_3p:SH_MCA-m0208_3p	novel_mir_321	SH_JCA-m0091_3p
novel_mir_157	SH_ZCA-m0371_3p	novel_mir_331	SH_MCA-m0133_5p	novel_mir_101	SH_JCA-m0168_3p
novel_mir_183	SH_ZCA-m0081_5p	novel_mir_202	SH_MCA-m0135_5p	novel_mir_290	SH_JCA-m0232_3p
novel_mir_81	SH_ZCA-m0138_5p	novel_mir_83	SH_MCA-m0110_3p	novel_mir_360	SH_JCA-m0285_3p
novel_mir_235	SH_ZCA-m0064_3p:SH_ZCA-m0206_3p:SH_ZCA-m0313_3p	novel_mir_243	SH_MCA-m0066_3p	novel_mir_169	SH_JCA-m0020_3p:SH_JCA-m0030_3p:SH_JCA-m0081_3p:SH_JCA-m0238_3p:SH_JCA-m0257_3p
novel_mir_290	SH_ZCA-m0283_3p	novel_mir_252	SH_MCA-m0089_5p	novel_mir_264	SH_JCA-m0135_5p
novel_mir_360	SH_ZCA-m0341_3p	novel_mir_349	SH_MCA-m0205_5p	novel_mir_67	SH_JCA-m0104_5p
novel_mir_181	SH_ZCA-m0068_3p	novel_mir_173	SH_MCA-m0018_5p	novel_mir_337	SH_JCA-m0177_3p:SH_JCA-m0244_3p
novel_mir_89	SH_ZCA-m0161_3p	novel_mir_164	SH_MCA-m0001_5p:SH_MCA-m0097_5p:SH_MCA-m0117_5p:SH_MCA-m0180_5p:SH_MCA-m0202_5p	novel_mir_331	SH_JCA-m0152_5p
novel_mir_169	SH_ZCA-m0020_3p:SH_ZCA-m0029_3p:SH_ZCA-m0090_3p:SH_ZCA-m0290_3p:SH_ZCA-m0312_3p	novel_mir_192	SH_MCA-m0095_3p:SH_MCA-m0105_3p:SH_MCA-m0114_3p:SH_MCA-m0273_3p:SH_MCA-m0277_3p	novel_mir_123	SH_JCA-m0217_3p
novel_mir_78	SH_ZCA-m0131_5p	novel_mir_253	SH_MCA-m0092_3p	novel_mir_21	SH_JCA-m0026_5p
novel_mir_109	SH_ZCA-m0239_5p	novel_mir_66	SH_MCA-m0080_5p	novel_mir_243	SH_JCA-m0088_3p
novel_mir_161	SH_ZCA-m0384_5p:SH_ZCA-m0388_5p	novel_mir_219	SH_MCA-m0231_5p	novel_mir_252	SH_JCA-m0112_5p
novel_mir_337	SH_ZCA-m0213_3p:SH_ZCA-m0298_3p	novel_mir_301	SH_MCA-m0002_5p	novel_mir_349	SH_JCA-m0240_5p
novel_mir_331	SH_ZCA-m0185_5p	novel_mir_313	SH_MCA-m0039_5p:SH_MCA-m0043_5p:SH_MCA-m0049_5p:SH_MCA-m0069_5p:SH_MCA-m0131_5p:SH_MCA-m0198_5p	novel_mir_234	SH_JCA-m0060_5p:SH_JCA-m0073_5p
novel_mir_202	SH_ZCA-m0187_5p	novel_mir_305	SH_MCA-m0012_3p	novel_mir_176	SH_JCA-m0033_3p:SH_JCA-m0188_3p
novel_mir_83	SH_ZCA-m0149_3p	novel_mir_42	SH_MCA-m0045_3p	novel_mir_253	SH_JCA-m0115_3p
novel_mir_21	SH_ZCA-m0026_5p	novel_mir_136	SH_MCA-m0209_3p	novel_mir_66	SH_JCA-m0102_5p
novel_mir_349	SH_ZCA-m0293_5p	novel_mir_312	SH_MCA-m0037_3p	novel_mir_226	SH_JCA-m0012_3p
novel_mir_164	SH_ZCA-m0001_5p:SH_ZCA-m0130_5p:SH_ZCA-m0158_5p:SH_ZCA-m0256_5p:SH_ZCA-m0291_5p	novel_mir_174	SH_MCA-m0019_3p	novel_mir_301	SH_JCA-m0001_5p
novel_mir_234	SH_ZCA-m0058_5p:SH_ZCA-m0076_5p	novel_mir_298	SH_MCA-m0259_3p:SH_MCA-m0260_3p	novel_mir_313	SH_JCA-m0055_5p:SH_JCA-m0063_5p:SH_JCA-m0071_5p:SH_JCA-m0092_5p:SH_JCA-m0150_5p:SH_JCA-m0234_5p
novel_mir_192	SH_ZCA-m0128_3p:SH_ZCA-m0141_3p:SH_ZCA-m0155_3p:SH_ZCA-m0386_3p:SH_ZCA-m0391_3p	novel_mir_348	SH_MCA-m0197_3p	novel_mir_230	SH_JCA-m0047_5p:SH_JCA-m0296_5p
novel_mir_226	SH_ZCA-m0013_3p	novel_mir_189	SH_MCA-m0087_5p	novel_mir_305	SH_JCA-m0016_3p
novel_mir_219	SH_ZCA-m0327_5p	novel_mir_328	SH_MCA-m0101_5p	novel_mir_312	SH_JCA-m0052_3p
novel_mir_301	SH_ZCA-m0002_5p	novel_mir_378	SH_MCA-m0086_3p	novel_mir_58	SH_JCA-m0085_3p
novel_mir_313	SH_ZCA-m0053_5p:SH_ZCA-m0061_5p:SH_ZCA-m0073_5p:SH_ZCA-m0101_5p:SH_ZCA-m0182_5p:SH_ZCA-m0285_5p	novel_mir_344	SH_MCA-m0182_5p	novel_mir_348	SH_JCA-m0231_3p
novel_mir_230	SH_ZCA-m0044_5p:SH_ZCA-m0354_5p	novel_mir_274	SH_MCA-m0150_3p	novel_mir_175	SH_JCA-m0031_5p
novel_mir_305	SH_ZCA-m0016_3p	novel_mir_387	SH_MCA-m0175_5p	novel_mir_242	SH_JCA-m0079_3p
novel_mir_44	SH_ZCA-m0069_3p	novel_mir_48	SH_MCA-m0050_5p:SH_MCA-m0181_5p	novel_mir_328	SH_JCA-m0124_5p
novel_mir_42	SH_ZCA-m0065_3p	novel_mir_283	SH_MCA-m0176_5p	novel_mir_344	SH_JCA-m0209_5p
novel_mir_228	SH_ZCA-m0021_3p	novel_mir_207	SH_MCA-m0171_3p	novel_mir_311	SH_JCA-m0051_3p
novel_mir_258	SH_ZCA-m0137_5p	novel_mir_297	SH_MCA-m0257_3p	novel_mir_194	SH_JCA-m0118_5p
novel_mir_378	SH_ZCA-m0118_3p	novel_mir_10	SH_MCA-m0009_3p	novel_mir_306	SH_JCA-m0019_3p
novel_mir_167	SH_ZCA-m0011_3p	novel_mir_199	SH_MCA-m0120_3p	novel_mir_357	SH_JCA-m0267_5p
novel_mir_311	SH_ZCA-m0049_3p	novel_mir_195	SH_MCA-m0098_5p	novel_mir_330	SH_JCA-m0145_3p
novel_mir_306	SH_ZCA-m0019_3p	novel_mir_231	SH_MCA-m0036_3p	novel_mir_13	SH_JCA-m0017_3p
novel_mir_135	SH_ZCA-m0301_3p	novel_mir_198	SH_MCA-m0119_3p	novel_mir_302	SH_JCA-m0005_5p:SH_JCA-m0059_5p:SH_JCA-m0068_5p:SH_JCA-m0130_5p:SH_JCA-m0142_5p:SH_JCA-m0144_5p:SH_JCA-m0182_5p:SH_JCA-m0242_5p
novel_mir_357	SH_ZCA-m0322_5p	novel_mir_368	SH_MCA-m0053_3p:SH_MCA-m0074_3p:SH_MCA-m0166_3p:SH_MCA-m0183_3p	novel_mir_292	SH_JCA-m0272_5p
novel_mir_387	SH_ZCA-m0248_5p	novel_mir_384	SH_MCA-m0141_3p:SH_MCA-m0145_3p	novel_mir_24	SH_JCA-m0034_5p:SH_JCA-m0148_5p:SH_JCA-m0189_5p:SH_JCA-m0224_5p
novel_mir_330	SH_ZCA-m0175_3p	novel_mir_373	SH_MCA-m0067_5p	novel_mir_345	SH_JCA-m0214_3p
novel_mir_227	SH_ZCA-m0017_3p	novel_mir_377	SH_MCA-m0084_3p	novel_mir_45	SH_JCA-m0069_3p:SH_JCA-m0121_3p
novel_mir_277	SH_ZCA-m0234_3p:SH_ZCA-m0287_3p	novel_mir_374	SH_MCA-m0070_3p	novel_mir_265	SH_JCA-m0250_3p
novel_mir_85	SH_ZCA-m0151_3p	novel_mir_376	SH_MCA-m0082_5p	novel_mir_289	SH_JCA-m0170_5p:SH_JCA-m0171_5p:SH_JCA-m0220_5p:SH_JCA-m0252_5p
novel_mir_302	SH_ZCA-m0006_5p:SH_ZCA-m0056_5p:SH_ZCA-m0066_5p:SH_ZCA-m0147_5p:SH_ZCA-m0172_5p:SH_ZCA-m0174_5p:SH_ZCA-m0221_5p:SH_ZCA-m0296_5p	novel_mir_369	SH_MCA-m0054_3p	novel_mir_241	SH_JCA-m0078_3p
novel_mir_249	SH_ZCA-m0122_3p:SH_ZCA-m0200_3p:SH_ZCA-m0309_3p	novel_mir_383	SH_MCA-m0140_5p	novel_mir_361	SH_JCA-m0293_5p
novel_mir_269	SH_ZCA-m0169_5p	novel_mir_366	SH_MCA-m0047_5p:SH_MCA-m0139_3p	novel_mir_342	SH_JCA-m0206_3p
novel_mir_90	SH_ZCA-m0162_3p	novel_mir_392	SH_MCA-m0235_3p	novel_mir_353	SH_JCA-m0254_3p
novel_mir_38	SH_ZCA-m0057_5p	novel_mir_381	SH_MCA-m0106_5p	novel_mir_351	SH_JCA-m0246_5p
novel_mir_345	SH_ZCA-m0263_3p	novel_mir_385	SH_MCA-m0144_5p	novel_mir_316	SH_JCA-m0065_3p:SH_JCA-m0155_3p:SH_JCA-m0258_3p
novel_mir_276	SH_ZCA-m0208_5p:SH_ZCA-m0209_5p:SH_ZCA-m0265_5p:SH_ZCA-m0271_5p:SH_ZCA-m0308_5p	novel_mir_365	SH_MCA-m0022_5p:SH_MCA-m0118_5p	novel_mir_334	SH_JCA-m0173_5p
novel_mir_18	SH_ZCA-m0173_3p	novel_mir_394	SH_MCA-m0243_5p	novel_mir_355	SH_JCA-m0259_3p
novel_mir_266	SH_ZCA-m0160_3p	novel_mir_393	SH_MCA-m0237_3p	novel_mir_341	SH_JCA-m0205_3p
novel_mir_281	SH_ZCA-m0241_3p	novel_mir_380	SH_MCA-m0102_5p	novel_mir_324	SH_JCA-m0101_5p
novel_mir_47	SH_ZCA-m0072_3p	novel_mir_389	SH_MCA-m0213_3p:SH_MCA-m0253_3p	novel_mir_310	SH_JCA-m0036_5p
novel_mir_248	SH_ZCA-m0121_3p	novel_mir_390	SH_MCA-m0216_3p:SH_MCA-m0241_3p	novel_mir_303	SH_JCA-m0011_3p:SH_JCA-m0027_3p:SH_JCA-m0028_3p:SH_JCA-m0070_3p:SH_JCA-m0108_3p:SH_JCA-m0113_3p:SH_JCA-m0154_3p:SH_JCA-m0310_3p
novel_mir_402	SH_ZCA-m0050_3p	novel_mir_382	SH_MCA-m0109_3p	novel_mir_347	SH_JCA-m0230_3p
novel_mir_433	SH_ZCA-m0193_3p:SH_ZCA-m0198_3p	novel_mir_391	SH_MCA-m0219_3p	novel_mir_340	SH_JCA-m0203_3p
novel_mir_405	SH_ZCA-m0074_3p	novel_mir_372	SH_MCA-m0065_3p	novel_mir_325	SH_JCA-m0111_3p:SH_JCA-m0212_3p:SH_JCA-m0275_3p
novel_mir_431	SH_ZCA-m0188_3p	novel_mir_364	SH_MCA-m0017_3p:SH_MCA-m0204_3p:SH_MCA-m0228_3p:SH_MCA-m0250_3p	novel_mir_336	SH_JCA-m0176_3p
novel_mir_408	SH_ZCA-m0083_3p	novel_mir_367	SH_MCA-m0048_3p:SH_MCA-m0062_3p:SH_MCA-m0072_3p:SH_MCA-m0091_3p:SH_MCA-m0122_3p:SH_MCA-m0127_3p:SH_MCA-m0160_3p:SH_MCA-m0189_3p:SH_MCA-m0194_3p:SH_MCA-m0220_3p	novel_mir_350	SH_JCA-m0245_3p
novel_mir_413	SH_ZCA-m0098_3p	novel_mir_371	SH_MCA-m0057_5p	novel_mir_346	SH_JCA-m0225_3p
novel_mir_458	SH_ZCA-m0333_3p	novel_mir_375	SH_MCA-m0077_5p	novel_mir_315	SH_JCA-m0061_3p:SH_JCA-m0066_3p:SH_JCA-m0143_3p:SH_JCA-m0194_3p:SH_JCA-m0204_3p:SH_JCA-m0227_3p
novel_mir_451	SH_ZCA-m0294_3p	novel_mir_363	SH_MCA-m0016_3p	novel_mir_356	SH_JCA-m0260_3p
novel_mir_412	SH_ZCA-m0096_3p	novel_mir_388	SH_MCA-m0195_5p	novel_mir_309	SH_JCA-m0035_3p
novel_mir_427	SH_ZCA-m0156_5p	novel_mir_386	SH_MCA-m0157_5p	novel_mir_338	SH_JCA-m0197_5p
novel_mir_398	SH_ZCA-m0025_5p	novel_mir_379	SH_MCA-m0096_3p	novel_mir_308	SH_JCA-m0025_3p:SH_JCA-m0178_3p
novel_mir_452	SH_ZCA-m0299_3p	novel_mir_370	SH_MCA-m0055_5p	novel_mir_354	SH_JCA-m0255_3p
novel_mir_446	SH_ZCA-m0260_3p	novel_mir_362	SH_MCA-m0003_3p	novel_mir_358	SH_JCA-m0278_5p
novel_mir_419	SH_ZCA-m0119_5p			novel_mir_326	SH_JCA-m0119_5p
novel_mir_399	SH_ZCA-m0027_5p:SH_ZCA-m0035_5p:SH_ZCA-m0062_5p:SH_ZCA-m0067_5p:SH_ZCA-m0088_5p:SH_ZCA-m0136_5p:SH_ZCA-m0146_5p:SH_ZCA-m0219_5p:SH_ZCA-m0228_5p:SH_ZCA-m0238_5p:SH_ZCA-m0253_5p:SH_ZCA-m0273_5p:SH_ZCA-m0279_5p:SH_ZCA-m0340_5p:SH_ZCA-m0355_5p:SH_ZCA-m0379_5p			novel_mir_318	SH_JCA-m0080_5p:SH_JCA-m0131_3p
novel_mir_406	SH_ZCA-m0075_3p:SH_ZCA-m0180_3p			novel_mir_314	SH_JCA-m0056_5p:SH_JCA-m0284_5p
novel_mir_432	SH_ZCA-m0192_3p			novel_mir_319	SH_JCA-m0084_3p
novel_mir_445	SH_ZCA-m0257_5p			novel_mir_317	SH_JCA-m0067_3p
novel_mir_429	SH_ZCA-m0167_5p			novel_mir_327	SH_JCA-m0123_5p:SH_JCA-m0291_5p
novel_mir_416	SH_ZCA-m0108_5p			novel_mir_320	SH_JCA-m0089_5p
novel_mir_414	SH_ZCA-m0102_3p			novel_mir_359	SH_JCA-m0280_3p
novel_mir_447	SH_ZCA-m0267_3p			novel_mir_339	SH_JCA-m0198_5p
novel_mir_443	SH_ZCA-m0250_3p			novel_mir_333	SH_JCA-m0167_3p
novel_mir_434	SH_ZCA-m0196_3p			novel_mir_322	SH_JCA-m0093_3p
novel_mir_461	SH_ZCA-m0346_5p			novel_mir_307	SH_JCA-m0023_3p
novel_mir_450	SH_ZCA-m0281_5p:SH_ZCA-m0344_5p:SH_ZCA-m0375_5p			novel_mir_352	SH_JCA-m0251_3p
novel_mir_439	SH_ZCA-m0232_5p			novel_mir_335	SH_JCA-m0174_5p
novel_mir_401	SH_ZCA-m0046_5p			novel_mir_323	SH_JCA-m0097_5p
novel_mir_453	SH_ZCA-m0300_3p			novel_mir_304	SH_JCA-m0013_3p
novel_mir_462	SH_ZCA-m0359_3p:SH_ZCA-m0360_3p:SH_ZCA-m0361_3p:SH_ZCA-m0362_3p:SH_ZCA-m0363_3p:SH_ZCA-m0364_3p			novel_mir_343	SH_JCA-m0208_3p
novel_mir_456	SH_ZCA-m0328_3p			novel_mir_329	SH_JCA-m0126_5p
novel_mir_410	SH_ZCA-m0087_3p
novel_mir_417	SH_ZCA-m0113_5p
novel_mir_420	SH_ZCA-m0120_5p
novel_mir_463	SH_ZCA-m0376_5p
novel_mir_430	SH_ZCA-m0178_3p
novel_mir_423	SH_ZCA-m0142_5p
novel_mir_418	SH_ZCA-m0114_5p
novel_mir_395	SH_ZCA-m0005_3p
novel_mir_441	SH_ZCA-m0244_3p
novel_mir_407	SH_ZCA-m0082_5p
novel_mir_421	SH_ZCA-m0125_3p
novel_mir_435	SH_ZCA-m0214_3p
novel_mir_422	SH_ZCA-m0135_3p
novel_mir_459	SH_ZCA-m0336_5p
novel_mir_409	SH_ZCA-m0084_5p
novel_mir_457	SH_ZCA-m0331_5p
novel_mir_444	SH_ZCA-m0251_3p
novel_mir_448	SH_ZCA-m0274_3p
novel_mir_428	SH_ZCA-m0163_3p:SH_ZCA-m0184_3p:SH_ZCA-m0204_3p:SH_ZCA-m0224_3p:SH_ZCA-m0387_3p
novel_mir_455	SH_ZCA-m0315_3p
novel_mir_397	SH_ZCA-m0012_3p:SH_ZCA-m0041_3p
novel_mir_400	SH_ZCA-m0033_3p:SH_ZCA-m0054_3p:SH_ZCA-m0115_3p:SH_ZCA-m0159_3p:SH_ZCA-m0181_3p:SH_ZCA-m0276_3p
novel_mir_425	SH_ZCA-m0148_3p
novel_mir_437	SH_ZCA-m0220_5p
novel_mir_436	SH_ZCA-m0217_5p
novel_mir_411	SH_ZCA-m0089_3p:SH_ZCA-m0132_3p:SH_ZCA-m0247_3p
novel_mir_449	SH_ZCA-m0278_3p
novel_mir_438	SH_ZCA-m0227_5p
novel_mir_415	SH_ZCA-m0107_5p
novel_mir_442	SH_ZCA-m0249_3p
novel_mir_460	SH_ZCA-m0339_3p
novel_mir_454	SH_ZCA-m0302_3p
novel_mir_404	SH_ZCA-m0070_3p
novel_mir_440	SH_ZCA-m0235_5p
novel_mir_403	SH_ZCA-m0059_5p
novel_mir_426	SH_ZCA-m0150_5p
novel_mir_424	SH_ZCA-m0144_5p
novel_mir_396	SH_ZCA-m0010_5p:SH_ZCA-m0097_5p:SH_ZCA-m0129_5p:SH_ZCA-m0236_5p:SH_ZCA-m0373_5p
