# Supplementary material for: Identification and characterization of microRNAs in the intestinal tissues of sheep (Ovis aries)
Source: PLoS One. 2018 Feb 28;13(2):e0193371. doi: 10.1371/journal.pone.0193371 (PMC5831392; doi:10.1371/journal.pone.0193371)
Supplement: S5 Table — (XLSX) [file pone.0193371.s008.xlsx]

## Sheet: known miRNAs
miR_name	Duodenum	Cecum	Colon	Mature sequence
oar-let-7a	614326	449390	513043	TGAGGTAGTAGGTTGTATAGTT
oar-let-7b	116012	110431	98717	TGAGGTAGTAGGTTGTGTGGT
oar-let-7c	59532	41398	40663	TGAGGTAGTAGGTTGTATGGTT
oar-let-7d	29211	18137	22129	AGAGGTAGTAGGTTGCATAG
oar-let-7f	577278	406238	419616	TGAGGTAGTAGATTGTATAGT
oar-let-7g	292301	241268	202761	TGAGGTAGTAGTTTGTACAGT
oar-let-7i	227851	153673	127338	TGAGGTAGTAGTTTGTGCTGTT
oar-miR-103	16741	12882	11470	AGCAGCATTGTACAGGGCTATG
oar-miR-106a	115	77	204	AAAAGTGCTTACAGTGCAGGT
oar-miR-106b	1442	1126	1150	TAAAGTGCTGACAGTGCAGAT
oar-miR-107	834	724	757	AGCAGCATTGTACAGGGCTATC
oar-miR-10a	102586	454716	290212	TACCCTGTAGATCCGAATTTG
oar-miR-10b	40967	444344	351203	ACCCTGTAGAACCGAATTTGTG
oar-miR-1185-3p	11	17	25	ATATACAGAGGGAGACTCTTAT
oar-miR-1197-3p	12	25	26	TAGGACACATGGTCTACTTCT
oar-miR-125b	31003	48502	40746	TCCCTGAGACCCTAACTTGTG
oar-miR-127	7603	12531	10305	ATCGGATCCGTCTGAGCTTGGCT
oar-miR-133	3946	9086	4867	TTGGTCCCCTTCAACCAGCTGT
oar-miR-134-5p	35	39	49	TGTGACTGGTTGACCAGAGGG
oar-miR-136	214	271	207	ACTCCATTTGTTTTGATGATGGA
oar-miR-143	4606500	7297109	6614344	TGAGATGAAGCACTGTAGCTC
oar-miR-148a	886563	357853	564592	TCAGTGCACTACAGAACTTTGT
oar-miR-150	4837	2532	2896	TCTCCCAACCCTTGTACCAGTG
oar-miR-152	10890	13616	8444	TCAGTGCATGACAGAACTTGG
oar-miR-154b-5p	28	23	21	AGAGGTCTTCCATGGTGCATTCG
oar-miR-16b	13722	11139	11117	TAGCAGCACGTAAATATTGG
oar-miR-17-5p	4390	3003	2652	CAAAGTGCTTACAGTGCAGGTA
oar-miR-181a	17620	14532	13573	AACATTCAACGCTGTCGGTGAGT
oar-miR-191	67575	46345	57674	CAACGGAATCCCAAAAGCAGCT
oar-miR-194	153314	73223	100577	TGTAACAGCAACTCCATGTGGA
oar-miR-199a-3p	55210	47937	30521	ACAGTAGTCTGCACATTGGTT
oar-miR-19b	1322	1088	1001	TGTGCAAATCCATGCAAAACTGA
oar-miR-200a	113061	87096	159954	AACACTGTCTGGTAACGAT
oar-miR-200b	74467	74747	146379	TAATACTGCCTGGTAATGATG
oar-miR-200c	135679	112106	147221	TAATACTGCCGGGTAATGATGG
oar-miR-21	1470434	1724483	1437280	TAGCTTATCAGACTGATGTTGAC
oar-miR-218a	3179	2259	2206	TTGTGCTTGATCTAACCATGT
oar-miR-221	4879	4641	2860	AGCTACATTGTCTGCTGGGTTT
oar-miR-22-3p	38125	34835	30567	AAGCTGCCAGTTGAAGAACTG
oar-miR-23a	3357	6397	3386	ATCACATTGCCAGGGATTTCCA
oar-miR-23b	2920	5096	3766	ATCACATTGCCAGGGATT
oar-miR-25	30531	19283	20311	ATTGCACTTGTCTCGGTCTGA
oar-miR-26a	703882	497587	507466	TTCAAGTAATCCAGGATAGGCT
oar-miR-26b	49045	30679	33686	TTCAAGTAATTCAGGATAGGT
oar-miR-27a	30294	36615	27054	TTCACAGTGGCTAAGTTCCGC
oar-miR-299-5p	8	17	15	TGGTTTACCGTCCCACATACAT
oar-miR-29a	19164	11893	12995	TAGCACCATCTGAAATCGGTT
oar-miR-29b	1548	948	1020	TAGCACCATTTGAAATCAGTGT
oar-miR-30a-3p	2397	2733	2321	CTTTCAGTCGGATGTTTGCAG
oar-miR-30a-5p	58323	59658	57222	TGTAAACATCCTCGACTGGAAGC
oar-miR-30b	2196	2646	1791	TGTAAACATCCTACACTCAGC
oar-miR-30c	26005	29058	35933	TGTAAACATCCTACACTCTCA
oar-miR-30d	113758	139315	141305	TGTAAACATCCCCGACTGG
oar-miR-323a-3p	128	243	338	CACATTACACGGTCGACCTCT
oar-miR-323c	25	32	40	CACAATACACGGTCGGCCTCT
oar-miR-329b-3p	108	157	156	AACACACCTGGTTAACCTCTTT
oar-miR-362	233	289	293	AATCCTTGGAACCTAGGTGTGAGT
oar-miR-369-3p	234	416	261	AATAATACATGGTTGATCTTT
oar-miR-369-5p	202	357	292	AGATCGACCGTGTTATATTCG
oar-miR-370-3p	869	1279	1139	GCCTGCTGGGGTGGAACCTGGTCT
oar-miR-370-5p	4	10	10	CAGGTCACGTCTCTGCAGTTAC
oar-miR-374a	2360	2243	2732	TTATAATACAACCTGATAAGTG
oar-miR-374b	1414	1490	1374	ATATAATACAACCTGCTAAGT
oar-miR-376b-5p	7	10	11	GGTGGATATTCCTTCTATGTTT
oar-miR-376c-3p	24	30	22	AACATAGAGGAAATTCCACGT
oar-miR-376e-5p	7	10	11	GGTGGATATTCCTTCTATGTTT
oar-miR-379-3p	187	337	291	TATGTAACATGGTCCACTAACT
oar-miR-379-5p	10119	16917	12099	TGGTAGACTATGGAACGTAGGC
oar-miR-380-3p	31	54	27	TATGTAATGTGGTCCACGTCT
oar-miR-381-3p	101	93	72	ATATACAAGGGCAAGCTCTCT
oar-miR-382-3p	163	332	217	AATCATTCACGGACAACACTT
oar-miR-382-5p	298	474	313	GAAGTTGTTCGTGGTGGATTCG
oar-miR-3955-5p	83	125	99	TTTGATGGCTGATCCTCTCACT
oar-miR-3956-5p	4	11	9	GTACGTGGATGCTGAAGGTCAGA
oar-miR-3957-5p	9	16	11	CTCGGAGAGTGGAGCTGTGGGTGT
oar-miR-3958-3p	1201	1739	1378	AGATATTGCACGGTTGATCTCT
oar-miR-3959-3p	17	20	27	TGTATGTCAACTGATCCACAGT
oar-miR-3959-5p	558	925	663	GGTTGATCAGAGAACATACATT
oar-miR-409-3p	1156	2225	2348	CGAATGTTGCTCGGTGAACCCCT
oar-miR-409-5p	96	221	144	AGGTTACCCGAGCAACTTTGCAT
oar-miR-410-3p	41	75	86	AATATAACACAGATGGCCTGT
oar-miR-411a-3p	611	1015	1054	TATGTAACACGGTCCACTAAC
oar-miR-411a-5p	5022	7831	6675	ATAGTAGACCGTATAGCGTACG
oar-miR-411b-5p	82	120	133	TGGTCGACCATAAAACGTACGT
oar-miR-412-3p	77	169	104	TGGTCGACCAGTTGGAAAGTAAT
oar-miR-432	374	606	641	TCTTGGAGTAGGTCATTGGGTGG
oar-miR-433-3p	154	327	368	ATCATGATGGGCTCCTCGGTGT
oar-miR-485-3p	40	149	193	GTCATACACGGCTCTCCTCTCT
oar-miR-485-5p	316	577	525	AGAGGCTGGCCGTGATGAATTCG
oar-miR-487a-5p	3	13	7	GTGGCTATCCCTGCTGTGTTCG
oar-miR-487b-3p	103	224	138	AATCGTACAGGGTCATCCACTT
oar-miR-487b-5p	5	14	3	AGTGGTTATCCCTGTCCTGTTC
oar-miR-493-3p	516	666	761	TGAAGGTCTACTGTGTGCCAGG
oar-miR-493-5p	1508	1974	2131	TTGTACATGGTAGGCTTTCATT
oar-miR-494-3p	627	909	777	TGAAACATACACGGGAAACCTCT
oar-miR-494-5p	6	11	10	AGGTTATCCGTGTTGTCTTCTCT
oar-miR-495-3p	228	249	290	AAACAAACATGGTGCACTTCTT
oar-miR-495-5p	7	16	13	AGAAGTCGCCCATGTTCTTTTCG
oar-miR-539-3p	74	104	114	AATCATACAAGGACAATTTCTTT
oar-miR-541-5p	6	15	9	AAAGGATTCTGCTGTCGGTCCCACT
oar-miR-543-3p	727	984	1079	AAACATTCGCGGTGCACTTCTTT
oar-miR-543-5p	2	2	12	ACCTGTGGTGCTTAAGGAG
oar-miR-544-5p	37	36	26	TCTTGTTAAAAGGCAGATTCT
oar-miR-655-3p	79	108	61	ATAATACATGGTTAACCTCTCT
oar-miR-758-3p	25	39	30	TTTGTGACCTGGTCCACTAA
oar-miR-99a	125805	102341	91659	AACCCGTAGATCCGATCTTG

## Sheet: conserved miRNAs
miR_name	Duodenum	Cecum	Colon	Mature sequence
bta-let-7a-3p	834	545	739	CTATACAATCTACTGTCTTTC
bta-let-7e	13297	11489	14779	TGAGGTAGGAGGTTGTATAGT
bta-miR-1	29646	61604	44913	TGGAATGTAAAGAAGTATGTAT
bta-miR-100	56259	96048	56096	AACCCGTAGATCCGAACTTGTG
bta-miR-101	52058	55075	46814	TACAGTACTGTGATAACTGAA
bta-miR-105a	22	11	10	TCAAATGCTCAGACTCCTGTGGT
bta-miR-1197	12	25	26	TAGGACACATGGTCTACTTCT
bta-miR-122	2170	281	372	TGGAGTGTGACAATGGTGTTTG
bta-miR-1224	206	81	114	GTGAGGACTCGGGAGGTGGAG
bta-miR-1246	134	427	141	AATGGATTTTTGGAGCAGG
bta-miR-1248	37	42	52	ACCTTCTTGTATAAGCACTGTGCTAAA
bta-miR-1249	29	43	33	ACGCCCTTCCCCCCCTTCTTCA
bta-miR-124a	37	37	36	TAAGGCACGCGGTGAATGCCAAG
bta-miR-125a	31850	56911	75454	TCCCTGAGACCCTTTAACCTGTG
bta-miR-126-3p	113796	109526	70460	CGTACCGTGAGTAATAATGCG
bta-miR-126-5p	4441	4711	3003	CATTATTACTTTTGGTACGCG
bta-miR-1271	1422	655	683	CTTGGCACCTAGTAAGTACTCA
bta-miR-1277	26	5	14	TACGTAGATATATATGTATTTT
bta-miR-128	21329	14014	23727	TCACAGTGAACCGGTCTCTTT
bta-miR-129-3p	12	17	8	AAGCCCTTACCCCAAAAAGCAT
bta-miR-129-5p	360	704	700	CTTTTTGCGGTCTGGGCTTGCT
bta-miR-1296	36	57	58	TTAGGGCCCTGGCTCCATCTCC
bta-miR-1306	24	42	42	CCACCTCCCCTGCAAACGTCC
bta-miR-1307	6775	5272	4254	ACTCGGCGTGGCGTCGGTCGTG
bta-miR-130a	196	235	176	CAGTGCAATGTTAAAAGGGCAT
bta-miR-130b	109	29	23	CAGTGCAATGATGAAAGGGCAT
bta-miR-132	69	91	53	TAACAGTCTACAGCCATGGTCG
bta-miR-133a	3946	9086	4867	TTTGGTCCCCTTCAACCAGCTG
bta-miR-133b	45	88	52	TTTGGTCCCCTTCAACCAGCTA
bta-miR-1343-3p	473	741	1042	CTCCTGGGGCCCGCACTCTC
bta-miR-135a	104	122	137	TATGGCTTTTTATTCCTATGTGA
bta-miR-135b	97	1	1	TATGGCTTTTCATTCCTATGTGA
bta-miR-137	36	31	42	TTATTGCTTAAGAATACGCGTAG
bta-miR-138	28	25	14	AGCTGGTGTTGTGAATCAGGCCG
bta-miR-1388-5p	1949	522	392	AGGACTGTCCAACCTGAGAAT
bta-miR-139	2938	2919	9039	TCTACAGTGCACGTGTCTCCAGT
bta-miR-140	13131	11518	8929	TACCACAGGGTAGAACCACGGA
bta-miR-141	1466	1060	2129	TAACACTGTCTGGTAAAGATGG
bta-miR-142-3p	9585	3281	3614	AGTGTTTCCTACTTTATGGATG
bta-miR-142-5p	31558	9975	8356	CATAAAGTAGAAAGCACTAC
bta-miR-1434-3p	25	29	16	GAAGAAATCTAAGGTCTGAGG
bta-miR-1434-5p	21	5	1	GTACATGATGACTAAAATTTCT
bta-miR-144	25	21	9	TACAGTATAGATGATGTACTAG
bta-miR-145	6421	9961	4359	GTCCAGTTTTCCCAGGAATCCCT
bta-miR-1468	5399	6647	6182	CTCCGTTTGCCTGTTTTGCTGA
bta-miR-146a	13789	5665	4830	TGAGAACTGAATTCCATAGGTTGT
bta-miR-146b	24106	14307	8062	TGAGAACTGAATTCCATAGGCTGT
bta-miR-147	260	1102	780	GTGTGCGGAAATGCTTCTGCTA
bta-miR-148b	12793	8000	10879	TCAGTGCATCACAGAACTTTGT
bta-miR-149-5p	149	220	242	TCTGGCTCCGTGTCTTCACTCCC
bta-miR-151-3p	28055	27626	27541	CTAGACTGAAGCTCCTTGAGG
bta-miR-151-5p	491	465	490	TCGAGGAGCTCACAGTCTAGT
bta-miR-153	29	20	60	TTGCATAGTCACAAAAGTGATC
bta-miR-154b	28	23	21	AGAGGTCTTCCATGGTGCATTCG
bta-miR-154c	1201	1739	1378	AGATATTGCACGGTTGATCTCT
bta-miR-155	10148	5488	7355	TTAATGCTAATCGTGATAGGGGT
bta-miR-15a	391	237	245	TAGCAGCACATAATGGTTTGT
bta-miR-15b	663	314	255	TAGCAGCACATCATGGTTTACA
bta-miR-16a	2649	2465	1987	TAGCAGCACGTAAATATTGGTG
bta-miR-17-3p	60	69	55	ACTGCAGTGAAGGCACTTGT
bta-miR-1814c	18	18	16	GTTTTGTTTGGGTTTGTTTT
bta-miR-181b	2680	2604	2506	AACATTCATTGCTGTCGGTGGGTT
bta-miR-181c	94	88	105	AACATTCAACCTGTCGGTGAGTTT
bta-miR-181d	292	438	408	AACATTCATTGTTGTCGGTGGGT
bta-miR-182	1418	1613	2060	TTTGGCAATGGTAGAACTCACACT
bta-miR-183	1451	1301	2082	TATGGCACTGGTAGAATTCACTG
bta-miR-1839	2721	2107	1792	AAGGTAGATAGAACAGGTCTTGTT
bta-miR-184	96	349	74	TGGACGGAGAACTGATAAGGGT
bta-miR-185	5856	4943	4170	TGGAGAGAAAGGCAGTTCCTGA
bta-miR-186	28907	15776	17220	CAAAGAATTCTCCTTTTGGGCT
bta-miR-187	38	16	18	TCGTGTCTTGTGTTGCAGCCGG
bta-miR-188	18	21	26	CATCCCTTGCATGGTGGAGGGT
bta-miR-18a	151	96	93	TAAGGTGCATCTAGTGCAGATA
bta-miR-190a	18	23	22	TGATATGTTTGATATATTAGGT
bta-miR-190b	24	10	13	TGATATGTTTGATATTGGGTT
bta-miR-192	967324	490572	665579	CTGACCTATGAATTGACAGCCAG
bta-miR-193a-3p	4	12	1	AACTGGCCTACAAAGTCCCAGT
bta-miR-193a-5p	1622	1992	1378	TGGGTCTTTGCGGGCGAGATGA
bta-miR-193b	24	62	14	AACTGGCCCACAAAGTCCCGCTTT
bta-miR-196a	3	1171	344	TAGGTAGTTTCATGTTGTTGGG
bta-miR-196b	11	5874	7771	TAGGTAGTTTCCTGTTGTTGGGA
bta-miR-197	172	279	328	TTCACCACCTTCTCCACCCAGC
bta-miR-199a-5p	17408	19490	16035	CCCAGTGTTCAGACTACCTGTT
bta-miR-199b	10033	11203	8881	CCCAGTGTTTAGACTATCTGTTC
bta-miR-199c	2259	2400	1675	TACAGTAGTCTGCACATTGG
bta-miR-19a	397	281	250	TGTGCAAATCTATGCAAAACTGA
bta-miR-204	238	175	401	TTCCCTTTGTCATCCTATGCCT
bta-miR-205	1806	3797	4704	TCCTTCATTCCACCGGAGTCTG
bta-miR-206	728	511	298	TGGAATGTAAGGAAGTGTGTGG
bta-miR-20a	16114	12462	10714	TAAAGTGCTTATAGTGCAGGTAG
bta-miR-20b	86	68	132	CAAAGTGCTCACAGTGCAGGTA
bta-miR-210	85	123	174	ACTGTGCGTGTGACAGCGGCTGA
bta-miR-211	3	5	17	TTCCCTTTGTCATCCTTTGCC
bta-miR-212	111	148	93	ACCTTGGCTCTAGACTGCTTACT
bta-miR-21-3p	70	96	58	AACAGCAGTCGATGGGCTGTCT
bta-miR-214	373	456	455	ACAGCAGGCACAGACAGGCAGT
bta-miR-215	927391	7388	79997	ATGACCTATGAATTGACAGACA
bta-miR-21-5p	1470434	1724483	1437280	TAGCTTATCAGACTGATGTTGACT
bta-miR-216a	30	15	4	TAATCTCAGCTGGCAACTGTGA
bta-miR-216b	208	62	24	AAATCTCTGCAGGCAAATGTGA
bta-miR-217	160	67	26	TACTGCATCAGGAACTGATTGGAT
bta-miR-218	3185	2261	2209	TTGTGCTTGATCTAACCATGTG
bta-miR-219	13	6	10	AGAGTTGAGTCTGGACGTCCCG
bta-miR-222	6832	6650	6670	AGCTACATCTGGCTACTGGGT
bta-miR-223	72	66	21	TGTCAGTTTGTCAAATACCCCA
bta-miR-224	10744	8454	9333	CAAGTCACTAGTGGTTCCGTTTA
bta-miR-22-5p	494	430	445	AGTTCTTCAGTGGCAAGCTTTA
bta-miR-2284ab	59	40	52	TAAAAGTTTGGTTGGGTTTTT
bta-miR-2284w	39	30	22	AAGAGTTTGTTCGGGTTTCTC
bta-miR-2284x	8915	5656	5169	TGAAAAGTTCGTTCGGGTTTT
bta-miR-2284y	223	131	134	AAAAGTTCGTTCGGGTTTTTC
bta-miR-2285ad	19	10	16	AAAACCCAAATGAACTTTTTGG
bta-miR-2285b	23	26	27	AAAATCTGAGTGAACTTTTTGG
bta-miR-2285e	56	53	39	AAACCTGAACGAACTTTTTGGC
bta-miR-2285f	410	390	470	AAAACCTGAATGAACTTTTTGG
bta-miR-2285j	40	21	42	AAAAACCAGAACGAACTTTTTG
bta-miR-2285k	4	12	8	AAAACCGGAATGAACTTTTTG
bta-miR-2285l	343	638	536	AAAACCCGCATGAACTTTTTGGC
bta-miR-2285n	126	40	38	AAAAACCCGAATGAACTTTTGG
bta-miR-2285o	12	16	7	AAACCCGAACGAACTTTTGG
bta-miR-2285x	40	13	29	GAAAAATCTGAATGAACTTTTGG
bta-miR-2318	14	15	14	GTGTATGATGAATTATCTGACC
bta-miR-2332	339	128	182	CGGTTTAAGGTCTTGGAGACAAAG
bta-miR-2355-3p	56	43	36	ATTGTCCTTGCTGTTTGGAGAT
bta-miR-2366	8	11	8	TGGGTCACAGAAGAGGGTCTGG
bta-miR-2387	204	202	113	TGGAAGGCCTGGCTTTGCAGCG
bta-miR-23b-5p	22	26	18	GGGTTCCTGGCATGCTGATTT
bta-miR-24	397	476	485	GTGCCTACTGAGCTGATATCAGT
bta-miR-2411-3p	89	39	117	GCTGAACTGTCTTACTCCCACATCC
bta-miR-2411-5p	109	76	63	TGGAGTGACTGTCAGATGCAGCCA
bta-miR-2424	16	23	6	AGATCTTTGGTAATCTGATGGCT
bta-miR-24-3p	52911	78179	60397	TGGCTCAGTTCAGCAGGAACAG
bta-miR-2447	62	38	37	TCTGGGAACCGGTTTGGCTGCT
bta-miR-2448-3p	115	109	85	GTGGTTGATTGGATCCGTGGGT
bta-miR-2474	5	17	13	TACCGGGCCAGCTGGAAGGAGA
bta-miR-2478	1218	3219	1903	GTATCCCACTTCTGACACCA
bta-miR-2483-3p	11	13	31	AAACATCTGGTTGGTTGAGAGA
bta-miR-2483-5p	15	11	41	CGTCAACCATCCAGCTGTTTGA
bta-miR-27a-5p	106	189	77	AGGGCTTAGCTGCTTGTGAGCA
bta-miR-27b	130433	198399	182858	TTCACAGTGGCTAAGTTCTGC
bta-miR-28	3896	4509	3868	AAGGAGCTCACAGTCTATTGAG
bta-miR-2887	39	95	9	CGGGACCGGGGTCCGGTGCG
bta-miR-296-3p	921	762	914	GAGGGTTGGGCGGAGGCTTTCC
bta-miR-296-5p	205	158	130	GAGGGCCCCCCCCAATCCT
bta-miR-299	8	17	15	TGGTTTACCGTCCCACATACAT
bta-miR-29c	483	371	311	TAGCACCATTTGAAATCGGTTA
bta-miR-29d-3p	37	60	31	TAGCACCATTTGAAATCGATTA
bta-miR-29d-5p	154	113	117	TGACCGATTTCTCCTGGTGTT
bta-miR-301a	27	22	21	CAGTGCAATAGTATTGTCAAAGCAT
bta-miR-301b	12	1	5	CAGTGCAATGATATTGTCAAAGCAT
bta-miR-30b-3p	62	54	72	CTGGGAGGTGGATGTTTACTT
bta-miR-30b-5p	2196	2646	1791	TGTAAACATCCTACACTCAGCT
bta-miR-30e-5p	44006	33301	33800	TGTAAACATCCTTGACTGGAAGCT
bta-miR-30f	1868	2208	2833	TGTAAACACCCTACACTCTCAGCT
bta-miR-31	981	12	10	AGGCAAGATGCTGGCATAGCT
bta-miR-320a	14151	17056	15519	AAAAGCTGGGTTGAGAGGGCGA
bta-miR-323	128	243	338	GCACATTACACGGTCGACCTCT
bta-miR-324	15	8	16	CGCATCCCCTAGGGCATTGGTGT
bta-miR-326	73	90	39	CCTCTGGGCCCTTCCTCCAG
bta-miR-328	770	1037	1442	CTGGCCCTCTCTGCCCTTCCGT
bta-miR-330	476	347	313	GCAAAGCACACGGCCTGCAGAGA
bta-miR-331-3p	176	184	209	GCCCCTGGGCCTATCCTAGAA
bta-miR-331-5p	280	265	243	TCTAGGTATGGTCCCAGG
bta-miR-335	86	200	101	TCAAGAGCAATAACGAAAAATGT
bta-miR-338	57	64	54	TCCAGCATCAGTGATTTTGTTGA
bta-miR-339a	7042	5913	4626	TCCCTGTCCTCCAGGAGCTCAC
bta-miR-339b	2337	1544	1247	TCCCTGTCCTCCAGGAGCTC
bta-miR-33a	153	109	107	GTGCATTGTAGTTGCATTGCA
bta-miR-340	544	388	488	TCCGTCTCAGTTACTTTATAGCC
bta-miR-342	1914	1717	1330	TCTCACACAGAAATCGCACCCATCT
bta-miR-3431	7117	5425	5468	CCTCAGTCAGCCTTGTGGATGT
bta-miR-3432a	1186	1357	904	TGCGGGATCTTTAGTTGTGGTG
bta-miR-345-3p	91	116	98	CCTGAACTAGGGGTCTGGAG
bta-miR-345-5p	12	5	8	GCTGACTCCTAGTCCAGTGCT
bta-miR-34a	8	14	9	TGGCAGTGTCTTAGCTGGTTGT
bta-miR-34c	73	144	64	AGGCAGTGTAGTTAGCTGATTG
bta-miR-3533	22	12	50	ATGAAGTGTGACGTGGACAT
bta-miR-361	1914	1625	1614	TTATCAGAATCTCCAGGGGTAC
bta-miR-3613a	767	1014	790	TGTTGTACTTTTTTTTTTGTTC
bta-miR-362-5p	233	289	293	AATCCTTGGAACCTAGGTGTGAGT
bta-miR-363	193	127	204	ATTGCACGGTATCCATCTGCG
bta-miR-365-3p	115	235	105	TAATGCCCCTAAAAATCCTTAT
bta-miR-365-5p	11	18	12	AGGGACTTTTGGGGGCAGATGTG
bta-miR-370	869	1279	1139	GCCTGCTGGGGTGGAACCTGGT
bta-miR-375	85490	56038	167293	TTTTGTTCGTTCGGCTCGCGTGA
bta-miR-378	99460	118596	109935	ACTGGACTTGGAGTCAGAAGGC
bta-miR-378b	22	62	26	ACTTGACTTGGAGTCAGAAGGC
bta-miR-378c	5170	7624	6184	ACTGGACTTGGAGTCAGAAGT
bta-miR-378d	312	293	236	CTGGACTTGGAGTCAGAAGACC
bta-miR-379	10125	16921	12104	TGGTAGACTATGGAACGTAGG
bta-miR-381	101	93	72	TATACAAGGGCAAGCTCTCTGT
bta-miR-382	298	474	313	GAAGTTGTTCGTGGTGGATTCG
bta-miR-383	251	238	177	AGATCAGAAGGTGATTGTGGCT
bta-miR-3956	4	11	9	ACGTGGATGCTGAAGGTCAGAGG
bta-miR-409a	96	221	144	AGGTTACCCGAGCAACTTTGCAT
bta-miR-410	41	75	86	AATATAACACAGATGGCCTGT
bta-miR-411c-3p	17	20	27	TGTATGTCAACTGATCCACAGT
bta-miR-411c-5p	558	925	663	GGTTGATCAGAGAACATACATT
bta-miR-421	303	253	320	ATCAACAGACATTAATTGGGCGC
bta-miR-423-3p	34611	31082	43733	AAGCTCGGTCTGAGGCCCCTCAGT
bta-miR-423-5p	25509	16328	29094	TGAGGGGCAGAGAGCGAGACTTT
bta-miR-424-3p	139	208	213	CAAAACGTGAGGCGCTGCTAT
bta-miR-424-5p	49	99	83	CAGCAGCAATTCATGTTTTGA
bta-miR-425-3p	179	118	118	ATCGGGAATGTCGTGTCCGCCC
bta-miR-425-5p	966	505	575	ATGACACGATCACTCCCGTTGA
bta-miR-429	3959	3216	4268	TAATACTGTCTGGTAATGCCGT
bta-miR-433	154	327	368	ATCATGATGGGCTCCTCGGTGT
bta-miR-450a	1151	1180	1071	TTTTGCGATGTGTTCCTAATAT
bta-miR-450b	672	648	578	TTTTGCAATATGTTCCTGAATA
bta-miR-451	468	516	276	AAACCGTTACCATTACTGAGTTT
bta-miR-452	1092	1034	894	TGTTTGCAGAGGAAACTGAGAC
bta-miR-454	43	32	37	TAGTGCAATATTGCTTATAGGGT
bta-miR-455-3p	372	288	266	GCAGTCCATGGGCATATACACT
bta-miR-455-5p	3395	2819	2729	TATGTGCCTTTGGACTACATC
bta-miR-484	1889	1814	2422	TCAGGCTCAGTCCCCTCCCGAT
bta-miR-485	316	577	525	AGAGGCTGGCCGTGATGAATTCG
bta-miR-486	669	659	475	TCCTGTACTGAGCTGCCCCGAG
bta-miR-490	1997	1199	1646	CAACCTGGAGGACTCCATGCTG
bta-miR-491	20	10	23	AGTGGGGAACCCTTCCATGAGG
bta-miR-493	516	666	761	TGAAGGTCTACTGTGTGCCAGG
bta-miR-494	627	909	777	TGAAACATACACGGGAAACCTC
bta-miR-495	228	249	290	AAACAAACATGGTGCACTTCTT
bta-miR-497	1137	1344	1055	CAGCAGCACACTGTGGTTTGTA
bta-miR-499	603	406	597	TTAAGACTTGCAGTGATGTTT
bta-miR-500	33	27	32	TAATCCTTGCTACCTGGGTGAGA
bta-miR-502a	19	22	17	AATGCACCTGGGCAAGGATTCA
bta-miR-503-5p	60	36	37	TAGCAGCGGGAACAGTACTG
bta-miR-504	349	499	634	AGACCCTGGTCTGCACTCTGTC
bta-miR-505	1230	706	1045	CGTCAACACTTGCTGGTTTCCT
bta-miR-532	14842	17128	16153	CATGCCTTGAGTGTAGGACCGT
bta-miR-543	727	984	1079	AAACATTCGCGGTGCACTTCTT
bta-miR-574	1801	1001	1631	TGAGTGTGTGTGTGTGAGTGTGTG
bta-miR-582	16	6	8	TTACAGTTGTTCAACCAGTTACT
bta-miR-6119-3p	135	86	102	GCAAATCATTTTTTACTCTCCAA
bta-miR-6119-5p	810	465	413	AGAGGTAAAAAATTGATTTGACT
bta-miR-6123	13	4	5	TGCCAAGCCCACGTTCAAAGG
bta-miR-628	58	79	77	ATGCTGACATATTTACTAGAGG
bta-miR-6516	26	35	26	TTTGCAGTAACAGGTGTGAAC
bta-miR-652	615	347	355	AATGGCGCCACTAGGGTTGTG
bta-miR-6529a	882	707	696	GAGAGATCAGAGGCGCAGAGT
bta-miR-6535	10	9	2	TAGGGGGAGCGGTTGGAGGACT
bta-miR-655	79	108	61	ATAATACATGGTTAACCTCTCT
bta-miR-656	27	36	30	AATATTATACAGTCAACCTCT
bta-miR-660	3589	4230	4719	TACCCATTGCATATCGGAGCTG
bta-miR-664b	48	74	48	TATTCATTTATCTCCCAGCCTAC
bta-miR-671	119	100	102	AGGAAGCCCTGGAGGGGCTGGAG
bta-miR-7	41329	22749	24273	TGGAAGACTAGTGATTTTGTTGTT
bta-miR-708	588	656	539	AAGGAGCTTACAATCTAGCTGGG
bta-miR-744	2006	1407	1808	TGCGGGGCTAGGGCTAACAGCA
bta-miR-758	25	39	30	TTTGTGACCTGGTCCACTAACC
bta-miR-760-3p	148	172	155	CGGCTCTGGGTCTGTGGGGA
bta-miR-767	8	12	12	TGCACCATGGTTGTCTGAGCATG
bta-miR-769	653	431	375	TGAGACCTCCGGGTTCTGAGCT
bta-miR-7857	26	11	18	ATAGCCAGTTGGGGAAGAATGC
bta-miR-7859	140	71	109	AAAAACTGGCAGCTTCATGTAA
bta-miR-7862	10	16	15	TGGTGCTCCCTGGAGCTGAGC
bta-miR-874	314	133	302	CTGCCCTGGCCCGAGGGACCGA
bta-miR-877	47	30	47	GTAGAGGAGATGGCGCAGGG
bta-miR-92a	74340	48163	49004	TATTGCACTTGTCCCGGCCTGT
bta-miR-92b	325	354	689	TATTGCACTCGTCCCGGCCTCC
bta-miR-93	4352	3686	3162	CAAAGTGCTGTTCGTGCAGGTA
bta-miR-9-3p	173	89	202	ATAAAGCTAGATAACCG
bta-miR-95	605	428	610	TTCAACGGGTATTTATTGAGCA
bta-miR-9-5p	11215	4905	6523	TCTTTGGTTATCTAGCTGTATG
bta-miR-96	88	63	127	TTTGGCACTAGCACATTTTTGCT
bta-miR-98	8485	5128	5440	TGAGGTAGTAAGTTGTATTGTT
bta-miR-99a-3p	70	58	27	CAAGCTCGCTTCTATGGGT
bta-miR-99b	24190	36695	36096	CACCCGTAGAACCGACCTTGCG
cfa-miR-134	35	39	49	TGTGACTGGTTGACCAGAGGGG
cfa-miR-138a	29	26	13	AGCTGGTGTTGTGAATCAGGCCG
cfa-miR-16	2615	2449	2004	TAGCAGCACGTAAATATTGGCG
cfa-miR-199	45739	39413	25173	ACAGTAGTCTGCACATTGGTT
cfa-miR-203	249	273	294	GTGAAATGTTTAGGACCACTAG
cfa-miR-22	37532	34356	30164	AAGCTGCCAGTTGAAGAACTGT
cfa-miR-32	1936	1169	1328	TATTGCACATTACTAAGTTGCAT
cfa-miR-320	10913	12978	11779	AAAAGCTGGGTTGAGAGGGCGA
cfa-miR-329b	108	157	156	AACACACCTGGTTAACCTCTTT
cfa-miR-411	5021	7830	6675	ATAGTAGACCGTATAGCGTACG
cfa-miR-424	113	161	165	CAAAACGTGAGGCGCTGCTAT
cfa-miR-6529	102	117	261	CCTGTGCCTTTTACCTCTTTAA
cgr-let-7d-3p	2762	1922	3575	CTATACGACCTGCTGCCTTTCT
cgr-miR-106b-3p	2632	2019	1791	CCGCACTGTGGGTACTTGCTGC
cgr-miR-10a-3p	371	1654	799	CAAATTCGTATCTAGGGGAAT
cgr-miR-10b-3p	53	684	493	ACAGATTCGATTCTAGGGGAAT
cgr-miR-125a-3p	94	76	87	ACAGGTGAGGTTCTTGGGAGC
cgr-miR-125b-3p	646	734	465	TCACAAGTCAGGCTCTTGGGAC
cgr-miR-1260	353	448	183	ATCCCACCGCTGCCACCA
cgr-miR-1285	13	14	35	TGCACTCCAGCCTGGGCAACATAG
cgr-miR-1306-3p	71	50	26	ACGTTGGCTCTGGTGGTGATG
cgr-miR-130b-5p	1254	387	744	ACTCTTTCCCTGTTGCACTACT
cgr-miR-132-5p	152	143	119	ACCGTGGCTTTCGATTGTTACT
cgr-miR-139-3p	200	416	1729	TGGAGACGCGGCCCTGTTGGAGT
cgr-miR-140-5p	3509	2858	2334	CAGTGGTTTTACCCTATGGTAG
cgr-miR-146b-3p	150	118	45	GCCCTAGGGACTCAGTTCTGGT
cgr-miR-148b-5p	547	398	491	GAAGTTCTGTTATACACTCAGGC
cgr-miR-152-5p	22	3	1	AGGTTCTGTGATACACTCCGACT
cgr-miR-15b-3p	187	75	148	CGAATCATTATTTGCTGCTCT
cgr-miR-16-3p	12	23	9	CCAGTATTAACTGTGCTGCTGAA
cgr-miR-181a-3p	197	213	169	ACCATCGACCGTTGATTGTACC
cgr-miR-181c-3p	96	110	121	ACCATCGACCGTTGAGTGGACC
cgr-miR-185-3p	56	34	35	AGGGGCTGGCTTTCCTCTGGT
cgr-miR-18a-3p	51	31	32	ACTGCCCTAAGTGCTCCTTCTGG
cgr-miR-191-3p	436	379	500	CTGCGCTTGGATTTCGTTCCC
cgr-miR-193b-5p	18	53	26	CGGGGTTTTGAGGGCGAGATGA
cgr-miR-214-5p	202	230	166	TGCCTGTCTACACTTGCTGTGC
cgr-miR-221-5p	452	299	268	ACCTGGCATACAATGTAGATTTCTGT
cgr-miR-24-5p	80	77	42	GTGCCTACTGAGCTGAAACAG
cgr-miR-25-5p	135	73	93	AGGCGGAGACTTGGGCAATTGCT
cgr-miR-26b-3p	68	76	90	CCTGTTCTCCATTACTTGGCTC
cgr-miR-27b-5p	146	224	187	AGAGCTTAGCTGATTGGTGAAC
cgr-miR-29a-5p	16	12	8	ACTGATTTCTTTTGGTGTTCAGAG
cgr-miR-300	16	14	13	TATGCAAGGGCAAGCTCTCTTC
cgr-miR-301a-5p	123	62	67	GCTCTGACTTTATTGCACTACT
cgr-miR-30e-3p	5715	5160	4855	CTTTCAGTCGGATGTTTACAGC
cgr-miR-32-3p	67	42	36	CAATTTAGTGTGTGTGATATT
cgr-miR-324-3p	10	8	12	CCACTGCCCCAGGTGCTGCTGG
cgr-miR-340-5p	8486	5742	5290	TTATAAAGCAATGAGACTGATT
cgr-miR-374-3p	161	133	94	CTTATCAGGTTGTATTATCATT
cgr-miR-374-5p	1412	1486	1371	ATATAATACAACCTGCTAAGTG
cgr-miR-378-5p	734	845	736	CTCCTGACTCCAGGTCCTGTGT
cgr-miR-505-5p	100	57	105	GGGAGCCAGGAAGTATTGATGTT
cgr-miR-542-3p	606	873	743	TGTGACAGATTGATAACTGAAAG
cgr-miR-615-3p	277	931	961	TCCGAGCCTGGGTCTCCCTCTT
cgr-miR-671-3p	112	105	180	TCCGGTTCTCAGGGCTCCACC
cgr-miR-7b	35	23	25	TGGAAGACTTGTGATTTTGTTGTT
cgr-miR-92b-5p	8	9	34	AGGGACGGGACGCGGTGCAGTGTT
chi-let-7b-3p	185	235	301	CTATACAACCTACTGCCTTCCT
chi-let-7c-3p	13	12	21	CTGTACAACCTTCTAGCTTTCC
chi-let-7e-3p	67	94	90	CTATACGGCCTCCTAGCTTTCC
chi-let-7f-3p	31	32	26	CTATACAATCTATTGCCTTCCC
chi-let-7f-5p	555284	394233	406778	TGAGGTAGTAGATTGTATAGTT
chi-let-7i-3p	165	86	80	CTGCGCAAGCTACTGCCTTGCT
chi-miR-1271-3p	11	4	1	AGTGCCTGCTATGTGCCAGG
chi-miR-127-5p	200	373	291	GAAGCTCAGAGGGCTCTGATTC
chi-miR-1307-5p	499	331	228	TCGACCGGACCTCGACC
chi-miR-133a-5p	125	212	205	AGCTGGTAAAATGGAACCAAAT
chi-miR-136-3p	946	1304	985	ATCATCGTCTCAAATGAGTCT
chi-miR-1388-3p	636	211	135	ATCTCAGGTTCGTCAGCCCGCA
chi-miR-143-5p	13262	24092	20798	GGTGCAGTGCTGCATCTCTGG
chi-miR-144-5p	14	27	14	TGGGATATCATCATATACTGT
chi-miR-145-3p	43368	44549	42743	ATTCCTGGAAATACTGTTCTT
chi-miR-147-5p	8	89	60	TGGAAACACTTCTGCACAAACT
chi-miR-148a-5p	1388	685	1172	AAAGTTCTGAGACACTCCGACT
chi-miR-16a-5p	53362	47663	42765	TAGCAGCACGTAAATATTGGAG
chi-miR-16b-3p	47	39	33	ACCAATATTATTGTGCTGCTTT
chi-miR-16b-5p	13722	11139	11117	TAGCAGCACGTAAATATTGGGG
chi-miR-181b-3p	1	8	12	CTCACTGATCAATGAATGCAA
chi-miR-192-3p	20	19	21	CTGCCAATTCCATAGGTCACAGG
chi-miR-195-3p	992	1559	1322	CCAATATTGGCTGTGCTGCTC
chi-miR-195-5p	45	64	42	TAGCAGCACAGAAATGTTGG
chi-miR-197-5p	12	10	7	TCTGTGCTCCGGGGGCTGTGC
chi-miR-199b-3p	55208	47935	30520	ACAGTAGTCTGCACATTGGTT
chi-miR-204-3p	18	9	11	GCTGGGAAGGCAAAGGGAC
chi-miR-20a-3p	13	12	13	ACTGCATTATGAGCACTTAAA
chi-miR-223-5p	282	218	169	TGTGTATTTGACAAGCTGAGTTG
chi-miR-26a-3p	19	23	28	CCTATTCTCGGTTACTTGCACG
chi-miR-26a-5p	703868	497582	507462	TTCAAGTAATCCAGGATAGGCT
chi-miR-28-3p	10060	12965	10609	CACTAGATTGAGAGCTCCTGGA
chi-miR-29b-5p	68	44	50	CTGGTTTCACATGGTGGCTTAGA
chi-miR-30c-3p	51	63	50	CTGGGAGAGGGTTGTTTACTC
chi-miR-30d-3p	153	152	148	TTTCAGTCAGATGTTTGCTGC
chi-miR-30f-3p	72	74	73	CTGGGAGGAGGCTGTTTACTCT
chi-miR-323b	25	32	40	CACAATACACGGTCGGCCTCT
chi-miR-326-5p	38	15	21	CCTCGTCTGTCTGTTGGGCT
chi-miR-330-5p	185	82	99	TCTCTGGGCCTGTGTCTTAG
chi-miR-335-3p	176	444	384	TTTTTCATTATTGCTCCTGACC
chi-miR-338-5p	298	335	317	AACAATATCCTGGTGCTGAGT
chi-miR-3431-3p	1165	789	1002	ATCTAGAGGACTGACTGAAATT
chi-miR-3432-3p	55	78	86	CAGCAACTAAAGATCCCTCAGG
chi-miR-3432-5p	5963	8418	5678	TGCGGGATCTTTAGTTGTGGCG
chi-miR-34b-3p	2	12	10	AATCACTAGTTCCACTGCCATC
chi-miR-361-3p	9877	4784	4805	TCCCCCAGGTGTGATTCTGATT
chi-miR-374a-3p	1419	945	1005	CTTATCAGGTTGTATTGTAATT
chi-miR-412-5p	77	169	104	TGGTCGACCAGTTGGAAAGTAAT
chi-miR-450-3p	7	14	6	ATTGGGAACATTTTGCAT
chi-miR-454-5p	21	15	26	ACCCTATCGATATTGTCTCTG
chi-miR-500-3p	316	410	464	ATGCACCTGGGCAAGGATTCT
chi-miR-532-3p	14	36	24	CCTCCCACACCCAAGGCTTGC
chi-miR-708-3p	1396	1255	1145	CATCTAGACTGTGAGCTTCTAGA
chi-miR-7-3p	131	113	88	AACAAATCACAGTCTGCCATA
chi-miR-92a-5p	115	51	46	AGGTTGGGATCAGTTGCAATGCT
chi-miR-93-3p	7	17	9	ACTGCTGAGCCAGCACTTCCCGA
chi-miR-98-3p	18	22	38	CTATACAACTTACTACTTTCCC
chi-miR-99b-3p	364	551	481	CAAGCTCGTGTCTGTGGGTC
eca-miR-107a	16383	12584	11249	AGCAGCATTGTACAGGGCTATGA
eca-miR-450c	953	982	845	TTTTGCGATGTGTTCCTAATAC
eca-miR-490-5p	62	41	35	CCATGGATCTCCAGGTGGGT
eca-miR-8986a	39	26	24	TAGTGTGCTAGAGTCCTCGAAGAG
efu-miR-103a	16741	12882	11470	AGCAGCATTGTACAGGGCTATGAAG
efu-miR-133-5p	130	223	220	AGCTGGTAAAATGGAACCAAATC
efu-miR-138b	25	21	10	AGCTGGTGTTGTGAATCAGGCCGAC
efu-miR-181f	482	524	681	ACCACCGACCGTTGACTGTACC
efu-miR-409	1156	2225	2348	CGAATGTTGCTCGGTGAACCCCTT
efu-miR-9277	20	10	4	GGTTCGAATCCTGCCGACTACGC
efu-miR-9298	790	394	201	GCTGATTGTCATGTTCTGATTTGGC
ggo-miR-151a	491	468	496	TCGAGGAGCTCACAGTCTAG
ggo-miR-378e	20	21	12	ACTGGACTTGGAGTCAGGAC
hsa-let-7f-2-3p	70	24	37	CTATACAGTCTACTGTCTTTCC
hsa-miR-125b-1-3p	113	142	107	ACGGGTTAGGCTCTTGGGAGCT
hsa-miR-1277-5p	151	63	71	AAATATATATATATATGTACGTAT
hsa-miR-135a-3p	10	3	12	TATAGGGATTGGAGCCGTGGCG
hsa-miR-146a-5p	104	61	44	TGAGAACTGAATTCCATGGGTT
hsa-miR-150-5p	4453	2369	2710	TCTCCCAACCCTTGTACCAGTG
hsa-miR-151b	58	55	55	TCGAGGAGCTCACAGTCT
hsa-miR-194-3p	1578	902	1059	CCAGTGGGGCTGCTGTTATCTG
hsa-miR-194-5p	271968	73223	100577	TGTAACAGCAACTCCATGTGGA
hsa-miR-196b-3p	0	7	18	TCGACAGCACGACACTGCCTTC
hsa-miR-200a-5p	5184	4433	5692	CATCTTACCGGACAGTGCTGGA
hsa-miR-200b-5p	4484	4189	7861	CATCTTACTGGGCAGCATTGGA
hsa-miR-203a-3p	264	307	310	GTGAAATGTTTAGGACCACTAG
hsa-miR-219a-1-3p	16	8	15	AGAGTTGAGTCTGGACGTCCCG
hsa-miR-24-2-5p	625	953	681	TGCCTACTGAGCTGAAACACAG
hsa-miR-26a-2-3p	41	31	43	CCTATTCTTGATTACTTGTTTC
hsa-miR-3064-5p	17	6	6	TCTGGCTGTTGTGGTGTGCAA
hsa-miR-30d-5p	113779	139355	141320	TGTAAACATCCCCGACTGGAAG
hsa-miR-320b	1118	1242	1494	AAAAGCTGGGTTGAGAGGGCAA
hsa-miR-320c	353	361	415	AAAAGCTGGGTTGAGAGGGT
hsa-miR-320d	143	192	238	AAAAGCTGGGTTGAGAGGA
hsa-miR-3607-3p	43	46	29	ACTGTAAACGCTTTCTGATG
hsa-miR-3653-3p	60	35	48	CTAAGAAGTTGACTGAAG
hsa-miR-365b-5p	15	28	17	AGGGACTTTCAGGGGCAGCTGT
hsa-miR-378f	17	32	25	ACTGGACTTGGAGCCAGAAG
hsa-miR-378g	30	41	41	ACTGGGCTTGGAGTCAGAAG
hsa-miR-378i	23	21	10	ACTGGACTAGGAGTCAGAAGG
hsa-miR-4454	7	14	4	GGATCCGAGTCACGGCACCA
hsa-miR-4508	37	47	13	GCGGGGCTGGGCGCGCG
hsa-miR-452-3p	257	190	184	CTCATCTGCAAAGAAGTAAGTG
hsa-miR-574-3p	1162	1396	1642	CACGCTCATGCACACACCCACA
hsa-miR-628-3p	70	59	57	TCTAGTAAGAGTGGCAGTCGA
hsa-miR-6516-3p	31	19	16	ATCATGTATGATACTGCAAACA
hsa-miR-7641	80	166	62	TTGATCTCGGAAGCTAAGC
mdo-miR-106-5p	16	9	10	AAAAGTGCTTATAGTGCAGGTAG
mdo-miR-130c-3p	182	211	158	CAGTGCAATGTTAAAAGGGCAT
mdo-miR-199b-2-5p	118	143	100	CCAGTGTTCAGACTACCTGTTC
mdo-miR-34b-5p	28	72	25	AGGCAGTGTAGTTAGCTGATTGT
mml-miR-20b-3p	6	3	10	TACTGTAGTGTGGGCACTTCCAG
mmu-let-7c-2-3p	847	556	747	CTATACAATCTACTGTCTTTCC
mmu-let-7j	119	83	54	TGAGGTATTAGTTTGTGCTGTTAT
mmu-miR-101c	63	65	55	ACAGTACTGTGATAACTGA
mmu-miR-181a-2-3p	481	524	681	ACCGACCGTTGACTGTACCTTG
mmu-miR-1983	20	13	6	CTCACCTGGAGCATGTTTTCT
mmu-miR-205-3p	12	26	23	GATTTCAGTGGAGTGAAGCTCA
mmu-miR-28c	8	13	10	AGGAGCTCACAGTCTATTGA
mmu-miR-3535	33	25	18	TGGATATGATGACTGATTACCTGAGA
mmu-miR-5100	32	16	26	TCGAATCCCAGCGGTGCCTCT
mmu-miR-5126	23	1	2	GCGGGCGGGGCCGGGGGCGGGG
mmu-miR-802-5p	600	0	2	TCAGTAACAAAGATTCATCCTT
oan-miR-1386	86	236	31	CTCCTGGCTGGCTCGCCA
oan-miR-15c-5p	120	30	15	TAGCAGCACATCATGGTTTGT
oan-miR-16c-5p	106	86	94	TAGCAGCACGTAAATACTGGAG
oan-miR-215-3p	908	6	112	TCTGTCATTTCTGTAGGCCAAA
ssc-miR-194b-5p	1079	238	396	TGTAACAGCGACTCCATGTGGA
ssc-miR-378b-3p	5176	7634	6192	ACTGGACTTGGAGTCAGAAGT
ssc-miR-4334-3p	2339	1547	1247	TCCCTGTCCTCCAGGAGCTC
ssc-miR-664-3p	82	126	78	TATTCATTTATCTCCCAGCCTACA
ssc-miR-7134-5p	54	72	101	ATGTCCGCGGGTTCCCTATCC
ssc-miR-7857-3p	25	16	24	ATTGTTCTCCAACCTGGCTCTT
tch-miR-26a-2-5p	1944	1418	1349	TTCAAGTAACCCAGGATAGGCT

## Sheet: novel miRNAs
miR-name	Duodunem	Cecum	Colon	Mature sequence
novel-miR-100	39	0	0	CACATGGAGTTGCTGTTACA
novel-miR-101	0	0	16	AAAACTCAGATGAACTTTTTTG
novel-miR-103	199	845	221	AAAAAACCGAGTGAACTTTTTG
novel-miR-104	10	13	0	AAAACTCTGAATGAACTTTATG
novel-miR-106	0	11	26	TGCGCTCTGTCTGTCCCTGCAG
novel-miR-107	57	48	43	TTGCAGTGATGACTTGAGTCTGTC
novel-miR-109	18	7	0	TATTAGTTGGAATTCTCTTGCT
novel-miR-11	56	48	68	TGTACTCTGGGACTCGGGTGT
novel-miR-114	154	122	149	TCCCGGGCTGGAGGAGTCTGCAG
novel-miR-115	27	35	38	TCCCTGTCTTCAATCCTGTAG
novel-miR-117	32	51	101	CTTCTGTCCGTCTTGCTACCA
novel-miR-121	30	5	0	AAAACTCAGATGAACTTTTT
novel-miR-122	93	41	47	TCTGGGCTTTGCAACACGTGTG
novel-miR-125	27	9	13	GATGAGGCTCAGCGAGCCCTGG
novel-miR-127	402	303	259	AGGTAGATAGAACAGGTCTTGTG
novel-miR-129	152	81	53	CATCTGGTTGGTATGTTTTGCT
novel-miR-13	0	0	11	ATCTGACCTTGCTGACCTCGCAG
novel-miR-131	219	62	66	AAAAACCTGAAGGAACTTTTTG
novel-miR-132	326	251	239	TTTTTTGCTGGAACATTTCTGG
novel-miR-135	16	0	0	ATGGTGGCTGTGGTGGCTGGAGCT
novel-miR-137	22	13	12	GAGCCGCGGGCTGGACCTCGAG
novel-miR-139	72	15	28	CAAATCTGAATGAACTTTTTGG
novel-miR-14	11	10	7	AAAAACCTGAATGATGCTTTTG
novel-miR-140	16	0	0	AAAACCAGAACGAACTTTTTGA
novel-miR-141	81	29	0	AAAATCTGAACAAACTTTTTGGA
novel-miR-142	9	6	10	TAGAGAAGCGCTGGGGGAAAGC
novel-miR-145	6	0	12	TCGCAGAGTAGGGCAAGACTGA
novel-miR-146	0	8	20	TTGCACAACTCTAGAAGACATG
novel-miR-147	269247	77223	50129	CGCGACCTCAGATCAGACGT
novel-miR-150	627	678	1167	TTGGCATTACTGAGCATCTAGT
novel-miR-151	18	14	44	TTCGGCGCCACCACCCTGCGGGT
novel-miR-152	15	21	25	CCTCTCTCGGTTAGCTCCATAG
novel-miR-153	15	6	11	AAAAACTAGAATGAACTTTT
novel-miR-154	0	39	34	TCTTGGGCCTGCAAGTCTTGG
novel-miR-155	56	0	115	TACTGTGCCACGGATGGGTAGC
novel-miR-156	13	7	29	TACTGTGCCACAGCTGGGTAGA
novel-miR-157	25	0	0	AGAAACCGAACAAACTTTTTG
novel-miR-158	84	38	43	AAGAACCTGAACGAACCTTTTG
novel-miR-159	20	23	54	TGATTGGTACTTCTTAGAGTGA
novel-miR-16	18	10	8	AAACACAAATGAACTTTTTGGC
novel-miR-160	13	21	38	ATTGGCACGTCTTGGAATGA
novel-miR-161	16	0	0	TGAAAAGTTCATTCGGGTTTTT
novel-miR-162	65	81	103	ACTGGACTTGGAGTCAGAAAGC
novel-miR-163	768	444	570	AAAACCCGAACGAGCTCTTTGG
novel-miR-164	13	5	0	AAAAGTTTGTTTGGGTTTCTCT
novel-miR-166	31	8	25	AAAACCTGAATGAACTTTTTGA
novel-miR-167	35	0	0	GCGGCCCGCGGGCTCGGATGCT
novel-miR-168	107	51	73	AAAGCTGAACGAACTTTTTGGC
novel-miR-169	15	0	16	AAAAATCTGAATGAACTTTCTG
novel-miR-17	247	2036	1421	TGGAGCCGGAGCTGGTTAGCGG
novel-miR-171	22	0	11	CAAATCTGAATGAACTTTTTG
novel-miR-174	0	52	0	TCCACTGATGACTTCTTATTA
novel-miR-175	0	0	21	ATGTATGAAGGCTTTTGGTC
novel-miR-177	12	0	8	AAACTGGAATGAACTTTTTGG
novel-miR-181	10	23	0	GGCTGATCTGGCTGGCTAGG
novel-miR-183	37	0	0	AAAAGTTCGTTCGGGTTTTC
novel-miR-185	53	64	0	AAAACCTGAACGAACTTTTTGT
novel-miR-189	0	28	0	CGGGCCGGGGTGGGAGCTTTGGGA
novel-miR-191	34	7	0	CTGAAAAGACTCAGACAATTG
novel-miR-2	21	0	5	AAAAACCTGAAGGAACTTTT
novel-miR-202	13	7	0	GAAAGGTTCATTTGGGTTTTT
novel-miR-204	0	15	34	CACATGGAGTTGCTGTTACAAT
novel-miR-21	11	0	7	TTCTCATTGGCCTCACGTCCTGT
novel-miR-217	3700	1046	206	TCGAGCCTGACAGATCACACAC
novel-miR-22	62	20	9	AAATCTGAACAAACTTTTTGGT
novel-miR-227	11	0	0	ATCTGACCTTGCTGACCTCGCA
novel-miR-228	32	0	0	CTCTGTGTTCCTCTCTCTTTG
novel-miR-23	13	12	16	TATGTGTGTATGTGTATATATG
novel-miR-234	11	0	7	AAAGGTTCATTTGTGTTTTTCT
novel-miR-235	39	9	0	AAAAATCTGAATGAACTTTTTT
novel-miR-242	0	0	22	TTTGTGTTGGCGTGTGCACCTGTT
novel-miR-252	0	12	8	ATTGGGGAAAACAGGCTCAGGGT
novel-miR-254	69	0	51	TGAGTGTGTGTGTGTGAGTGTA
novel-miR-257	7	10	18	AAACCCAAACGAACTTGTTGGC
novel-miR-258	26	0	0	TCCCAGGGATGTAGCTCCTAGTG
novel-miR-26	14	13	26	AAAACCTGAATGACCTTTTTGG
novel-miR-261	21	5	11	AAAACCTGAATGAACTTTTTGGA
novel-miR-264	0	12	11	TTTAAGTACACGATGAACTGC
novel-miR-269	11	0	0	TCCTCTGTCTGTATTATGCTGT
novel-miR-27	70	29	23	AATAAGTTCGTTTGGGTTTTT
novel-miR-274	0	14	0	AAAAACTCAGATGAACTTTTTTG
novel-miR-28	63	172	105	TCAAGGTCCGCTGTGAACACGG
novel-miR-280	19	8	9	AAAATCTGAAATGAACTTTTTGG
novel-miR-285	39	10	0	CAAAATCTGAATGAACTTTTTG
novel-miR-29	620	339	478	GAAACTGGAACGAACTTTTTGG
novel-miR-290	20	0	9	TCACTGGGCATCCTCTGCTT
novel-miR-298	0	16	0	TACTGTGCCACGGATGGGTAG
novel-miR-3	0	0	563	TGAACTGTCTTACTCCCACATCT
novel-miR-30	87	49	49	AAAAATCTGCATGAACTTTGTGG
novel-miR-302	8	0	11	AAGTTCATTTGGGCTTTTCTGT
novel-miR-303	0	0	18	GAAAAACCTGAGCAAACTTTT
novel-miR-306	23	0	5	CAATCTGAACAAACTTTTTGG
novel-miR-310	0	0	10	AAAGAAGAAGGATCTCGGGCA
novel-miR-311	25	0	9	ACTGAGCAGACTGGAGCTCCGGG
novel-miR-312	0	63	53	AAAACCCGAATGAGCTCTTTGG
novel-miR-316	0	0	14	AAAATCTGAATGAACTTTTTT
novel-miR-32	272	152	167	AAAACTCAGATGAACTTTTTGG
novel-miR-321	30	20	16	TTGCTGCGGGTGTCAGGAAGA
novel-miR-324	0	0	10	CAGGGCAGGATGGCTATCTCGG
novel-miR-328	0	22	22	CCCAGGGATGTAGCTCCTAGTG
novel-miR-33	19	10	31	TCTGACTTCCGTTCTCTCCTTAG
novel-miR-330	14	0	8	GGAGTGTGTGTGTGTGAGTGTGT
novel-miR-331	8	10	11	ACTTTCCCGGGACTTGGAGCGC
novel-miR-332	37	20	23	AAAGGCCTGAATGAACTTTTTG
novel-miR-334	0	0	12	ATAAGTTCATTCGGAGTTGT
novel-miR-337	10	7	15	GAAAACCTGAATGAACTTATTG
novel-miR-34	31	19	27	AAAACTTGAATGAACTTTCTGG
novel-miR-341	0	0	11	CAAAATCTGAATGAACTTTT
novel-miR-342	0	0	15	CAAATCTGAACAAACTTTTTGG
novel-miR-344	0	17	20	GAAAGTGTAAGGCAAGGTCTGGT
novel-miR-348	0	33	33	TTGGACACTTCAGTACTGCTACA
novel-miR-351	0	0	14	TACGCCGGGAGCTCGCAGCGC
novel-miR-353	0	0	14	ATCCTGTGCTCTTTCTCCTGC
novel-miR-355	0	0	11	AAATCTGAACAAACTTTTTGGA
novel-miR-357	9	0	14	AAAAGTTGGTTTGAGTTTTTCT
novel-miR-360	14	10	25	CTCTGTGCTGGCCTGATCCAAT
novel-miR-361	0	0	38	TTGTTGTCAGGAGTCACTGCTC
novel-miR-365	0	11	0	GAAAAGTTCGTTTGGGTTTTT
novel-miR-366	0	12	0	AAGTTCGTTCAGGCTTTTCTGT
novel-miR-368	0	28	0	AAAAACTAGAATGAACTTTTTG
novel-miR-369	0	15	0	TTCAGCCGTGTCCTCTTTGCG
novel-miR-37	10	7	13	AAAACCTGAACAAACTTTTGGG
novel-miR-373	0	21	0	TGTGGACCCAGGGAGCCGGGAGG
novel-miR-374	0	16	0	TTGCTGTGACCTGTCTGAGGAA
novel-miR-376	0	15	0	CCGGGGAAAGCAGGAGTGAGGGT
novel-miR-377	0	19	0	TCAAGTGATGGAGAAGATGACC
novel-miR-378	15	28	0	CTCTGCCCGCTCTCTGTCTTACA
novel-miR-383	0	13	0	AGACCCGGAATGTGAGGCCT
novel-miR-384	0	26	0	TAATTTTTGCAAGGCTTTTCC
novel-miR-387	12	11	0	TTAGGAACAGTAGCATTTGGGT
novel-miR-39	40	33	47	CAAACCTGAATGAACTTTTTGG
novel-miR-390	0	10	0	AAAAACCTGAATGCACTTTTT
novel-miR-392	0	10	0	TGGCTCTGCAAGGTCGGCTCA
novel-miR-398	14	0	0	AGCAGCTGTTGGGCTCTCGCCAGA
novel-miR-399	14	0	0	AAAAAGTTCGTTTGGGTTTTC
novel-miR-4	27	25	9	GAAGAATCTGAATGAACATTT
novel-miR-402	146	0	0	AAAACCCGAATGAGCTCTTTG
novel-miR-405	28	0	0	TCACTCAGTCGTGCCCGAATTAC
novel-miR-406	11	0	0	AAAACCTGAAGGAACTTTTTGG
novel-miR-408	22	0	0	AAGGGACCCGAACGAACTTTTT
novel-miR-412	19	0	0	ATGCAAACGAACTTTTTGGCCAA
novel-miR-413	21	0	0	CGGCTCCTGGGGCACTGTGTG
novel-miR-414	10	0	0	TTGCTGTGACCTGTCTGAGGA
novel-miR-416	10	0	0	TGTTGGACAGGACTGAAGACT
novel-miR-419	12	0	0	GGGCCGGGGTGGGAGCTTTGGGA
novel-miR-427	15	0	0	TTTAAGTACACGATGAACTGCA
novel-miR-429	10	0	0	GCTGTACTGGAGCCTGCCCC
novel-miR-431	24	0	0	AAAATCTGAATGAACTTTTTTGG
novel-miR-432	11	0	0	AAAGTTCGTTCAGGCTTTTCTGT
novel-miR-433	33	0	0	TTAATTTTTGCAAGGCTTTTCC
novel-miR-443	10	0	0	CTCTACCCCTCGCCTCTGCAG
novel-miR-445	11	0	0	GAAAGTGTAAGGCAAGGTCTGG
novel-miR-446	12	0	0	ATTGATTGATTTTAACCTTC
novel-miR-447	10	0	0	AAAACCTGAAGGAACCTTTT
novel-miR-451	20	0	0	GAGGAAGTCAGTCTGCAGAGA
novel-miR-452	12	0	0	CTTGTTCTCCAACCTGGCTCT
novel-miR-458	20	0	0	AGAGGGACTGTCTGCACCGACA
novel-miR-46	11	0	8	AAAGTTCGTTCAGGCTTTTCTG
novel-miR-48	0	13	0	GAGGAGGGTGACCGTCGCGGCG
novel-miR-49	0	26	19	TCACTCAGTCGTGCCCGAATTACT
novel-miR-5	0	13	21	AAGGCCGAGAGGACTGAGCCCTG
novel-miR-50	42	0	26	AAAAACTAGAATGAACTTTTT
novel-miR-51	18	0	29	TTCAGCCGTGTCCTCTTTGCGA
novel-miR-53	34	41	0	TTTGTGTTGGCGTGTGCACCTGT
novel-miR-57	16	7	7	AGCAGAGCGAGCAGGACAGTG
novel-miR-58	0	0	59	CAAAACCTGAACGAACTTTTTG
novel-miR-6	43	0	15	AAATCTGAACAAACTTTTTGGCA
novel-miR-60	29	29	23	GGAGGGTTTGGGTTAACATCTG
novel-miR-61	15	0	13	TGTGGACCCAGGGAGCCGGGAG
novel-miR-64	260	96	163	AAAACCTTGATGAACTTTTTGA
novel-miR-67	0	0	14	CCGGGGAAAGCAGGAGTGAGG
novel-miR-69	75	42	60	TGTGACTGCTAGAACCGCTCCTG
novel-miR-7	52	7	17	AAAATCTGAATGAACTTTTTGA
novel-miR-70	0	0	84	CTCTGCCCGCTCTCTGTCTTAC
novel-miR-71	0	0	31	CGGGCCGGGGTGGGAGCTTTGGG
novel-miR-73	0	27	50	ATCCTGTGATGAGGACTGAGGAA
novel-miR-76	13	10	11	GAAACCTGAATGAACTTTTTGG
novel-miR-79	31	9	8	TCGCTCATTCATGTCTGACTCA
novel-miR-81	19	0	0	TAGTCTCCCGTTGTCACTGGT
novel-miR-82	351	290	296	AAAACACGAACAAACTTTTCGG
novel-miR-83	10	11	0	AAAAACCTGAGCAAACTTTTG
novel-miR-86	40	35	34	CCTGTCCTCCTGTCTCAGAAGT
novel-miR-88	61	32	27	TGAGTGTGTGTGTGTGAGTGA
novel-miR-89	20	0	0	AAGACCCAAACGAACTTTTTGG
novel-miR-9	0	15	11	CAGTCCGGTCCCGCGGTGTCTCCG
novel-miR-92	15	8	16	AAAGGCCCAAATGAACTTTTTG
novel-miR-93	79	39	47	AAGAACCTGAATGAACCTTTTG
novel-miR-94	39	13	5	AAAAGTTCGTTTGGGTTTTTCA
novel-miR-95	525	4983	5692	TAGGTAGTTTTATGTTGTTGGG
novel-miR-96	13	17	32	GAAAACCTGAACAAACTTTGTG
novel-miR-98	38	15	33	AAAACCAGAACGAACTTTTTGT
novel-miR-99	77	16	16	AAAAACCTGAAGGAACTTTTT
