# Supplementary material for: Identification and characterization of microRNAs in the intestinal tissues of sheep (Ovis aries)
Source: PLoS One. 2018 Feb 28;13(2):e0193371. doi: 10.1371/journal.pone.0193371 (PMC5831392; doi:10.1371/journal.pone.0193371)
Supplement: S6 Table — (XLSX) [file pone.0193371.s009.xlsx]

## Sheet: Sheet1
Fields: query acc.ver	subject acc.ver	% identity	alignment length	mismatches	gap opens	q. start	q. end	s. start	s. end	evalue	bit score
novel_mir_103	novel_mir_131	100	22	0	0	1	22	1	22	5.64e-08	41.7
novel_mir_11	novel_mir_236	100	21	0	0	1	21	1	21	1.84e-07	39.9
novel_mir_11	oar-mir-N1-3p	100	21	0	0	1	21	1	21	1.84e-07	39.9
novel_mir_11	oar-novel-22-3P	100	21	0	0	1	21	1	21	1.84e-07	39.9
novel_mir_114	gi-417531910-ref-NC_019471.1-:60548849:60548923:+	100	20	0	0	1	20	1	20	7.96e-07	38.1
novel_mir_115	chr14_31759_mature	100	19	0	0	1	19	1	19	2.39e-06	36.2
novel_mir_115	chr14_31760_mature	100	19	0	0	1	19	1	19	2.39e-06	36.2
novel_mir_117	chr15_33059_mature	100	19	0	0	1	19	1	19	2.39e-06	36.2
novel_mir_117	gi-417531908-ref-NC_019472.1-:53637907:53637980:+	100	20	0	0	1	20	1	20	6.63e-07	38.1
novel_mir_122	chr16_35253_mature	100	19	0	0	1	19	1	19	2.62e-06	36.2
novel_mir_122	chr16_35254_mature	100	19	0	0	1	19	1	19	2.62e-06	36.2
novel_mir_122	novel_mir_99	100	22	0	0	1	22	1	22	5.64e-08	41.7
novel_mir_125	novel_mir_93	100	22	0	0	1	22	1	22	5.64e-08	41.7
novel_mir_125	oar-mir-N12	100	22	0	0	1	22	1	22	5.64e-08	41.7
novel_mir_125	oar-mir-N21	100	22	0	0	1	22	1	22	5.64e-08	41.7
novel_mir_127	gi-417531902-ref-NC_019475.1-:22140766:22140841:+	100	23	0	0	1	23	1	23	1.71e-08	43.6
novel_mir_127	novel_mir_79	100	21	0	0	1	21	2	22	2.21e-07	39.9
novel_mir_129	gi-417531902-ref-NC_019475.1-:56684925:56685006:-	100	22	0	0	1	22	1	22	5.64e-08	41.7
novel_mir_13	novel_mir_420	100	23	0	0	1	23	1	23	1.71e-08	43.6
novel_mir_13	novel_mir_448	100	20	0	0	1	20	1	20	7.96e-07	38.1
novel_mir_137	chr20_40250_mature	100	20	0	0	1	20	1	20	7.3e-07	38.1
novel_mir_140	novel_mir_417	100	19	0	0	1	19	20	2	2.62e-06	36.2
novel_mir_141	gi-417531902-ref-NC_019475.1-:19801738:19801826:-	100	18	0	0	5	22	1	18	1.03e-05	34.4
novel_mir_150	novel_mir_44	100	22	0	0	1	22	1	22	5.64e-08	41.7
novel_mir_152	chr26_45451_mature	100	22	0	0	1	22	1	22	5.64e-08	41.7
novel_mir_154	novel_mir_384	100	21	0	0	1	21	1	21	1.84e-07	39.9
novel_mir_158	gi-417531882-ref-NC_019484.1-:82384527:82384605:-	100	21	0	0	1	21	1	21	2.03e-07	39.9
novel_mir_160	novel_mir_30	100	20	0	0	1	20	1	20	5.97e-07	38.1
novel_mir_162	novel_mir_183	100	19	0	0	1	19	1	19	2.62e-06	36.2
novel_mir_162	novel_mir_441	100	19	0	0	1	19	1	19	2.62e-06	36.2
novel_mir_167	novel_mir_447	100	22	0	0	1	22	1	22	5.64e-08	41.7
novel_mir_167	oar-miR-N18-3p	100	22	0	0	1	22	1	22	5.64e-08	41.7
novel_mir_17	chr1_3139_mature	100	19	0	0	1	19	1	19	2.62e-06	36.2
novel_mir_17	chr1_3140_mature	100	19	0	0	1	19	1	19	2.62e-06	36.2
novel_mir_17	novel_mir_380	100	21	0	0	1	21	1	21	2.03e-07	39.9
novel_mir_183	novel_mir_12	100	19	0	0	1	19	1	19	2.15e-06	36.2
novel_mir_183	novel_mir_154	100	19	0	0	1	19	1	19	2.15e-06	36.2
novel_mir_183	novel_mir_169	100	19	0	0	1	19	3	21	2.15e-06	36.2
novel_mir_185	novel_mir_225	100	19	0	0	1	19	20	2	2.62e-06	36.2
novel_mir_191	oar-mir-N20	100	21	0	0	1	21	1	21	1.84e-07	39.9
novel_mir_202	gi-417531923-ref-NC_019467.1-:33163023:33163103:-	100	21	0	0	1	21	1	21	1.84e-07	39.9
novel_mir_202	novel_mir_159	100	21	0	0	1	21	1	21	1.84e-07	39.9
novel_mir_22	gi-417531902-ref-NC_019475.1-:19801738:19801826:-	100	18	0	0	4	21	1	18	9.44e-06	34.4
novel_mir_227	novel_mir_420	100	22	0	0	1	22	1	22	5.64e-08	41.7
novel_mir_227	novel_mir_448	100	20	0	0	1	20	1	20	7.3e-07	38.1
novel_mir_230	gi-417531964-ref-NC_019458.1-:15107845:15107921:-	100	18	0	0	2	19	3	20	8.58e-06	34.4
novel_mir_230	novel_mir_214	100	19	0	0	2	20	4	22	2.39e-06	36.2
novel_mir_230	novel_mir_252	100	18	0	0	3	20	4	21	8.58e-06	34.4
novel_mir_230	novel_mir_301	100	19	0	0	2	20	3	21	2.39e-06	36.2
novel_mir_230	novel_mir_387	100	19	0	0	2	20	2	20	2.39e-06	36.2
novel_mir_230	novel_mir_428	100	19	0	0	2	20	4	22	2.39e-06	36.2
novel_mir_230	novel_mir_43	100	18	0	0	2	19	3	20	8.58e-06	34.4
novel_mir_230	novel_mir_440	100	19	0	0	2	20	3	21	2.39e-06	36.2
novel_mir_230	novel_mir_5	100	20	0	0	2	21	2	21	6.63e-07	38.1
novel_mir_247	gi-417531957-ref-NC_019462.1-:10552358:10552449:+	100	23	0	0	1	23	1	23	1.85e-08	43.6
novel_mir_258	chr7_19864_mature	100	19	0	0	2	20	1	19	2.86e-06	36.2
novel_mir_258	oar-novel-29-5P	100	22	0	0	2	23	1	22	6.15e-08	41.7
novel_mir_265	novel_mir_417	100	19	0	0	2	20	20	2	2.62e-06	36.2
novel_mir_266	gi-417531902-ref-NC_019475.1-:19801738:19801826:-	100	19	0	0	1	19	1	19	2.15e-06	36.2
novel_mir_27	novel_mir_214	100	18	0	0	4	21	5	22	8.58e-06	34.4
novel_mir_27	novel_mir_252	100	21	0	0	1	21	1	21	1.84e-07	39.9
novel_mir_27	novel_mir_301	100	18	0	0	4	21	4	21	8.58e-06	34.4
novel_mir_27	novel_mir_387	100	18	0	0	4	21	3	20	8.58e-06	34.4
novel_mir_27	novel_mir_428	95.238	21	1	0	1	21	2	22	8.58e-06	34.4
novel_mir_27	novel_mir_440	95.238	21	1	0	1	21	1	21	8.58e-06	34.4
novel_mir_27	novel_mir_5	100	18	0	0	4	21	3	20	8.58e-06	34.4
novel_mir_283	novel_mir_396	100	21	0	0	1	21	1	21	2.21e-07	39.9
novel_mir_290	chr18_37924_mature	100	18	0	0	1	18	1	18	7.72e-06	34.4
novel_mir_306	gi-417531902-ref-NC_019475.1-:19801738:19801826:-	100	18	0	0	4	21	1	18	8.58e-06	34.4
novel_mir_313	gi-417531964-ref-NC_019458.1-:15107845:15107921:-	100	19	0	0	2	20	2	20	2.62e-06	36.2
novel_mir_313	novel_mir_214	100	20	0	0	2	21	3	22	7.3e-07	38.1
novel_mir_313	novel_mir_252	100	18	0	0	4	21	4	21	9.44e-06	34.4
novel_mir_313	novel_mir_301	100	20	0	0	2	21	2	21	7.3e-07	38.1
novel_mir_313	novel_mir_387	100	20	0	0	2	21	1	20	7.3e-07	38.1
novel_mir_313	novel_mir_428	100	20	0	0	2	21	3	22	7.3e-07	38.1
novel_mir_313	novel_mir_43	100	19	0	0	2	20	2	20	2.62e-06	36.2
novel_mir_313	novel_mir_440	100	20	0	0	2	21	2	21	7.3e-07	38.1
novel_mir_313	novel_mir_5	100	21	0	0	2	22	1	21	2.03e-07	39.9
novel_mir_314	novel_mir_214	100	18	0	0	4	21	5	22	9.44e-06	34.4
novel_mir_314	novel_mir_252	100	19	0	0	3	21	3	21	2.62e-06	36.2
novel_mir_314	novel_mir_301	100	18	0	0	4	21	4	21	9.44e-06	34.4
novel_mir_314	novel_mir_387	100	18	0	0	4	21	3	20	9.44e-06	34.4
novel_mir_314	novel_mir_428	100	18	0	0	4	21	5	22	9.44e-06	34.4
novel_mir_314	novel_mir_440	100	18	0	0	4	21	4	21	9.44e-06	34.4
novel_mir_314	novel_mir_5	100	19	0	0	4	22	3	21	2.62e-06	36.2
novel_mir_328	chr7_19864_mature	100	19	0	0	1	19	1	19	2.62e-06	36.2
novel_mir_328	oar-novel-29-5P	100	22	0	0	1	22	1	22	5.64e-08	41.7
novel_mir_342	gi-417531902-ref-NC_019475.1-:19801738:19801826:-	100	18	0	0	5	22	1	18	9.44e-06	34.4
novel_mir_348	chr18_37876_mature	100	21	0	0	1	21	1	21	2.21e-07	39.9
novel_mir_348	gi-417531902-ref-NC_019475.1-:59088899:59088983:-	100	23	0	0	1	23	1	23	1.71e-08	43.6
novel_mir_348	novel_mir_431	100	23	0	0	1	23	1	23	1.71e-08	43.6
novel_mir_348	oar-mir-N15	100	22	0	0	1	22	1	22	6.15e-08	41.7
novel_mir_350	chr20_40057_star	100	21	0	0	2	22	3	23	2.03e-07	39.9
novel_mir_355	gi-417531902-ref-NC_019475.1-:19801738:19801826:-	100	18	0	0	4	21	1	18	9.44e-06	34.4
novel_mir_359	oar-mir-N8	100	23	0	0	1	23	1	23	1.71e-08	43.6
novel_mir_361	gi-417531883-ref-NC_019483.1-:40865956:40866033:-	100	22	0	0	1	22	1	22	5.64e-08	41.7
novel_mir_361	oar-mir-N11	100	22	0	0	1	22	1	22	5.64e-08	41.7
novel_mir_365	gi-417531964-ref-NC_019458.1-:15107845:15107921:-	100	20	0	0	1	20	1	20	6.63e-07	38.1
novel_mir_365	novel_mir_214	100	21	0	0	1	21	2	22	1.84e-07	39.9
novel_mir_365	novel_mir_252	100	18	0	0	4	21	4	21	8.58e-06	34.4
novel_mir_365	novel_mir_301	100	21	0	0	1	21	1	21	1.84e-07	39.9
novel_mir_365	novel_mir_387	100	20	0	0	2	21	1	20	6.63e-07	38.1
novel_mir_365	novel_mir_428	100	20	0	0	2	21	3	22	6.63e-07	38.1
novel_mir_365	novel_mir_43	100	19	0	0	2	20	2	20	2.39e-06	36.2
novel_mir_365	novel_mir_440	100	20	0	0	2	21	2	21	6.63e-07	38.1
novel_mir_365	novel_mir_5	100	20	0	0	2	21	1	20	6.63e-07	38.1
novel_mir_373	gi-417531961-ref-NC_019460.1-:207819244:207819332:-	100	21	0	0	1	21	1	21	2.21e-07	39.9
novel_mir_376	novel_mir_197	100	23	0	0	1	23	1	23	1.71e-08	43.6
novel_mir_376	novel_mir_442	100	21	0	0	1	21	1	21	2.21e-07	39.9
novel_mir_377	novel_mir_408	100	20	0	0	1	20	1	20	7.3e-07	38.1
novel_mir_378	chr5_15893_mature	100	22	0	0	1	22	1	22	6.15e-08	41.7
novel_mir_378	gi-417531957-ref-NC_019462.1-:15688451:15688536:+	100	23	0	0	1	23	1	23	1.71e-08	43.6
novel_mir_386	novel_mir_119	100	22	0	0	1	22	1	22	5.64e-08	41.7
novel_mir_389	novel_mir_225	100	19	0	0	1	19	20	2	2.62e-06	36.2
novel_mir_393	oar-mir-N8	100	22	0	0	1	22	2	23	5.64e-08	41.7
novel_mir_399	gi-417531964-ref-NC_019458.1-:15107845:15107921:-	100	20	0	0	2	21	2	21	6.63e-07	38.1
novel_mir_399	novel_mir_214	100	19	0	0	2	20	3	21	2.39e-06	36.2
novel_mir_399	novel_mir_301	100	19	0	0	2	20	2	20	2.39e-06	36.2
novel_mir_399	novel_mir_387	100	19	0	0	2	20	1	19	2.39e-06	36.2
novel_mir_399	novel_mir_428	100	20	0	0	1	20	2	21	6.63e-07	38.1
novel_mir_399	novel_mir_43	100	21	0	0	1	21	1	21	1.84e-07	39.9
novel_mir_399	novel_mir_440	100	20	0	0	1	20	1	20	6.63e-07	38.1
novel_mir_399	novel_mir_5	100	19	0	0	2	20	1	19	2.39e-06	36.2
novel_mir_409	novel_mir_412	100	21	0	0	1	21	1	21	1.84e-07	39.9
novel_mir_417	novel_mir_197	100	20	0	0	1	20	1	20	5.97e-07	38.1
novel_mir_417	novel_mir_442	100	20	0	0	1	20	1	20	5.97e-07	38.1
novel_mir_439	novel_mir_435	100	21	0	0	2	22	1	21	2.03e-07	39.9
novel_mir_452	chr20_40057_star	100	20	0	0	2	21	3	22	6.63e-07	38.1
novel_mir_5	gi-417531964-ref-NC_019458.1-:127748826:127748909:+	100	22	0	0	1	22	1	22	6.15e-08	41.7
novel_mir_5	oar-mir-N13	100	22	0	0	1	22	1	22	6.15e-08	41.7
novel_mir_57	chr3_12531_mature	100	18	0	0	1	18	1	18	8.58e-06	34.4
novel_mir_57	gi-417531961-ref-NC_019460.1-:102643045:102643139:-	100	21	0	0	1	21	1	21	1.84e-07	39.9
novel_mir_57	novel_mir_208	100	21	0	0	1	21	1	21	1.84e-07	39.9
novel_mir_57	novel_mir_443	100	21	0	0	1	21	1	21	1.84e-07	39.9
novel_mir_58	novel_mir_225	100	19	0	0	2	20	20	2	2.62e-06	36.2
novel_mir_6	gi-417531902-ref-NC_019475.1-:19801738:19801826:-	100	19	0	0	4	22	1	19	2.86e-06	36.2
novel_mir_61	gi-417531961-ref-NC_019460.1-:207819244:207819332:-	100	21	0	0	1	21	1	21	2.03e-07	39.9
novel_mir_66	novel_mir_196	100	22	0	0	1	22	1	22	5.64e-08	41.7
novel_mir_66	oar-mir-N3	100	22	0	0	1	22	1	22	5.64e-08	41.7
novel_mir_67	novel_mir_197	100	21	0	0	1	21	1	21	1.84e-07	39.9
novel_mir_67	novel_mir_442	100	21	0	0	1	21	1	21	1.84e-07	39.9
novel_mir_69	gi-417531957-ref-NC_019462.1-:13109583:13109654:+	100	22	0	0	1	22	1	22	6.15e-08	41.7
novel_mir_69	oar-novel-6-3P	100	23	0	0	1	23	1	23	1.71e-08	43.6
novel_mir_70	chr5_15893_mature	100	22	0	0	1	22	1	22	5.64e-08	41.7
novel_mir_70	gi-417531957-ref-NC_019462.1-:15688451:15688536:+	100	22	0	0	1	22	1	22	5.64e-08	41.7
novel_mir_9	oar-mir-N18	100	24	0	0	1	24	1	24	5.15e-09	45.4
novel_mir_94	gi-417531964-ref-NC_019458.1-:15107845:15107921:-	100	19	0	0	1	19	2	20	2.62e-06	36.2
novel_mir_94	novel_mir_214	100	20	0	0	1	20	3	22	7.3e-07	38.1
novel_mir_94	novel_mir_252	100	18	0	0	3	20	4	21	9.44e-06	34.4
novel_mir_94	novel_mir_301	100	20	0	0	1	20	2	21	7.3e-07	38.1
novel_mir_94	novel_mir_387	100	20	0	0	1	20	1	20	7.3e-07	38.1
novel_mir_94	novel_mir_428	100	20	0	0	1	20	3	22	7.3e-07	38.1
novel_mir_94	novel_mir_43	100	19	0	0	1	19	2	20	2.62e-06	36.2
novel_mir_94	novel_mir_440	100	20	0	0	1	20	2	21	7.3e-07	38.1
novel_mir_94	novel_mir_5	100	22	0	0	1	22	1	22	5.64e-08	41.7
novel_mir_98	novel_mir_417	100	19	0	0	1	19	20	2	2.62e-06	36.2
