# Supplementary material for: Identification and characterization of microRNAs in the intestinal tissues of sheep (Ovis aries)
Source: PLoS One. 2018 Feb 28;13(2):e0193371. doi: 10.1371/journal.pone.0193371 (PMC5831392; doi:10.1371/journal.pone.0193371)
Supplement: S7 Table — (XLSX) [file pone.0193371.s010.xlsx]

## Sheet: differentially expressed miRNAs
term	miR_name	former expressed	later expressed	former-std	later-std	fold-change(log2 later/former)	p-value	sig-lable	bonferroni
DUODUNEM VS CECUM	bta-miR-1	29646	61604	1771.63	3622.58	1.03195	0	**	0
	bta-miR-122	2170	281	129.678	16.524	-2.9723	0	**	0
	bta-miR-1224	206	81	12.3104	4.7632	-1.36987	2.49e-14	**	1.52723e-11
	bta-miR-1246	134	427	8.0078	25.1095	1.64876	9.24e-36	**	5.66464e-33
	bta-miR-1271	1422	655	84.9778	38.5169	-1.14159	9.99e-68	**	6.12498e-65
	bta-miR-130b	109	29	6.5138	1.7053	-1.93347	1.36e-12	**	8.36482e-10
	bta-miR-133a	3946	9086	235.81	534.296	1.18001	0	**	0
	bta-miR-135b	97	1	5.7967	0.0588	-6.62327	1.44e-28	**	8.82539e-26
	bta-miR-1388-5p	1949	522	116.471	30.6959	-1.92385	9.44e-198	**	5.7878e-195
	bta-miR-142-3p	9585	3281	572.793	192.937	-1.56988	0	**	0
	bta-miR-142-5p	31558	9975	1885.89	586.573	-1.68486	0	**	0
	bta-miR-146a	13789	5665	824.022	333.127	-1.30661	0	**	0
	bta-miR-147	260	1102	15.5374	64.8024	2.0603	8.89e-121	**	5.4475e-118
	bta-miR-15b	663	314	39.6204	18.4646	-1.10148	9.07e-31	**	5.56092e-28
	bta-miR-184	96	349	5.7369	20.5227	1.83888	4.06e-34	**	2.48576e-31
	bta-miR-192	967324	490572	57806.6	28847.8	-1.00278	0	**	0
	bta-miR-196a	3	1171	0.1793	68.8599	8.58514	0	**	0
	bta-miR-196b	11	5874	0.6574	345.417	9.03735	0	**	0
	bta-miR-205	1806	3797	107.925	223.28	1.04882	2.31e-152	**	1.4145e-149
	bta-miR-215	927391	7388	55420.3	434.447	-6.99509	0	**	0
	bta-miR-216b	208	62	12.4299	3.6459	-1.76947	2.56e-20	**	1.56755e-17
	bta-miR-217	160	67	9.5615	3.9399	-1.27908	1.92e-10	**	1.17618e-07
	bta-miR-2285n	126	40	7.5297	2.3522	-1.67858	4.63e-12	**	2.8396e-09
	bta-miR-2332	339	128	20.2584	7.527	-1.42837	5.43e-24	**	3.33151e-21
	bta-miR-2411-3p	89	39	5.3186	2.2934	-1.21356	5.41e-06	**	0.00331844
	bta-miR-2478	1218	3219	72.7869	189.291	1.37886	1.63e-198	**	9.9829e-196
	bta-miR-2887	39	95	2.3306	5.5864	1.26122	1.6e-06	**	0.000982205
	bta-miR-31	981	12	58.6239	0.7057	-6.37629	8.6e-276	**	5.2728e-273
	bta-miR-335	86	200	5.1393	11.7609	1.19435	2.29e-11	**	1.40181e-08
	bta-miR-365-3p	115	235	6.8723	13.819	1.00779	2.63e-10	**	1.61104e-07
	bta-miR-378b	22	62	1.3147	3.6459	1.47154	1.37e-05	**	0.00841105
	bta-miR-409a	96	221	5.7369	12.9958	1.1797	3.36e-12	**	2.06162e-09
	bta-miR-433	154	327	9.2029	19.229	1.06312	6.58e-15	**	4.03084e-12
	bta-miR-7859	140	71	8.3663	4.1751	-1.00278	9.74e-07	**	0.000596797
	bta-miR-874	314	133	18.7644	7.821	-1.26257	9.42e-19	**	5.77662e-16
	bta-miR-9-5p	11215	4905	670.201	288.435	-1.21635	0	**	0
	cgr-miR-10a-3p	371	1654	22.1707	97.2624	2.13323	1.79e-188	**	1.0966e-185
	cgr-miR-10b-3p	53	684	3.1672	40.2222	3.66671	8.36e-139	**	5.1221e-136
	cgr-miR-130b-5p	1254	387	74.9382	22.7573	-1.71937	7.46e-110	**	4.5743e-107
	cgr-miR-139-3p	200	416	11.9519	24.4626	1.03334	8.73e-18	**	5.34972e-15
	cgr-miR-15b-3p	187	75	11.175	4.4103	-1.34133	9.03e-13	**	5.5373e-10
	cgr-miR-301a-5p	123	62	7.3504	3.6459	-1.01155	3.81e-06	**	0.0023365
	cgr-miR-615-3p	277	931	16.5533	54.7469	1.72566	6.49e-81	**	3.981e-78
	chi-miR-1388-3p	636	211	38.0069	12.4077	-1.61503	6.54e-52	**	4.01061e-49
	chi-miR-147-5p	8	89	0.4781	5.2336	3.45242	2.1e-18	**	1.28834e-15
	chi-miR-148a-5p	1388	685	82.946	40.281	-1.04207	2.69e-57	**	1.65044e-54
	chi-miR-330-5p	185	82	11.0555	4.822	-1.19706	7.93e-11	**	4.86179e-08
	chi-miR-335-3p	176	444	10.5176	26.1091	1.31175	6.99e-27	**	4.28499e-24
	chi-miR-361-3p	9877	4784	590.243	281.32	-1.0691	0	**	0
	chi-miR-412-5p	77	169	4.6015	9.9379	1.11084	6.72e-09	**	4.1163e-06
	chi-miR-92a-5p	115	51	6.8723	2.999	-1.19631	3.11e-07	**	0.000190399
	efu-miR-9298	790	394	47.2099	23.1689	-1.0269	1.35e-32	**	8.25988e-30
	hsa-let-7f-2-3p	70	24	4.1832	1.4113	-1.56758	9.92e-07	**	0.000608224
	hsa-miR-1277-5p	151	63	9.0237	3.7047	-1.28436	5.47e-10	**	3.35389e-07
	hsa-miR-194-5p	271968	73223	16252.6	4305.83	-1.91631	0	**	0
	hsa-miR-7641	80	166	4.7807	9.7615	1.02988	6.57e-08	**	4.02603e-05
	mdo-miR-34b-5p	28	72	1.6733	4.2339	1.33929	1.25e-05	**	0.00765103
	mmu-miR-5126	23	1	1.3745	0.0588	-4.54695	1.29e-06	**	0.000788201
	mmu-miR-802-5p	600	0	35.8556	0.01	-11.808	1.87e-183	**	1.1444e-180
	novel_miR_100	39	0	2.3306	0.01	-7.86456	1.32e-12	**	8.06864e-10
	novel_miR_103	199	845	11.8921	49.6897	2.06294	3.45e-93	**	2.1162e-90
	novel_miR_121	30	5	1.7928	0.294	-2.60833	1.04e-05	**	0.00639541
	novel_miR_122	93	41	5.5576	2.411	-1.20483	3.77e-06	**	0.00231126
	novel_miR_131	219	62	13.0873	3.6459	-1.84382	1.82e-22	**	1.11522e-19
	novel_miR_139	72	15	4.3027	0.8821	-2.28623	1.59e-10	**	9.76788e-08
	novel_miR_141	81	29	4.8405	1.7053	-1.50513	3.16e-07	**	0.000193997
	novel_miR_147	269247	77223	16090	4541.05	-1.82507	0	**	0
	novel_miR_154	0	39	0.01	2.2934	7.84134	2.51e-12	**	1.53693e-09
	novel_miR_155	56	0	3.3465	0.01	-8.38651	8.75e-18	**	5.36515e-15
	novel_miR_157	25	0	1.494	0.01	-7.22304	2.42e-08	**	1.48044e-05
	novel_miR_167	35	0	2.0916	0.01	-7.70846	2.18e-11	**	1.33343e-08
	novel_miR_168	107	51	6.3942	2.999	-1.09228	4.49e-06	**	0.00275086
	novel_miR_17	247	2036	14.7606	119.726	3.01991	0	**	0
	novel_miR_171	22	0	1.3147	0.01	-7.03859	1.98e-07	**	0.000121344
	novel_miR_174	0	52	0.01	3.0578	8.25635	3.4e-16	**	2.08237e-13
	novel_miR_183	37	0	2.2111	0.01	-7.78862	5.35e-12	**	3.28008e-09
	novel_miR_189	0	28	0.01	1.6465	7.36326	4.7e-09	**	2.88177e-06
	novel_miR_191	34	7	2.0318	0.4116	-2.30344	1.2e-05	**	0.00734996
	novel_miR_2	21	0	1.2549	0.01	-6.97143	3.99e-07	**	0.000244659
	novel_miR_217	3700	1046	221.11	61.5094	-1.84588	0	**	0
	novel_miR_22	62	20	3.7051	1.1761	-1.6555	1.7e-06	**	0.00104396
	novel_miR_228	32	0	1.9123	0.01	-7.57917	1.78e-10	**	1.09294e-07
	novel_miR_235	39	9	2.3306	0.5292	-2.13882	7.18e-06	**	0.00439859
	novel_miR_254	69	0	4.1234	0.01	-8.68769	9.62e-22	**	5.89566e-19
	novel_miR_258	26	0	1.5537	0.01	-7.27956	1.2e-08	**	7.34259e-06
	novel_miR_28	63	172	3.7648	10.1143	1.42575	1.18e-12	**	7.21039e-10
	novel_miR_290	20	0	1.1952	0.01	-6.90111	8.05e-07	**	0.000493291
	novel_miR_306	23	0	1.3745	0.01	-7.10276	9.82e-08	**	6.01833e-05
	novel_miR_311	25	0	1.494	0.01	-7.22304	2.42e-08	**	1.48044e-05
	novel_miR_312	0	63	0.01	3.7047	8.53321	1.81e-19	**	1.11059e-16
	novel_miR_328	0	22	0.01	1.2937	7.01536	2.87e-07	**	0.000175766
	novel_miR_348	0	33	0.01	1.9405	7.60028	1.53e-10	**	9.3741e-08
	novel_miR_368	0	28	0.01	1.6465	7.36326	4.7e-09	**	2.88177e-06
	novel_miR_373	0	21	0.01	1.2349	6.94825	5.69e-07	**	0.000348723
	novel_miR_377	0	19	0.01	1.1173	6.80387	2.24e-06	**	0.00137269
	novel_miR_384	0	26	0.01	1.5289	7.25635	1.85e-08	**	1.13436e-05
	novel_miR_402	146	0	8.7249	0.01	-9.76899	3.41e-45	**	2.09305e-42
	novel_miR_405	28	0	1.6733	0.01	-7.38655	2.95e-09	**	1.8062e-06
	novel_miR_408	22	0	1.3147	0.01	-7.03859	1.98e-07	**	0.000121344
	novel_miR_412	19	0	1.1354	0.01	-6.82706	1.62e-06	**	0.000994593
	novel_miR_413	21	0	1.2549	0.01	-6.97143	3.99e-07	**	0.000244659
	novel_miR_431	24	0	1.4342	0.01	-7.1641	4.87e-08	**	2.98493e-05
	novel_miR_433	33	0	1.9721	0.01	-7.62359	8.84e-11	**	5.42068e-08
	novel_miR_451	20	0	1.1952	0.01	-6.90111	8.05e-07	**	0.000493291
	novel_miR_458	20	0	1.1952	0.01	-6.90111	8.05e-07	**	0.000493291
	novel_miR_49	0	26	0.01	1.5289	7.25635	1.85e-08	**	1.13436e-05
	novel_miR_50	42	0	2.5099	0.01	-7.97149	1.61e-13	**	9.84404e-11
	novel_miR_51	18	0	1.0757	0.01	-6.74913	3.27e-06	**	0.00200534
	novel_miR_6	43	0	2.5697	0.01	-8.00546	7.96e-14	**	4.88238e-11
	novel_miR_64	260	96	15.5374	5.6452	-1.46065	2.41e-19	**	1.47764e-16
	novel_miR_7	52	7	3.1075	0.4116	-2.91644	5.27e-10	**	3.23312e-07
	novel_miR_73	0	27	0.01	1.5877	7.31079	9.33e-09	**	5.71748e-06
	novel_miR_81	19	0	1.1354	0.01	-6.82706	1.62e-06	**	0.000994593
	novel_miR_89	20	0	1.1952	0.01	-6.90111	8.05e-07	**	0.000493291
	novel_miR_95	525	4983	31.3737	293.022	3.22338	0	**	0
	novel_miR_99	77	16	4.6015	0.9409	-2.28999	3.49e-11	**	2.13715e-08
	oan-miR-1386	86	236	5.1393	13.8778	1.43314	6.01e-17	**	3.68644e-14
	oan-miR-15c-5p	120	30	7.1711	1.7641	-2.02326	1.77e-14	**	1.08416e-11
	oan-miR-215-3p	908	6	54.2615	0.3528	-7.26493	3.92e-264	**	2.4054e-261
	oar-miR-10a	102586	454716	6130.47	26739.3	2.12489	0	**	0
	oar-miR-10b	40967	444344	2448.16	26129.4	3.4159	0	**	0
	oar-miR-133	3946	9086	235.81	534.296	1.18001	0	**	0
	oar-miR-148a	886563	357853	52980.4	21043.3	-1.3321	0	**	0
	oar-miR-194	153314	73223	9161.94	4305.83	-1.08936	0	**	0
	oar-miR-382-3p	163	332	9.7408	19.523	1.00306	7.1e-14	**	4.35166e-11
	oar-miR-409-5p	96	221	5.7369	12.9958	1.1797	3.36e-12	**	2.06162e-09
	oar-miR-412-3p	77	169	4.6015	9.9379	1.11084	6.72e-09	**	4.1163e-06
	oar-miR-433-3p	154	327	9.2029	19.229	1.06312	6.58e-15	**	4.03084e-12
	oar-miR-485-3p	40	149	2.3904	8.7618	1.87398	8.69e-16	**	5.32946e-13
	oar-miR-487b-3p	103	224	6.1552	13.1722	1.09762	3.72e-11	**	2.27984e-08
	ssc-miR-194b-5p	1079	238	64.4803	13.9954	-2.20391	2.93e-131	**	1.7949e-128
DUODUNEM VS COLON	bta-miR-122	2170	372	129.678	22.4537	-2.52991	5.88e-304	**	3.6867e-301
	bta-miR-125a	31850	75454	1903.34	4554.37	1.25872	0	**	0
	bta-miR-1271	1422	683	84.9778	41.2255	-1.04355	5.82e-58	**	3.65221e-55
	bta-miR-130b	109	23	6.5138	1.3883	-2.23018	1.29e-14	**	8.10608e-12
	bta-miR-1343-3p	473	1042	28.2662	62.8946	1.15386	9.05e-51	**	5.67673e-48
	bta-miR-135b	97	1	5.7967	0.0604	-6.58454	5.12e-28	**	3.20863e-25
	bta-miR-1388-5p	1949	392	116.471	23.6609	-2.29939	3.44e-244	**	2.1546e-241
	bta-miR-139	2938	9039	175.573	545.59	1.63575	0	**	0
	bta-miR-142-3p	9585	3614	572.793	218.139	-1.39276	0	**	0
	bta-miR-142-5p	31558	8356	1885.89	504.364	-1.9027	0	**	0
	bta-miR-1434-5p	21	1	1.2549	0.0604	-4.37688	6.36e-06	**	0.00398515
	bta-miR-146a	13789	4830	824.022	291.536	-1.49901	0	**	0
	bta-miR-146b	24106	8062	1440.56	486.618	-1.56577	0	**	0
	bta-miR-147	260	780	15.5374	47.0804	1.59938	3.42e-62	**	2.14337e-59
	bta-miR-15b	663	255	39.6204	15.3917	-1.36409	8.25e-42	**	5.17313e-39
	bta-miR-196a	3	344	0.1793	20.7637	6.85554	4.42e-99	**	2.76959e-96
	bta-miR-196b	11	7771	0.6574	469.054	9.47877	0	**	0
	bta-miR-205	1806	4704	107.925	283.931	1.39551	7.15e-299	**	4.481e-296
	bta-miR-206	728	298	43.5048	17.9871	-1.27421	2.39e-41	**	1.50022e-38
	bta-miR-210	85	174	5.0795	10.5026	1.04799	1.57e-08	**	9.83646e-06
	bta-miR-215	927391	79997	55420.3	4828.58	-3.52074	0	**	0
	bta-miR-216a	30	4	1.7928	0.2414	-2.89272	3.97e-06	**	0.00248886
	bta-miR-216b	208	24	12.4299	1.4486	-3.10108	1.27e-37	**	7.99078e-35
	bta-miR-217	160	26	9.5615	1.5693	-2.60712	1.11e-24	**	6.98779e-22
	bta-miR-223	72	21	4.3027	1.2675	-1.76326	8.65e-08	**	5.42356e-05
	bta-miR-2285n	126	38	7.5297	2.2937	-1.71492	3.25e-12	**	2.04016e-09
	bta-miR-2887	39	9	2.3306	0.5432	-2.10115	1.08e-05	**	0.00679478
	bta-miR-31	981	10	58.6239	0.6036	-6.60175	1.49e-273	**	9.3418e-271
	bta-miR-323	128	338	7.6492	20.4015	1.41529	1.54e-23	**	9.65603e-21
	bta-miR-433	154	368	9.2029	22.2123	1.2712	7.41e-22	**	4.64619e-19
	bta-miR-92b	325	689	19.4218	41.5877	1.09848	1.13e-31	**	7.07538e-29
	bta-miR-99a-3p	70	27	4.1832	1.6297	-1.36	1.27e-05	**	0.00793402
	cfa-miR-6529	102	261	6.0955	15.7538	1.36988	1.05e-17	**	6.58822e-15
	cgr-miR-10a-3p	371	799	22.1707	48.2273	1.1212	1.24e-37	**	7.7521e-35
	cgr-miR-10b-3p	53	493	3.1672	29.7572	3.23196	1.2e-91	**	7.49998e-89
	cgr-miR-1306-3p	71	26	4.2429	1.5693	-1.43493	4.66e-06	**	0.00292184
	cgr-miR-139-3p	200	1729	11.9519	104.362	3.12628	4.07e-307	**	2.5495e-304
	cgr-miR-146b-3p	150	45	8.9639	2.7162	-1.72254	2.36e-14	**	1.47805e-11
	cgr-miR-152-5p	22	1	1.3147	0.0604	-4.44404	3.33e-06	**	0.00208594
	cgr-miR-615-3p	277	961	16.5533	58.0055	1.80907	2.22e-90	**	1.38917e-87
	chi-let-7i-3p	165	80	9.8603	4.8288	-1.02997	6.8e-08	**	4.26665e-05
	chi-miR-1307-5p	499	228	29.8199	13.762	-1.11559	1.11e-23	**	6.93363e-21
	chi-miR-1388-3p	636	135	38.0069	8.1485	-2.22165	1.21e-77	**	7.55604e-75
	chi-miR-147-5p	8	60	0.4781	3.6216	2.92124	2.48e-11	**	1.55688e-08
	chi-miR-335-3p	176	384	10.5176	23.1781	1.13996	2.19e-19	**	1.3726e-16
	chi-miR-361-3p	9877	4805	590.243	290.027	-1.02512	0	**	0
	chi-miR-92a-5p	115	46	6.8723	2.7765	-1.30753	5.23e-08	**	3.27794e-05
	efu-miR-409	1156	2348	69.0818	141.724	1.03671	1.5e-94	**	9.42241e-92
	efu-miR-9298	790	201	47.2099	12.1323	-1.96024	5.25e-82	**	3.29309e-79
	hsa-miR-1277-5p	151	71	9.0237	4.2855	-1.07426	9.22e-08	**	5.77801e-05
	hsa-miR-146a-5p	104	44	6.215	2.6558	-1.22661	8.53e-07	**	0.000534605
	hsa-miR-194-5p	271968	100577	16252.6	6070.78	-1.42072	0	**	0
	hsa-miR-196b-3p	0	18	0.01	1.0865	6.76354	3.47e-06	**	0.00217468
	mmu-let-7j	119	54	7.1114	3.2594	-1.12553	8.64e-07	**	0.000541605
	mmu-miR-5126	23	2	1.3745	0.1207	-3.50941	1.17e-05	**	0.00734523
	mmu-miR-802-5p	600	2	35.8556	0.1207	-8.21463	2.17e-175	**	1.3617e-172
	novel_miR_100	39	0	2.3306	0.01	-7.86456	2.22e-12	**	1.39213e-09
	novel_miR_106	0	26	0.01	1.5693	7.29398	1.3e-08	**	8.16117e-06
	novel_miR_109	18	0	1.0757	0.01	-6.74913	4.19e-06	**	0.00262938
	novel_miR_117	32	101	1.9123	6.0963	1.67263	7.3e-10	**	4.57524e-07
	novel_miR_121	30	0	1.7928	0.01	-7.48607	1.09e-09	**	6.81504e-07
	novel_miR_129	152	53	9.0834	3.1991	-1.50557	3.18e-12	**	1.99244e-09
	novel_miR_131	219	66	13.0873	3.9837	-1.71599	3.46e-20	**	2.1679e-17
	novel_miR_139	72	28	4.3027	1.6901	-1.34813	1.09e-05	**	0.00680953
	novel_miR_141	81	0	4.8405	0.01	-8.91901	6.22e-25	**	3.90238e-22
	novel_miR_146	0	20	0.01	1.2072	6.91552	8.58e-07	**	0.000538251
	novel_miR_147	269247	50129	16090	3025.76	-2.4108	0	**	0
	novel_miR_154	0	34	0.01	2.0522	7.68103	4.88e-11	**	3.06274e-08
	novel_miR_155	56	115	3.3465	6.9413	1.05255	4.08e-06	**	0.00255518
	novel_miR_157	25	0	1.494	0.01	-7.22304	3.39e-08	**	2.12714e-05
	novel_miR_167	35	0	2.0916	0.01	-7.70846	3.48e-11	**	2.18344e-08
	novel_miR_17	247	1421	14.7606	85.7709	2.53874	5.06e-203	**	3.175e-200
	novel_miR_175	0	21	0.01	1.2675	6.98584	4.27e-07	**	0.000267781
	novel_miR_183	37	0	2.2111	0.01	-7.78862	8.79e-12	**	5.51328e-09
	novel_miR_185	53	0	3.1672	0.01	-8.30706	1.45e-16	**	9.11093e-14
	novel_miR_191	34	0	2.0318	0.01	-7.66661	6.93e-11	**	4.34517e-08
	novel_miR_204	0	34	0.01	2.0522	7.68103	4.88e-11	**	3.06274e-08
	novel_miR_217	3700	206	221.11	12.4341	-4.15239	0	**	0
	novel_miR_22	62	9	3.7051	0.5432	-2.76996	5.48e-11	**	3.43591e-08
	novel_miR_228	32	0	1.9123	0.01	-7.57917	2.74e-10	**	1.72083e-07
	novel_miR_235	39	0	2.3306	0.01	-7.86456	2.22e-12	**	1.39213e-09
	novel_miR_242	0	22	0.01	1.3279	7.053	2.12e-07	**	0.000133221
	novel_miR_258	26	0	1.5537	0.01	-7.27956	1.7e-08	**	1.06888e-05
	novel_miR_27	70	23	4.1832	1.3883	-1.59129	9.25e-07	**	0.000579998
	novel_miR_285	39	0	2.3306	0.01	-7.86456	2.22e-12	**	1.39213e-09
	novel_miR_3	0	563	0.01	33.9824	11.7306	1.96e-171	**	1.2316e-168
	novel_miR_303	0	18	0.01	1.0865	6.76354	3.47e-06	**	0.00217468
	novel_miR_312	0	53	0.01	3.1991	8.32152	8.47e-17	**	5.31138e-14
	novel_miR_328	0	22	0.01	1.3279	7.053	2.12e-07	**	0.000133221
	novel_miR_344	0	20	0.01	1.2072	6.91552	8.58e-07	**	0.000538251
	novel_miR_348	0	33	0.01	1.9919	7.638	9.82e-11	**	6.15623e-08
	novel_miR_361	0	38	0.01	2.2937	7.84153	2.99e-12	**	1.87624e-09
	novel_miR_402	146	0	8.7249	0.01	-9.76899	2.33e-44	**	1.46243e-41
	novel_miR_405	28	0	1.6733	0.01	-7.38655	4.3e-09	**	2.69898e-06
	novel_miR_408	22	0	1.3147	0.01	-7.03859	2.67e-07	**	0.000167645
	novel_miR_412	19	0	1.1354	0.01	-6.82706	2.11e-06	**	0.00132126
	novel_miR_413	21	0	1.2549	0.01	-6.97143	5.32e-07	**	0.000333624
	novel_miR_431	24	0	1.4342	0.01	-7.1641	6.75e-08	**	4.23312e-05
	novel_miR_433	33	0	1.9721	0.01	-7.62359	1.38e-10	**	8.64713e-08
	novel_miR_451	20	0	1.1952	0.01	-6.90111	1.06e-06	**	0.000663931
	novel_miR_458	20	0	1.1952	0.01	-6.90111	1.06e-06	**	0.000663931
	novel_miR_49	0	19	0.01	1.1468	6.84147	1.73e-06	**	0.00108191
	novel_miR_5	0	21	0.01	1.2675	6.98584	4.27e-07	**	0.000267781
	novel_miR_53	34	0	2.0318	0.01	-7.66661	6.93e-11	**	4.34517e-08
	novel_miR_58	0	59	0.01	3.5612	8.47622	1.28e-18	**	8.05333e-16
	novel_miR_70	0	84	0.01	5.0702	8.9859	3.38e-26	**	2.11759e-23
	novel_miR_71	0	31	0.01	1.8711	7.54774	3.97e-10	**	2.48729e-07
	novel_miR_73	0	50	0.01	3.018	8.23745	6.88e-16	**	4.31344e-13
	novel_miR_81	19	0	1.1354	0.01	-6.82706	2.11e-06	**	0.00132126
	novel_miR_89	20	0	1.1952	0.01	-6.90111	1.06e-06	**	0.000663931
	novel_miR_94	39	5	2.3306	0.3018	-2.94904	9.39e-08	**	5.88813e-05
	novel_miR_95	525	5692	31.3737	343.566	3.45296	0	**	0
	novel_miR_99	77	16	4.6015	0.9658	-2.25231	7.9e-11	**	4.95022e-08
	oan-miR-1386	86	31	5.1393	1.8711	-1.45769	3.3e-07	**	0.000206627
	oan-miR-15c-5p	120	15	7.1711	0.9054	-2.98557	1.53e-21	**	9.61924e-19
	oan-miR-215-3p	908	112	54.2615	6.7603	-3.00477	5.02e-154	**	3.1452e-151
	oar-miR-10a	102586	290212	6130.47	17517.1	1.51469	0	**	0
	oar-miR-10b	40967	351203	2448.16	21198.4	3.11419	0	**	0
	oar-miR-323a-3p	128	338	7.6492	20.4015	1.41529	1.54e-23	**	9.65603e-21
	oar-miR-409-3p	1156	2348	69.0818	141.724	1.03671	1.5e-94	**	9.42241e-92
	oar-miR-433-3p	154	368	9.2029	22.2123	1.2712	7.41e-22	**	4.64619e-19
	oar-miR-485-3p	40	193	2.3904	11.6494	2.28493	8.76e-26	**	5.49321e-23
	ssc-miR-194b-5p	1079	396	64.4803	23.9024	-1.4317	6.51e-72	**	4.08065e-69
COLON VS CECUM	bta-miR-1246	141	427	8.5107	25.1095	1.56088	5.59e-33	**	3.28579e-30
	bta-miR-139	9039	2919	545.59	171.65	-1.66835	0	**	0
	bta-miR-141	2129	1060	128.505	62.3326	-1.04377	1.3e-87	**	7.66632e-85
	bta-miR-145	4359	9961	263.107	585.75	1.15464	0	**	0
	bta-miR-153	60	20	3.6216	1.1761	-1.62262	3.25e-06	**	0.00191259
	bta-miR-184	74	349	4.4666	20.5227	2.19997	1.91e-42	**	1.12559e-39
	bta-miR-193b	14	62	0.845	3.6459	2.10925	2.68e-08	**	1.57683e-05
	bta-miR-196a	344	1171	20.7637	68.8599	1.7296	5.02e-101	**	2.95415e-98
	bta-miR-204	401	175	24.2042	10.2908	-1.2339	7.27e-23	**	4.27211e-20
	bta-miR-215	79997	7388	4828.58	434.447	-3.47435	0	**	0
	bta-miR-223	21	66	1.2675	3.8811	1.61448	1.68e-06	**	0.000989892
	bta-miR-2411-3p	117	39	7.0621	2.2934	-1.62261	6.9e-11	**	4.05621e-08
	bta-miR-2483-5p	41	11	2.4747	0.6468	-1.93586	1.48e-05	**	0.0087079
	bta-miR-27a-5p	77	189	4.6477	11.114	1.25779	1.48e-11	**	8.72585e-09
	bta-miR-2887	9	95	0.5432	5.5864	3.36236	5.05e-19	**	2.96658e-16
	bta-miR-326	39	90	2.354	5.2924	1.16881	1.17e-05	**	0.0068592
	bta-miR-34c	64	144	3.863	8.4678	1.13227	6.08e-08	**	3.57584e-05
	bta-miR-3533	50	12	3.018	0.7057	-2.09647	4.43e-07	**	0.000260372
	bta-miR-365-3p	105	235	6.3377	13.819	1.12462	5.57e-12	**	3.27752e-09
	bta-miR-375	167293	56038	10097.7	3295.28	-1.61556	0	**	0
	bta-miR-874	302	133	18.2286	7.821	-1.22078	2.49e-17	**	1.46153e-14
	bta-miR-9-3p	202	89	12.1926	5.2336	-1.22013	4.56e-12	**	2.68223e-09
	bta-miR-96	127	63	7.6657	3.7047	-1.04906	1.22e-06	**	0.00071542
	cfa-miR-6529	261	117	15.7538	6.8801	-1.1952	9.92e-15	**	5.8355e-12
	cgr-miR-10a-3p	799	1654	48.2273	97.2624	1.01203	2.36e-63	**	1.3862e-60
	cgr-miR-1260	183	448	11.0458	26.3443	1.25399	3e-25	**	1.76403e-22
	cgr-miR-139-3p	1729	416	104.362	24.4626	-2.09294	3.4e-197	**	2.0014e-194
	cgr-miR-146b-3p	45	118	2.7162	6.9389	1.35312	1.76e-08	**	1.0326e-05
	cgr-miR-15b-3p	148	75	8.9332	4.4103	-1.0183	3.15e-07	**	0.000185075
	hsa-miR-4508	13	47	0.7847	2.7638	1.81644	1.21e-05	**	0.00714257
	hsa-miR-7641	62	166	3.7423	9.7615	1.38318	1.02e-11	**	5.99304e-09
	mdo-miR-34b-5p	25	72	1.509	4.2339	1.48839	2.4e-06	**	0.00141376
	novel_miR_103	221	845	13.3395	49.6897	1.89724	4.02e-83	**	2.3655e-80
	novel_miR_141	0	29	0.01	1.7053	7.41388	2.75e-09	**	1.616e-06
	novel_miR_155	115	0	6.9413	0.01	-9.43906	5.25e-36	**	3.08415e-33
	novel_miR_174	0	52	0.01	3.0578	8.25635	4.41e-16	**	2.59578e-13
	novel_miR_175	21	0	1.2675	0.01	-6.98584	3.57e-07	**	0.000210008
	novel_miR_181	0	23	0.01	1.3525	7.07948	1.63e-07	**	9.5683e-05
	novel_miR_185	0	64	0.01	3.7635	8.55593	1.26e-19	**	7.40426e-17
	novel_miR_189	0	28	0.01	1.6465	7.36326	5.43e-09	**	3.19037e-06
	novel_miR_217	206	1046	12.4341	61.5094	2.3065	4.01e-131	**	2.3591e-128
	novel_miR_242	22	0	1.3279	0.01	-7.053	1.76e-07	**	0.000103633
	novel_miR_254	51	0	3.0783	0.01	-8.26599	2.24e-16	**	1.31881e-13
	novel_miR_3	563	0	33.9824	0.01	-11.7306	2.01e-173	**	1.1798e-170
	novel_miR_303	18	0	1.0865	0.01	-6.76354	2.97e-06	**	0.00174759
	novel_miR_361	38	0	2.2937	0.01	-7.84153	2.18e-12	**	1.28156e-09
	novel_miR_368	0	28	0.01	1.6465	7.36326	5.43e-09	**	3.19037e-06
	novel_miR_373	0	21	0.01	1.2349	6.94825	6.34e-07	**	0.000372934
	novel_miR_377	0	19	0.01	1.1173	6.80387	2.47e-06	**	0.00145355
	novel_miR_378	0	28	0.01	1.6465	7.36326	5.43e-09	**	3.19037e-06
	novel_miR_384	0	26	0.01	1.5289	7.25635	2.11e-08	**	1.24348e-05
	novel_miR_50	26	0	1.5693	0.01	-7.29398	1.05e-08	**	6.14553e-06
	novel_miR_51	29	0	1.7504	0.01	-7.45154	1.26e-09	**	7.38506e-07
	novel_miR_53	0	41	0.01	2.411	7.91349	7.84e-13	**	4.60952e-10
	novel_miR_58	59	0	3.5612	0.01	-8.47622	7.89e-19	**	4.63768e-16
	novel_miR_70	84	0	5.0702	0.01	-8.9859	1.69e-26	**	9.95229e-24
	novel_miR_71	31	0	1.8711	0.01	-7.54774	3.06e-10	**	1.79839e-07
	oan-miR-1386	31	236	1.8711	13.8778	2.89082	2.62e-39	**	1.53936e-36
	oan-miR-215-3p	112	6	6.7603	0.3528	-4.26016	2.69e-27	**	1.58465e-24
	oar-miR-106a	204	77	12.3133	4.5279	-1.4433	2.49e-15	**	1.46396e-12
	oar-miR-200b	146379	74747	8835.36	4395.45	-1.00728	0	**	0
