# Supplementary material for: Identification and characterization of microRNAs in the intestinal tissues of sheep (Ovis aries)
Source: PLoS One. 2018 Feb 28;13(2):e0193371. doi: 10.1371/journal.pone.0193371 (PMC5831392; doi:10.1371/journal.pone.0193371)
Supplement: S8 Table — (XLSX) [file pone.0193371.s011.xlsx]

## Sheet: miRanda results
miRNA	mRNA	Score	Energy	miRNA_position	mRNA_position	Align_len	miRNA_align_rate	mRNA_align_rate	Gene Symbol
bta-miR-1	XM_004018481.3	175	-21.43	2 21	4772 4793	20	0.8	0.85	IP6K2
bta-miR-1	XM_012177244.2	164	-21	2 21	4582 4606	22	0.6364	0.8182	BRAF
bta-miR-1	XM_012174439.1	180	-20.69	2 21	6574 6596	20	0.8	0.9	SCAF11
bta-miR-1	XM_012102290.2	175	-20.43	2 20	6891 6913	19	0.8421	0.8421	ZBTB38
bta-miR-1	XM_012184457.2	170	-20.16	2 20	6249 6269	18	0.8333	0.8333	FNDC3A
bta-miR-10a	XM_012182734.2	163	-25.29	2 16	127 150	15	0.8667	0.8667	FBXL4
bta-miR-10a	XM_015097218.1	166	-23.83	2 19	162 184	17	0.8235	0.8235	CEP128
bta-miR-10a	XM_012101229.2	166	-23.55	2 22	4722 4741	20	0.7	0.85	E2F3
bta-miR-10a	XM_015094526.1	163	-23.22	2 22	4545 4567	22	0.6818	0.7727	BCL2L11
bta-miR-10a	XM_004003291.3	153	-22.96	2 22	939 965	24	0.5833	0.7083	RNF7
bta-miR-10a	XR_001021653.1	172	-22.52	2 22	312 335	22	0.6818	0.8636	LOC105602860
bta-miR-10a	XM_012176831.2	160	-21.67	2 18	3393 3414	16	0.8125	0.8125	BBS9
bta-miR-10a	XM_015104677.1	155	-21.66	2 16	3471 3493	14	0.7857	0.8571	CD99
bta-miR-10a	XM_004010873.2	161	-21.52	2 19	6254 6277	19	0.7368	0.7895	IGDCC4
bta-miR-10a	XM_004006970.3	140	-21.13	2 9	2826 2848	7	1	1	DCP1B
bta-miR-10a	XM_004004235.3	160	-20.3	2 21	2495 2519	21	0.6667	0.7619	TMOD1
bta-miR-10a	XM_012101316.2	156	-20.12	2 22	269 291	21	0.619	0.7619	EEF1E1
bta-miR-10a	XM_015093010.1	166	-20	2 21	150 170	19	0.7895	0.7895	ZNF189
bta-miR-10b	XM_012101316.2	155	-25	2 22	266 291	24	0.6667	0.7083	EEF1E1
bta-miR-10b	XM_012101229.2	166	-23.55	2 22	4722 4741	20	0.7	0.85	E2F3
bta-miR-10b	XM_004003291.3	145	-23.48	2 22	939 965	24	0.5417	0.6667	RNF7
bta-miR-10b	XM_012182734.2	155	-23.3	2 16	127 150	15	0.8	0.8	FBXL4
bta-miR-10b	XR_001021653.1	176	-22.52	2 22	312 335	22	0.7273	0.8636	LOC105602860
bta-miR-10b	XM_015099168.1	149	-21.84	2 22	5331 5357	24	0.625	0.625	FBXO28
bta-miR-10b	XM_004010873.2	166	-21.75	2 19	6254 6277	18	0.7778	0.8333	IGDCC4
bta-miR-10b	XM_012184844.2	165	-21.3	2 22	1581 1608	25	0.68	0.72	GPC5
bta-miR-10b	XM_004006970.3	140	-21.13	2 9	2826 2848	7	1	1	DCP1B
bta-miR-10b	XM_015094526.1	163	-20.4	2 22	4545 4567	22	0.6818	0.7727	BCL2L11
bta-miR-1197	XM_004012510.3	173	-24.75	2 18	1720 1743	19	0.8421	0.8421	ERAL1
bta-miR-1197	XM_004009869.3	171	-24.59	2 20	2600 2620	18	0.7778	0.8889	LOC101116729
bta-miR-1197	XM_012111024.2	165	-23.79	2 20	1453 1471	18	0.7778	0.8333	ACVR2A
bta-miR-1197	XM_015097116.1	166	-23.14	2 19	539 559	17	0.7647	0.8824	MTHFD1
bta-miR-1197	XR_001039590.1	166	-23.03	2 20	2580 2600	19	0.7368	0.8421	LOC105614882
bta-miR-1197	XR_001435458.1	162	-22.95	2 19	3382 3404	19	0.7368	0.7895	LOC106991500
bta-miR-1197	XM_012180325.1	171	-22.42	2 20	473 495	20	0.8	0.8	LOC105607326
bta-miR-1197	XM_012182349.2	170	-21.59	2 20	3999 4018	18	0.8333	0.8333	NEK9
bta-miR-1197	XM_015091674.1	162	-21.58	2 20	1463 1482	18	0.7222	0.8333	LOC101113817
bta-miR-1197	XR_001022123.1	158	-21.51	2 19	69 91	19	0.6842	0.7895	LOC105603131
bta-miR-1197	XM_004012914.3	168	-21.33	2 19	322 340	17	0.8235	0.8824	DNAJC7
bta-miR-1197	XM_012094822.2	157	-21.27	2 19	12 34	20	0.7	0.75	ZNF583
bta-miR-1197	XM_015093517.1	167	-20.93	2 20	352 372	18	0.7778	0.8333	MAP2
bta-miR-1197	XM_012184858.1	165	-20.88	2 19	1410 1429	17	0.7647	0.8824	LOC105601884
bta-miR-1197	NM_001009251.1	160	-20.71	2 18	451 470	16	0.8125	0.8125	LOC443162
bta-miR-1197	XM_015099008.1	157	-20.68	2 18	23 43	16	0.75	0.8125	LOC101106609
bta-miR-1197	XM_004017870.3	159	-20.52	2 16	1088 1109	15	0.8	0.8667	LOC101113279
bta-miR-1197	XR_001436704.1	167	-20.52	2 16	962 982	14	0.9286	0.9286	LOC105604895
bta-miR-1197	NM_001009472.1	159	-20.52	2 16	655 676	15	0.8	0.8667	MCP1
bta-miR-1197	NM_001009411.2	159	-20.52	2 16	684 705	15	0.8	0.8667	MCP-3
bta-miR-1197	XM_004009862.3	167	-20.36	2 20	288 309	19	0.6842	0.8947	STAP1
bta-miR-1197	XM_012107034.2	167	-20.3	2 20	2039 2063	22	0.7273	0.7727	FUNDC2
bta-miR-1197	XM_012161064.2	162	-20.28	2 16	5872 5892	15	0.8667	0.8667	NUP214
bta-miR-1197	XM_015096400.1	156	-20.16	2 13	193 213	11	0.9091	1	METAP1
bta-miR-1197	XM_012187564.2	163	-20.03	2 20	1641 1663	20	0.7	0.8	CENPL
bta-miR-122	XM_004008123.3	177	-29.02	2 18	489 511	17	0.8824	0.9412	CLEC5A
bta-miR-122	XR_001040955.2	176	-28.77	2 21	1290 1313	21	0.8095	0.8095	LOC105615397
bta-miR-122	XM_012173136.2	169	-28.37	2 21	156 176	20	0.8	0.85	SLC8A1
bta-miR-122	XR_001025142.1	175	-27.45	2 20	315 336	18	0.7778	0.9444	LOC105605416
bta-miR-122	XM_012179493.2	172	-27.31	2 21	427 453	24	0.7083	0.7917	ALPK1
bta-miR-122	XM_012100332.2	163	-26.9	2 21	36 56	19	0.7368	0.7895	LOC105603621
bta-miR-122	XM_004018906.3	166	-26.44	2 19	834 856	18	0.7222	0.8889	LOC101108696
bta-miR-122	XM_012177101.2	162	-25.9	2 21	2225 2244	19	0.7368	0.7895	RTCA
bta-miR-122	XM_004012142.3	170	-25.33	2 15	485 506	13	1	1	USPL1
bta-miR-122	XM_012100927.2	175	-24.93	2 21	2935 2955	19	0.8421	0.8421	HSPA1L
bta-miR-122	XM_012104130.2	171	-24.86	2 21	2006 2027	20	0.75	0.85	PARN
bta-miR-122	XM_012190441.1	166	-24.81	2 21	1613 1634	21	0.7619	0.7619	B3GNT8
bta-miR-122	XM_015093135.1	164	-24.79	2 21	214 236	20	0.7	0.8	EXOSC3
bta-miR-122	XM_012105844.2	167	-24.66	2 20	41 63	19	0.6842	0.8947	TRMT9B
bta-miR-122	XM_004011327.2	176	-24.42	2 21	208 232	22	0.7727	0.8182	STX7
bta-miR-122	XM_015095642.1	171	-24.21	2 20	5660 5683	20	0.75	0.85	EVI5L
bta-miR-122	XM_015096038.1	158	-23.69	2 21	2214 2233	19	0.6316	0.8421	TCF7
bta-miR-122	XM_012105583.1	156	-23.68	2 21	233 260	25	0.64	0.68	CXCL12
bta-miR-122	XM_012173548.1	163	-23.55	2 21	77 102	23	0.6957	0.7826	EIF2AK2
bta-miR-122	XM_015091769.1	151	-23.06	2 21	23 44	20	0.65	0.7	COL6A2
bta-miR-122	XM_015104124.1	167	-22.95	2 21	1560 1582	21	0.7143	0.8095	METTL9
bta-miR-122	XM_012179619.2	168	-22.94	2 21	245 268	21	0.7619	0.7619	EMCN
bta-miR-122	XR_001039514.1	172	-22.92	2 21	3403 3426	21	0.7143	0.8571	LOC105608579
bta-miR-122	XR_001037475.2	170	-22.77	2 20	4480 4500	18	0.7222	0.9444	TIA1
bta-miR-122	XM_004018941.3	160	-22.69	2 21	1016 1041	23	0.6957	0.6957	CLIC1
bta-miR-122	XM_004013794.3	167	-22.66	2 21	4464 4484	19	0.7368	0.8421	SLC25A34
bta-miR-122	XM_004020202.3	159	-22.58	2 20	377 400	20	0.65	0.8	NRAP
bta-miR-122	XM_012126652.2	167	-22.44	2 21	805 828	21	0.7619	0.8095	PRDX1
bta-miR-122	XM_012179178.1	162	-22.4	2 20	2464 2485	19	0.7368	0.7895	RGL3
bta-miR-122	XM_012180246.2	159	-22.35	2 21	3843 3866	22	0.6818	0.7273	PRKG2
bta-miR-122	XM_015093338.1	154	-21.5	2 19	1009 1034	21	0.6667	0.7143	PRKRA
bta-miR-122	XR_001022190.2	150	-21.44	2 21	303 328	24	0.6667	0.6667	LOC105603182
bta-miR-122	XM_015095730.1	157	-21.42	2 19	4227 4248	18	0.7222	0.7778	CANX
bta-miR-122	XR_001435660.1	168	-21.2	2 21	4277 4300	21	0.7619	0.7619	C14H16orf95
bta-miR-122	XM_015100418.1	146	-21.08	2 21	1913 1932	19	0.5789	0.7368	CENPBD1
bta-miR-122	XM_015103174.1	164	-20.92	2 21	2263 2286	21	0.6667	0.8095	BATF2
bta-miR-122	XM_012181847.2	167	-20.91	2 21	2937 2958	20	0.75	0.8	FUT8
bta-miR-122	XM_004010803.2	146	-20.84	2 21	26 45	19	0.5789	0.7368	IFT43
bta-miR-122	XM_004011832.3	163	-20.82	2 21	749 770	20	0.75	0.75	DPY19L4
bta-miR-122	XM_012183555.2	152	-20.79	2 20	89 107	18	0.7222	0.7222	EFR3A
bta-miR-122	XR_001023115.1	153	-20.62	2 20	4064 4083	18	0.7222	0.7222	TRIM38
bta-miR-122	XR_001436231.1	151	-20.2	2 21	3903 3926	22	0.6364	0.6818	LOC105603471
bta-miR-122	XM_012095393.2	156	-20.03	2 21	7727 7751	22	0.6364	0.7273	SLC35F2
bta-miR-122	XM_012106700.2	154	-20	2 20	149 171	20	0.7	0.7	CCNB3
bta-miR-1224	XR_001042183.2	179	-32.71	2 20	123 143	18	0.8889	0.8889	MAP3K7
bta-miR-1224	XM_004015353.3	155	-30.44	2 20	232 258	24	0.6667	0.6667	RPL18
bta-miR-1224	XM_015104088.1	171	-28.46	2 20	265 288	21	0.7619	0.8095	MKL2
bta-miR-1224	XR_001435424.1	169	-28.28	2 18	3173 3193	16	0.875	0.875	LOC105608234
bta-miR-1224	XR_001037811.2	151	-27.8	2 12	532 552	10	0.9	1	ELMOD3
bta-miR-1224	XM_015097008.1	167	-27.57	2 20	226 248	20	0.75	0.8	CGNL1
bta-miR-1224	XM_015098665.1	172	-27.44	2 18	163 182	16	0.875	0.9375	ZNF624
bta-miR-1224	XM_012123646.2	154	-27.21	2 20	327 351	22	0.6364	0.7727	PIP5K1B
bta-miR-1224	NM_001009429.1	171	-27.14	2 20	101 123	20	0.75	0.85	ATOX1
bta-miR-1224	XM_015095920.1	163	-27.07	2 20	834 854	18	0.7222	0.8333	AP3D1
bta-miR-1224	XM_015095042.1	167	-27.01	2 20	2813 2834	19	0.7368	0.8421	TNFRSF13C
bta-miR-1224	XM_012189179.1	167	-26.95	2 20	4309 4331	20	0.7	0.85	TGM2
bta-miR-1224	XM_012125327.2	163	-26.44	2 20	55 77	20	0.7	0.8	TOE1
bta-miR-1224	XM_004006262.3	150	-26.3	2 20	5146 5172	24	0.625	0.7083	VEZT
bta-miR-1224	XM_015104933.1	162	-25.82	2 20	1592 1613	20	0.7	0.8	GJB1
bta-miR-1224	XM_012176488.2	155	-25.47	2 20	1 23	20	0.65	0.75	DNAH11
bta-miR-1224	XM_015096717.1	161	-25.46	2 14	5615 5635	12	0.9167	1	PPP1R3E
bta-miR-1224	XM_015097182.1	159	-25.36	2 20	1108 1130	20	0.7	0.75	LOC105606507
bta-miR-1224	XR_001043171.1	146	-25.18	2 20	3507 3531	22	0.6364	0.6818	LOC105616202
bta-miR-1224	XM_015099936.1	163	-24.82	2 20	3565 3586	19	0.6842	0.8421	ATP9A
bta-miR-1224	XR_001434242.1	169	-24.72	2 20	58 77	19	0.7895	0.8421	LOC106991030
bta-miR-1224	XM_015099499.1	161	-24.71	2 19	8434 8456	19	0.7895	0.7895	CHD6
bta-miR-1224	XM_015102857.1	154	-24.59	2 20	199 222	21	0.6667	0.7619	BMP6
bta-miR-1224	XM_012181413.1	154	-24.5	2 19	251 275	21	0.6667	0.7143	TLN2
bta-miR-1224	XM_015092702.1	170	-24.5	2 19	6677 6698	18	0.7778	0.8889	DOPEY2
bta-miR-1224	XM_015095528.1	161	-24.47	2 20	357 377	20	0.7	0.8	GUK1
bta-miR-1224	XM_004013705.3	163	-24.32	2 20	2643 2664	19	0.7368	0.7895	FASLG
bta-miR-1224	XM_004014588.3	158	-24.25	2 20	113 133	19	0.6842	0.7895	PKIG
bta-miR-1224	XM_015091876.1	170	-24.2	2 20	1032 1051	18	0.8333	0.8333	FHL3
bta-miR-1224	XM_004013706.3	158	-24.14	2 20	86 106	19	0.7368	0.7368	TNFSF18
bta-miR-1224	XM_012180325.1	162	-24.02	2 20	359 381	21	0.6667	0.8095	LOC105607326
bta-miR-1224	XM_015101100.1	159	-23.86	2 20	1774 1796	20	0.65	0.8	LOC105602333
bta-miR-1224	XM_012184353.2	147	-23.47	2 20	6218 6241	21	0.619	0.6667	DGKH
bta-miR-1224	XM_012131015.2	155	-23.46	2 20	420 442	20	0.65	0.75	INPP1
bta-miR-1224	XM_012181940.2	161	-23.37	2 18	73 95	18	0.7778	0.7778	LOC101121607
bta-miR-1224	XM_004003151.3	153	-22.91	2 18	6604 6625	17	0.7059	0.7647	FNDC3B
bta-miR-1224	XM_004013586.3	147	-22.9	2 20	409 432	21	0.619	0.6667	RGS2
bta-miR-1224	XM_015101203.1	150	-22.81	2 20	83 104	20	0.65	0.7	BRD9
bta-miR-1224	XM_004009052.3	162	-22.79	2 20	3867 3887	19	0.6316	0.8947	FAM151B
bta-miR-1224	XM_012138277.2	158	-22.71	2 19	1 23	19	0.6842	0.7895	ZEB2
bta-miR-1224	XM_012099665.2	162	-22.59	2 19	356 377	18	0.7222	0.8333	FOXP1
bta-miR-1224	XM_012177148.2	159	-22.32	2 20	82 104	20	0.6	0.85	COPG2
bta-miR-1224	XM_015100572.1	161	-22.26	2 18	56 77	17	0.7059	0.8824	ACP7
bta-miR-1224	XM_015100431.1	154	-22.09	2 20	94 115	20	0.7	0.7	BRD7
bta-miR-1224	XM_004015372.2	153	-21.63	2 19	553 574	19	0.6316	0.7895	RPS11
bta-miR-1224	XM_015091602.1	149	-21.54	2 19	1507 1527	18	0.6667	0.7222	PPIE
bta-miR-1224	XM_012103537.2	147	-21.09	2 20	351 374	21	0.5238	0.7619	EPB41L3
bta-miR-1224	XM_015102146.1	151	-21.09	2 20	90 115	23	0.6087	0.6957	TUSC2
bta-miR-1224	XM_012179554.2	154	-20.85	2 20	3202 3223	20	0.65	0.75	GIMD1
bta-miR-1224	XM_012102256.2	156	-20.8	2 18	3446 3466	17	0.7647	0.7647	ODF3
bta-miR-1224	XR_001434635.1	154	-20.77	2 18	67 85	17	0.7647	0.7647	LOC106991151
bta-miR-1224	XM_015102716.1	153	-20.68	2 14	12222 12243	13	0.8462	0.8462	TRERF1
bta-miR-1224	XM_012183923.2	147	-20.6	2 20	9180 9203	21	0.5238	0.7619	SAMD12
bta-miR-1224	XR_001021774.2	164	-20.51	2 18	1728 1747	16	0.8125	0.875	C17H12orf43
bta-miR-1224	XM_012173713.2	154	-20.37	2 20	94 115	20	0.65	0.75	IL1R1
bta-miR-1224	XR_001043609.2	157	-20.18	2 18	1635 1656	17	0.6471	0.8824	LOC105616379
bta-miR-1224	XR_001043185.1	150	-20.08	2 19	330 352	19	0.6316	0.7368	LOC105616213
bta-miR-125a	XM_015100136.1	181	-31.05	2 22	4244 4266	20	0.85	0.85	LOC105602050
bta-miR-125a	XM_012187581.2	168	-29.42	2 22	826 850	23	0.7391	0.7391	KIAA0040
bta-miR-125a	XM_015101811.1	165	-29.35	2 22	191 216	23	0.6957	0.7391	ASB2
bta-miR-125a	XR_001434204.1	165	-29.24	2 22	2989 3015	24	0.6667	0.75	LOC105611592
bta-miR-125a	XM_012176098.2	156	-28.94	2 22	1057 1084	25	0.64	0.72	LOC101105069
bta-miR-125a	XM_015101727.1	151	-28.88	2 21	2726 2755	26	0.6154	0.6923	PRR14L
bta-miR-125a	XM_015100027.1	160	-28.86	2 22	402 427	24	0.6667	0.7083	ZNF575
bta-miR-125a	XM_015095812.1	156	-28.78	2 17	92 115	16	0.75	0.8125	LOC101102642
bta-miR-125a	XM_015095808.1	156	-28.78	2 17	87 110	16	0.75	0.8125	LOC105610484
bta-miR-125a	XM_012095810.1	172	-28.12	2 22	170 193	22	0.7727	0.7727	ST5
bta-miR-125a	XM_012180676.2	169	-27.82	2 22	5282 5306	22	0.7273	0.7727	AGGF1
bta-miR-125a	XM_015092120.1	148	-27.27	2 22	4623 4647	23	0.6087	0.6522	CCDC18
bta-miR-125a	XM_015101758.1	163	-27.09	2 22	1321 1342	21	0.7143	0.7619	TXNRD2
bta-miR-125a	XM_015100050.1	160	-27.03	2 22	161 186	24	0.6667	0.7083	LOC101107382
bta-miR-125a	XM_004001971.3	167	-26.53	2 22	33 53	20	0.75	0.8	RAB3B
bta-miR-125a	XM_004002344.3	169	-26.53	2 22	46 73	25	0.64	0.8	BCL2L15
bta-miR-125a	XM_012102434.1	165	-26.42	2 22	2238 2257	20	0.8	0.8	LIPA
bta-miR-125a	XM_004017928.3	163	-26.15	2 22	65 86	21	0.6667	0.8095	ZSCAN29
bta-miR-125a	XM_004009828.3	159	-26.02	2 22	374 395	21	0.7143	0.7143	LNX1
bta-miR-125a	XM_015095751.1	167	-25.8	2 22	1946 1966	20	0.75	0.8	KLHL26
bta-miR-125a	XM_015103331.1	172	-25.64	2 21	3111 3134	20	0.8	0.8	SLC35G1
bta-miR-125a	XM_012185474.2	155	-25.18	2 22	3218 3242	23	0.6957	0.6957	SMG6
bta-miR-125a	XM_015101197.1	154	-25.13	2 22	4670 4689	20	0.7	0.7	ANKRD33B
bta-miR-125a	XM_012163440.1	169	-25.04	2 22	325 350	23	0.7391	0.7391	RABGAP1
bta-miR-125a	XM_015091847.1	161	-24.53	2 21	8213 8234	21	0.7143	0.7619	ZSCAN20
bta-miR-125a	XM_015094868.1	165	-24.49	2 19	195 217	18	0.7778	0.8333	FGD4
bta-miR-125a	XM_004011603.2	161	-24.47	2 22	890 914	22	0.6818	0.7273	SHARPIN
bta-miR-125a	XM_012102539.2	153	-24.41	2 22	2170 2194	22	0.6364	0.6818	PIK3CB
bta-miR-125a	XM_012188797.2	169	-24.39	2 22	4323 4348	23	0.7391	0.7391	GINS1
bta-miR-125a	XM_012182042.2	149	-24.29	2 22	23 52	27	0.5926	0.6296	GATAD2B
bta-miR-125a	XR_001022866.2	148	-24.19	2 21	1746 1769	20	0.6	0.7	LOC105603606
bta-miR-125a	XR_001041621.2	158	-23.82	2 21	6192 6213	20	0.7	0.75	NIN
bta-miR-125a	XM_012181052.2	148	-23.81	2 17	93 117	17	0.6471	0.7647	LOC101112822
bta-miR-125a	XM_012145242.2	161	-23.56	2 18	211 235	18	0.7778	0.7778	IKZF2
bta-miR-125a	XR_001041422.2	171	-23.53	2 22	63 83	20	0.75	0.85	LOC105611449
bta-miR-125a	XM_015095218.1	157	-23.32	2 22	8410 8435	23	0.6087	0.7391	RAPGEF5
bta-miR-125a	XM_004019172.3	168	-23.19	2 22	2148 2170	21	0.7143	0.8095	ZBTB22
bta-miR-125a	XM_004002961.3	151	-23.19	2 16	1925 1947	14	0.7143	0.8571	HCLS1
bta-miR-125a	XM_015093155.1	156	-23.09	2 14	1429 1450	12	0.9167	0.9167	CD72
bta-miR-125a	XM_012177803.1	140	-22.95	2 9	4 26	7	1	1	MISP3
bta-miR-125a	XM_012095957.2	140	-22.83	2 9	6 28	7	1	1	TRIM21
bta-miR-125a	XM_004011760.3	157	-22.7	2 22	3 28	23	0.6522	0.6957	ZNF704
bta-miR-125a	XM_015101581.1	155	-22.63	2 20	1716 1739	19	0.6842	0.7368	CCDC92
bta-miR-125a	NM_001123001.1	155	-22.53	2 12	207 229	10	1	1	CD1D
bta-miR-125a	XM_004016097.3	172	-22.52	2 22	1549 1572	22	0.7727	0.7727	HINFP
bta-miR-125a	XM_004010691.2	169	-22.48	2 18	292 315	17	0.8235	0.8824	JKAMP
bta-miR-125a	XM_012180234.2	159	-22.44	2 22	288 314	25	0.68	0.72	CNOT6L
bta-miR-125a	XM_012180737.2	142	-22.38	2 11	719 741	9	0.8889	0.8889	CILP
bta-miR-125a	XM_012177034.2	155	-22.32	2 22	291 312	21	0.6667	0.7143	RNF148
bta-miR-125a	XM_015095475.1	160	-22.16	2 21	1293 1317	21	0.6667	0.7619	BST-2A
bta-miR-125a	XM_004022050.3	149	-22.15	2 22	34 56	20	0.65	0.65	APEX2
bta-miR-125a	XR_001040529.2	156	-22.15	2 18	5206 5232	20	0.75	0.75	LOC105612524
bta-miR-125a	XM_012103772.1	140	-22.14	2 9	29 51	7	1	1	BRWD1
bta-miR-125a	XM_004010110.3	153	-22.06	2 14	3799 3822	13	0.8462	0.8462	WDFY3
bta-miR-125a	XM_012188106.2	142	-21.9	2 11	40 62	9	0.8889	0.8889	PLCB4
bta-miR-125a	XM_012119295.2	164	-21.89	2 21	52 76	21	0.7143	0.7619	C2H8orf58
bta-miR-125a	XM_015092371.1	155	-21.86	2 22	1768 1790	22	0.6364	0.7273	IL10RB
bta-miR-125a	XM_004022843.3	145	-21.84	2 22	2471 2494	21	0.619	0.619	LOC101105314
bta-miR-125a	XM_012105890.1	149	-21.81	2 19	108 135	22	0.6818	0.6818	WRN
bta-miR-125a	XM_012105134.1	161	-21.69	2 22	345 370	23	0.6957	0.6957	JMJD1C
bta-miR-125a	XM_012103891.1	164	-21.68	2 18	2444 2467	18	0.7778	0.8333	PSTPIP2
bta-miR-125a	XM_004022947.3	152	-21.66	2 21	205 228	20	0.65	0.7	LOC101112891
bta-miR-125a	XR_001024599.2	140	-21.64	2 9	1778 1800	7	1	1	LOC105604996
bta-miR-125a	XM_004004512.2	156	-21.62	2 22	3215 3239	23	0.6522	0.6957	WDR75
bta-miR-125a	XM_015097796.1	145	-21.58	2 22	428 451	21	0.619	0.619	CSPP1
bta-miR-125a	XM_012163152.2	149	-21.38	2 18	12038 12060	16	0.6875	0.75	NR6A1
bta-miR-125a	XR_001042213.2	142	-21.27	2 11	10 32	9	0.8889	0.8889	LOC105615881
bta-miR-125a	XM_012179561.1	157	-21.12	2 21	136 155	19	0.7368	0.7368	NPNT
bta-miR-125a	XM_012184467.1	162	-21.11	2 21	407 427	19	0.7368	0.7895	CD84
bta-miR-125a	XM_012187621.2	145	-21.04	2 10	347 369	8	1	1	LOC101118627
bta-miR-125a	XR_001434354.1	148	-20.85	2 22	914 935	20	0.65	0.65	LOC106991073
bta-miR-125a	XM_004013054.3	147	-20.84	2 21	2004 2028	22	0.6364	0.6364	DUS1L
bta-miR-125a	XM_012102322.1	155	-20.81	2 21	201 225	22	0.6364	0.7273	EEF1G
bta-miR-125a	XM_012097396.1	156	-20.8	2 17	20 42	15	0.7333	0.8667	LOC101109122
bta-miR-125a	XM_012188655.1	156	-20.8	2 17	21 43	15	0.7333	0.8667	LARP4B
bta-miR-125a	XR_001436021.1	140	-20.73	2 9	7712 7734	7	1	1	LOC101114216
bta-miR-125a	XM_012179097.2	151	-20.65	2 22	2233 2255	22	0.6364	0.6818	B3GNT3
bta-miR-125a	XM_012100091.2	144	-20.63	2 22	2474 2498	23	0.6087	0.6087	SLC26A6
bta-miR-125a	XM_015097161.1	159	-20.53	2 18	3517 3537	16	0.8125	0.8125	ZFYVE1
bta-miR-125a	XR_001024759.2	156	-20.44	2 22	245 266	20	0.65	0.75	WDR17
bta-miR-125a	XR_001042825.2	158	-20.37	2 22	309 328	20	0.7	0.75	LOC105616074
bta-miR-125a	XM_015102210.1	155	-20.32	2 16	410 433	15	0.8	0.8	CMC1
bta-miR-125a	XR_001435707.1	156	-20.29	2 21	3723 3747	21	0.6667	0.7143	LOC106991602
bta-miR-125a	XM_012107979.2	146	-20.27	2 22	109 128	20	0.65	0.65	LOC101121159
bta-miR-125a	XM_004010733.3	155	-20.22	2 21	261 287	23	0.6957	0.6957	PLEK2
bta-miR-125a	XM_012097410.2	155	-20.07	2 20	6798 6825	23	0.6522	0.6957	ZNF827
bta-miR-125a	XM_004006046.3	151	-20.03	2 21	1501 1526	23	0.6522	0.6522	FAM136A
bta-miR-1271	XM_012101858.2	184	-31.04	2 21	29 50	19	0.8947	0.8947	PKNOX2
bta-miR-1271	XM_012106279.2	184	-26.3	2 21	95 116	19	0.8947	0.8947	GRPR
bta-miR-1271	XM_004012064.2	175	-24.96	2 21	2384 2404	19	0.8421	0.8421	RUBCNL
bta-miR-1271	XM_015097698.1	167	-21.27	2 21	1397 1417	19	0.7895	0.7895	PTP4A1
bta-miR-1271	XM_004005598.3	180	-21.26	2 21	3235 3257	20	0.85	0.85	GLE1
bta-miR-1271	XM_004005564.3	163	-20.78	2 20	1385 1407	19	0.6842	0.8421	TMEM203
bta-miR-1277	XM_012176567.2	180	-20.37	2 21	2988 3011	21	0.8095	0.8571	DNTTIP2
bta-miR-1277	XM_012184513.2	176	-20.17	2 21	2485 2506	19	0.7895	0.8947	ALG11
bta-miR-130b	XM_015096517.1	155	-23.94	2 21	71 92	20	0.7	0.7	KIAA1211
bta-miR-130b	NM_001009806.1	179	-23.33	2 20	13 36	20	0.85	0.85	IL2
bta-miR-130b	XM_004017263.3	158	-22.8	2 21	1001 1020	19	0.6842	0.7895	INTU
bta-miR-130b	XM_015093934.1	171	-22.34	2 21	1028 1049	20	0.75	0.85	LRRK2
bta-miR-133a	XM_015094318.1	172	-27.11	2 21	3751 3775	22	0.7273	0.8182	AFTPH
bta-miR-133a	XR_001434378.1	163	-25.69	2 21	1295 1319	23	0.6957	0.7391	RAB3IP
bta-miR-133a	XM_015092312.1	166	-25.68	2 20	67 92	22	0.7727	0.7727	PRCC
bta-miR-133a	XR_001021262.2	160	-24.17	2 18	6105 6125	16	0.8125	0.8125	WDR70
bta-miR-133a	XM_004002871.2	147	-23.3	2 20	1383 1404	18	0.6667	0.6667	COL8A1
bta-miR-133a	XM_004023317.2	155	-23	2 20	1001 1022	18	0.7222	0.7222	BCDIN3D
bta-miR-133a	XM_015095416.1	156	-22.86	2 21	57 79	20	0.7	0.7	FAM131B
bta-miR-133a	XM_012101621.2	165	-22.25	2 20	3766 3786	19	0.7895	0.7895	PICALM
bta-miR-133a	XM_012181369.2	154	-22.22	2 17	4717 4736	15	0.8	0.8	CSNK1G1
bta-miR-133a	XM_015100022.1	160	-22.21	2 21	1548 1571	21	0.7143	0.7143	ZNF233
bta-miR-133a	XM_015097051.1	159	-22.19	2 21	5191 5211	19	0.6842	0.7895	DTWD1
bta-miR-133a	XM_012105212.2	167	-22.15	2 20	19 45	23	0.7391	0.7391	HKDC1
bta-miR-133a	XR_001044471.2	156	-22.13	2 21	325 347	20	0.7	0.7	LOC105612282
bta-miR-133a	XM_015102135.1	148	-21.88	2 14	2366 2389	14	0.7857	0.8571	EDEM1
bta-miR-133a	XM_012175624.2	158	-21.44	2 20	22 42	18	0.7222	0.7778	LGALS2
bta-miR-133a	XM_012176423.2	158	-21.44	2 21	93 112	19	0.7368	0.7368	ETV1
bta-miR-133a	XM_012180089.2	158	-21.36	2 20	1591 1611	18	0.7222	0.7778	LOC101123042
bta-miR-133a	XM_012107574.2	148	-20.89	2 20	374 398	22	0.6818	0.7273	ATG4A
bta-miR-133a	XM_015104515.1	159	-20.6	2 16	2654 2675	14	0.8571	0.8571	KBTBD11
bta-miR-133a	XM_012103525.2	160	-20.57	2 21	7335 7358	21	0.7143	0.7143	LPIN2
bta-miR-1343-3p	XM_012188384.1	170	-32.16	2 19	885 907	20	0.8	0.8	MCM10
bta-miR-1343-3p	XM_004020074.3	169	-30.64	2 19	2623 2641	17	0.8235	0.8824	PIK3AP1
bta-miR-1343-3p	XM_015098706.1	162	-30.46	2 19	208 232	22	0.7273	0.7273	MYCBPAP
bta-miR-1343-3p	XM_012095455.2	163	-29.74	2 16	9827 9846	14	0.8571	0.9286	GOLGB1
bta-miR-1343-3p	XR_001020872.2	169	-29.44	2 19	374 393	18	0.8333	0.8333	LOC105602281
bta-miR-1343-3p	XM_015096893.1	166	-29.4	2 19	10228 10249	19	0.7895	0.7895	CHD8
bta-miR-1343-3p	XM_015099394.1	170	-28.72	2 19	2299 2321	20	0.8	0.8	CD34
bta-miR-1343-3p	XM_004003061.3	166	-27.94	2 19	1096 1116	18	0.7778	0.8333	FETUB
bta-miR-1343-3p	XM_012177752.2	162	-27.52	2 15	1551 1570	13	0.9231	0.9231	LOC101118441
bta-miR-1343-3p	XM_015103528.1	161	-27.34	2 18	847 868	18	0.7778	0.7778	MBP
bta-miR-1343-3p	XM_004007027.2	152	-27.16	2 18	2268 2290	20	0.7	0.7	RRP7A
bta-miR-1343-3p	XM_004018767.3	158	-26.95	2 16	1262 1280	14	0.8571	0.8571	DEF6
bta-miR-1343-3p	XM_004008600.3	163	-26.45	2 16	967 987	15	0.8667	0.8667	EBI3
bta-miR-1343-3p	XM_012101807.2	158	-26.42	2 19	64 85	19	0.6842	0.7895	HPS5
bta-miR-1343-3p	XR_001040112.2	153	-26.38	2 19	1430 1450	19	0.6842	0.7368	SLC37A3
bta-miR-1343-3p	XM_004009792.3	162	-26.32	2 19	3435 3455	18	0.7778	0.7778	LIMCH1
bta-miR-1343-3p	XM_012108160.2	166	-25.94	2 19	764 785	19	0.7895	0.7895	LOC105605963
bta-miR-1343-3p	XM_015100451.1	156	-25.93	2 19	215 238	22	0.7273	0.7273	ADGRG5
bta-miR-1343-3p	XM_015100070.1	164	-25.56	2 19	165 182	17	0.7647	0.8824	SIGLEC10
bta-miR-1343-3p	XM_015101263.1	153	-25.49	2 18	2022 2041	16	0.75	0.75	PIK3R1
bta-miR-1343-3p	XM_012174791.1	157	-25.36	2 18	606 625	16	0.75	0.8125	SARNP
bta-miR-1343-3p	XM_012177063.2	159	-25.11	2 16	2789 2809	15	0.8	0.8667	LOC101107188
bta-miR-1343-3p	XM_004011767.2	161	-24.98	2 19	540 559	18	0.7778	0.7778	TNFRSF11B
bta-miR-1343-3p	XM_012186200.2	161	-24.87	2 18	215 237	19	0.7368	0.7895	GART
bta-miR-1343-3p	XM_012102058.2	149	-24.8	2 19	4233 4252	18	0.6667	0.7222	CHRM1
bta-miR-1343-3p	XM_012104185.2	160	-24.62	2 18	146 164	16	0.8125	0.8125	GPRC5B
bta-miR-1343-3p	XM_012178057.1	148	-24.45	2 19	7077 7094	17	0.6471	0.7647	KDM4B
bta-miR-1343-3p	XM_004014385.3	150	-24.39	2 11	1501 1520	9	1	1	NOP56
bta-miR-1343-3p	XM_012189230.2	153	-24.37	2 14	534 554	13	0.8462	0.8462	PKIG
bta-miR-1343-3p	XM_012176226.2	161	-24.3	2 19	113 133	19	0.7368	0.7895	CTTNBP2
bta-miR-1343-3p	XM_015092908.1	153	-23.97	2 19	1124 1145	20	0.7	0.7	NCKAP5
bta-miR-1343-3p	XM_004008982.3	150	-23.91	2 19	999 1022	21	0.619	0.7143	SMIM3
bta-miR-1343-3p	XM_015096843.1	149	-23.69	2 19	1417 1441	22	0.6818	0.6818	KIF23
bta-miR-1343-3p	XM_015097720.1	153	-23.69	2 19	6583 6602	18	0.7222	0.7222	SLA
bta-miR-1343-3p	XM_012146388.1	158	-23.67	2 19	398 417	17	0.7059	0.8235	SLC23A3
bta-miR-1343-3p	XM_012103788.1	151	-23.66	2 16	7148 7167	14	0.7857	0.7857	NEDD4L
bta-miR-1343-3p	XM_004018439.3	152	-23.48	2 14	628 647	13	0.8462	0.8462	NPRL2
bta-miR-1343-3p	XM_004022231.3	158	-23.46	2 19	397 417	18	0.7222	0.7778	POF1B
bta-miR-1343-3p	XM_012187392.2	161	-23.4	2 19	775 794	18	0.7778	0.7778	KCNAB2
bta-miR-1343-3p	XM_012189180.2	160	-23.35	2 18	3868 3888	18	0.7778	0.7778	KIAA1755
bta-miR-1343-3p	XM_015091834.1	155	-23.34	2 17	1849 1867	15	0.7333	0.8667	LOC105616330
bta-miR-1343-3p	XM_012179064.2	158	-23.28	2 19	2570 2591	19	0.7368	0.7368	MAML1
bta-miR-1343-3p	XM_012097745.2	150	-23.17	2 19	6010 6030	18	0.6667	0.7222	CLIP1
bta-miR-1343-3p	XM_012180112.2	160	-23.16	2 19	5622 5640	18	0.7778	0.7778	RUFY3
bta-miR-1343-3p	XR_001040902.2	149	-23.01	2 19	5253 5272	18	0.6667	0.7222	TLR10
bta-miR-1343-3p	XR_001041107.2	149	-23.01	2 19	5697 5716	18	0.6667	0.7222	LOC105615470
bta-miR-1343-3p	XM_012100023.2	149	-22.89	2 19	13 35	20	0.65	0.75	LOC101120446
bta-miR-1343-3p	XM_012097172.2	160	-22.88	2 19	2038 2056	18	0.7778	0.7778	SEMA5A
bta-miR-1343-3p	NM_001009741.1	156	-22.84	2 18	1137 1158	19	0.7368	0.7368	IRF6
bta-miR-1343-3p	XM_015099440.1	157	-22.79	2 18	3201 3220	16	0.75	0.8125	CAMK1D
bta-miR-1343-3p	XM_012187063.2	159	-22.68	2 16	158 177	14	0.7857	0.9286	MARK1
bta-miR-1343-3p	XR_001434282.1	147	-22.55	2 18	3349 3367	17	0.7059	0.7059	LOC106991042
bta-miR-1343-3p	XM_012107083.2	157	-22.52	2 14	4829 4848	12	0.9167	0.9167	L1CAM
bta-miR-1343-3p	XM_015098456.1	156	-22.42	2 17	118 140	18	0.7222	0.7778	SEPT4
bta-miR-1343-3p	XM_012105048.1	149	-22.34	2 19	175 200	23	0.6522	0.6957	ZNF248
bta-miR-1343-3p	XM_004019540.3	155	-22.25	2 18	1133 1151	17	0.7647	0.7647	BARX2
bta-miR-1343-3p	XM_012105268.1	150	-22.18	2 19	70 90	18	0.6667	0.7222	NUDT13
bta-miR-1343-3p	XM_015102251.1	145	-22.14	2 10	1521 1540	8	1	1	XYLB
bta-miR-1343-3p	XM_012105321.2	145	-22.02	2 10	1019 1038	8	1	1	USP54
bta-miR-1343-3p	XR_001042269.1	146	-22.01	2 19	293 316	21	0.619	0.6667	LOC105615895
bta-miR-1343-3p	XM_004010417.3	156	-22	2 18	12 30	16	0.75	0.8125	EMC4
bta-miR-1343-3p	XM_012187749.2	150	-21.95	2 19	1428 1451	21	0.6667	0.6667	CENPF
bta-miR-1343-3p	XM_012098588.2	161	-21.91	2 19	3185 3204	18	0.7778	0.7778	FAN1
bta-miR-1343-3p	XM_012100696.2	159	-21.69	2 16	21 40	14	0.7857	0.9286	CUL9
bta-miR-1343-3p	XM_015095808.1	153	-21.62	2 19	99 120	20	0.7	0.7	LOC105610484
bta-miR-1343-3p	XM_015095812.1	153	-21.62	2 19	104 125	20	0.7	0.7	LOC101102642
bta-miR-1343-3p	NM_001302661.1	159	-21.6	2 17	27 45	15	0.8	0.8667	SLAMF9
bta-miR-1343-3p	XM_012190019.1	156	-21.48	2 19	3911 3930	19	0.7368	0.7368	ZFP90
bta-miR-1343-3p	XM_015104814.1	150	-21.46	2 19	1699 1719	18	0.6667	0.7222	RAI2
bta-miR-1343-3p	XM_004011844.2	162	-21.37	2 19	120 139	17	0.7647	0.8235	OTUD6B
bta-miR-1343-3p	XM_012169765.2	157	-21.32	2 18	5700 5719	16	0.75	0.8125	SMYD1
bta-miR-1343-3p	XM_004001823.3	156	-21.27	2 19	250 267	17	0.7647	0.7647	RHBDL2
bta-miR-1343-3p	XM_012185190.2	149	-21.27	2 19	2065 2083	17	0.7059	0.7059	DDR2
bta-miR-1343-3p	XM_012185381.2	156	-21.27	2 19	78 95	17	0.7647	0.7647	LOC101118202
bta-miR-1343-3p	XR_001023408.2	145	-21.15	2 10	882 901	8	1	1	LOC105604036
bta-miR-1343-3p	XM_004003136.3	155	-21.08	2 16	3954 3973	14	0.7857	0.8571	ZMAT3
bta-miR-1343-3p	NM_001166179.1	149	-21.07	2 18	692 712	17	0.7059	0.7059	MMP13
bta-miR-1343-3p	XM_004010349.2	146	-20.94	2 11	1534 1554	10	0.9	0.9	LRP10
bta-miR-1343-3p	XM_004022051.3	157	-20.92	2 18	1546 1568	19	0.7368	0.7368	APEX2
bta-miR-1343-3p	XM_015102499.1	147	-20.85	2 18	264 284	19	0.6842	0.6842	EFCC1
bta-miR-1343-3p	XM_015094583.1	152	-20.76	2 19	2376 2396	19	0.7368	0.7368	POC1B
bta-miR-1343-3p	XM_012099873.2	154	-20.74	2 19	102 124	20	0.7	0.7	FAM208A
bta-miR-1343-3p	XM_012116312.2	149	-20.68	2 19	269 292	21	0.6667	0.7143	LOC101112888
bta-miR-1343-3p	XM_012179356.1	143	-20.62	2 16	3096 3116	15	0.6667	0.7333	CD101
bta-miR-1343-3p	XM_012174600.2	148	-20.59	2 13	147 166	11	0.8182	0.9091	RAP1B
bta-miR-1343-3p	XM_012190412.2	160	-20.58	2 18	217 235	16	0.8125	0.8125	CD200
bta-miR-1343-3p	XM_012106785.1	146	-20.53	2 19	3231 3253	20	0.65	0.65	LOC105605480
bta-miR-1343-3p	XM_012177808.2	160	-20.48	2 18	1836 1855	17	0.7647	0.8235	PSRC1
bta-miR-1343-3p	XM_012183300.1	146	-20.45	2 11	3299 3319	10	0.9	0.9	FAM120B
bta-miR-1343-3p	XM_012189068.2	151	-20.38	2 18	2142 2160	17	0.7059	0.7647	LOC101108938
bta-miR-1343-3p	XM_012098062.2	145	-20.35	2 19	1345 1365	19	0.6316	0.6842	DUSP18
bta-miR-1343-3p	XM_004001957.3	149	-20.33	2 18	231 251	17	0.6471	0.7647	FAF1
bta-miR-1343-3p	XM_012188791.2	154	-20.28	2 19	3928 3948	18	0.7222	0.7222	SIRPA
bta-miR-1343-3p	XM_004017304.3	157	-20.18	2 18	136 156	17	0.7059	0.8235	ADGRD1
bta-miR-1343-3p	XM_015093475.1	151	-20.1	2 12	8125 8144	10	0.9	1	ANKRD44
bta-miR-1343-3p	XM_004010314.3	145	-20.09	2 19	212 231	18	0.6111	0.7222	PSME1
bta-miR-1343-3p	XM_004020095.3	158	-20.02	2 19	1785 1807	20	0.7	0.75	PYROXD2
bta-miR-135b	XM_015099959.1	176	-23.23	2 21	1992 2014	19	0.7895	0.8947	LOC101108155
bta-miR-135b	XM_015101593.1	171	-22.72	2 22	6314 6337	22	0.7727	0.8182	MPHOSPH9
bta-miR-135b	XR_001036573.1	173	-21.24	2 22	76 100	22	0.7727	0.7727	LOC105612692
bta-miR-135b	XM_012099468.2	171	-21.16	2 21	111 135	21	0.7619	0.8571	TCAIM
bta-miR-135b	XM_012179682.2	172	-20.94	2 21	4642 4666	21	0.7619	0.8095	MMRN1
bta-miR-135b	XM_012096733.2	160	-20.92	2 22	1933 1955	21	0.6667	0.7619	CPEB4
bta-miR-135b	XM_015097380.1	173	-20.72	2 22	4348 4372	22	0.7273	0.8182	BACH2
bta-miR-135b	XR_001435047.1	173	-20.67	2 22	5793 5817	22	0.7273	0.8182	LOC106991316
bta-miR-135b	XM_004009067.3	169	-20.49	2 22	11643 11669	24	0.7083	0.75	VCAN
bta-miR-135b	XM_015099467.1	162	-20.19	2 20	6489 6512	20	0.7	0.8	STK35
bta-miR-135b	XM_004004364.3	157	-20.16	2 22	6531 6556	23	0.6522	0.6957	RIC1
bta-miR-1388-5p	XM_015096227.1	158	-28.38	2 20	1198 1223	23	0.6957	0.7391	PPIP5K2
bta-miR-1388-5p	XR_001039130.2	167	-24.22	2 20	1128 1150	20	0.75	0.8	LOC105610622
bta-miR-1388-5p	XM_012174728.2	159	-22.68	2 20	161 181	18	0.7222	0.7778	PRKACB
bta-miR-1388-5p	XM_015095959.1	160	-22.41	2 19	919 940	19	0.7895	0.7895	TNFAIP8
bta-miR-1388-5p	XM_004013728.3	159	-20.57	2 20	3926 3949	21	0.7143	0.7143	PEX14
bta-miR-1388-5p	XM_012189997.2	157	-20.52	2 17	5575 5593	15	0.8667	0.8667	DPEP2
bta-miR-139	XM_004005675.2	187	-34.29	2 22	2016 2036	20	0.9	0.9	CPSF3
bta-miR-139	XM_012096745.2	158	-26.95	2 21	70 93	22	0.6818	0.7273	GFM2
bta-miR-139	XM_004002922.3	159	-25.3	2 22	26 54	26	0.6923	0.7308	LOC101122319
bta-miR-139	XM_012176844.2	157	-24.1	2 22	2315 2343	26	0.6154	0.6923	KBTBD2
bta-miR-139	XM_015096552.1	163	-23.52	2 22	2411 2435	23	0.6957	0.7826	MOB1B
bta-miR-139	XM_012106658.2	173	-23.21	2 22	1010 1035	23	0.7391	0.7826	LOC105605457
bta-miR-139	XM_012101334.2	171	-23.19	2 21	74 97	21	0.7619	0.8095	RIOK1
bta-miR-139	NM_001038021.1	165	-23.16	2 22	2536 2559	21	0.7143	0.7619	SLCO2A1
bta-miR-139	XM_015092018.1	164	-22.89	2 22	4753 4775	21	0.7143	0.7619	JAK1
bta-miR-139	XM_015097677.1	169	-22.55	2 22	2423 2446	21	0.7619	0.7619	SNTB1
bta-miR-139	XM_015093166.1	164	-22.39	2 22	3291 3313	21	0.7143	0.7619	LOC101110740
bta-miR-139	XM_012147094.2	170	-21.71	2 19	2363 2387	19	0.7895	0.8421	AP1S3
bta-miR-139	XM_015104255.1	145	-21.68	2 22	1463 1491	26	0.5769	0.6154	ARPC1B
bta-miR-139	XM_015097182.1	171	-20.85	2 22	1449 1469	20	0.75	0.85	LOC105606507
bta-miR-139	XM_012175280.2	155	-20.49	2 22	8264 8286	22	0.6818	0.6818	PIK3C2G
bta-miR-139	XM_012176215.2	160	-20.46	2 22	124 146	21	0.7143	0.7143	C1H1orf146
bta-miR-139	XM_012183370.2	163	-20.21	2 22	246 268	22	0.7273	0.7273	AZIN1
bta-miR-139	XM_004020086.3	155	-20.16	2 12	3768 3790	10	1	1	PI4K2A
bta-miR-139	XM_012187546.2	153	-20.04	2 22	5060 5084	22	0.6364	0.6818	ANKRD45
bta-miR-141	XM_015099627.1	170	-29.61	2 15	231 252	13	1	1	ZEB1
bta-miR-141	XM_012101256.2	172	-25.8	2 21	2976 2999	21	0.7619	0.8095	RBM24
bta-miR-141	XM_012097888.2	176	-24.95	2 21	2239 2264	23	0.7391	0.8261	PTPN11
bta-miR-141	XM_012183354.2	171	-24.89	2 16	2320 2341	14	0.9286	1	C8H6orf120
bta-miR-141	XM_004001826.3	168	-23.66	2 21	2709 2730	19	0.7895	0.7895	PABPC4
bta-miR-141	XM_015095932.1	179	-22.47	2 21	908 929	20	0.85	0.85	P4HA2
bta-miR-141	XM_012177152.2	179	-22.24	2 21	12972 12993	20	0.85	0.85	PLXNA4
bta-miR-141	XM_012188311.2	164	-21.89	2 21	5396 5420	22	0.6818	0.7727	CRYBG3
bta-miR-141	XM_012186944.1	171	-21.48	2 21	4424 4448	22	0.7727	0.8182	DSTYK
bta-miR-141	XM_012185706.2	178	-21.45	2 20	2068 2089	19	0.8421	0.8947	MYH10
bta-miR-141	XM_015102380.1	159	-21.43	2 21	2980 3001	20	0.7	0.75	NEK4
bta-miR-141	XM_015096751.1	163	-21.19	2 21	3322 3347	23	0.6957	0.7826	LOC101115969
bta-miR-141	XM_015092227.1	162	-21	2 15	3486 3508	14	0.8571	0.9286	ANP32E
bta-miR-141	XM_012176999.2	158	-20.89	2 20	2258 2284	23	0.6957	0.7391	SUGCT
bta-miR-141	XM_015103434.1	167	-20.79	2 17	7779 7799	15	0.8667	0.9333	FAM160B1
bta-miR-141	XM_012179616.2	164	-20.75	2 21	179 203	22	0.6818	0.7727	BANK1
bta-miR-141	XM_004011285.3	146	-20.54	2 21	1110 1138	26	0.6154	0.6923	ORC3
bta-miR-141	XM_004002845.3	171	-20.45	2 21	6019 6042	22	0.7273	0.8182	C1H3orf38
bta-miR-141	XM_015096841.1	170	-20.37	2 21	7252 7272	20	0.75	0.85	PAQR5
bta-miR-141	XM_015096201.1	168	-20.3	2 21	255 276	19	0.7368	0.8421	TTC37
bta-miR-141	XM_012174834.2	172	-20.26	2 21	5767 5789	20	0.75	0.85	ELK3
bta-miR-141	XM_015092856.1	168	-20.05	2 21	2625 2646	19	0.6316	0.9474	XKR8
bta-miR-141	XM_015092911.1	170	-20.04	2 21	7088 7107	19	0.7895	0.8421	NCKAP5
bta-miR-142-3p	XR_001044917.2	164	-20.9	2 21	1050 1067	19	0.7895	0.7895	LOC105609367
bta-miR-142-3p	XM_015104652.1	164	-20.63	2 21	61 83	20	0.7	0.8	NGLY1
bta-miR-142-3p	XM_004013665.3	166	-20.04	2 20	2916 2938	20	0.75	0.8	CHML
bta-miR-1434-5p	XM_012104993.2	180	-21.78	2 21	1539 1560	19	0.8421	0.8947	RBM34
bta-miR-146a	XR_001023458.2	178	-25.8	2 23	50 74	22	0.7727	0.8182	LOC105604055
bta-miR-146a	XM_012168674.2	177	-24.84	2 23	1466 1490	23	0.6957	0.8696	COMMD1
bta-miR-146a	XR_001040548.1	162	-24.26	2 23	2379 2404	23	0.6522	0.7391	LOC105608312
bta-miR-146a	XM_015099609.1	174	-24.13	2 23	4779 4805	24	0.75	0.75	ARHGAP12
bta-miR-146a	XM_012189726.2	161	-23.45	2 23	2285 2309	23	0.6957	0.6957	LONP2
bta-miR-146a	XM_004006863.3	166	-23.27	2 23	1166 1195	27	0.6296	0.7407	MAGOHB
bta-miR-146a	XR_001024799.2	161	-23.25	2 23	3272 3290	21	0.7143	0.7619	LOC105605163
bta-miR-146a	XR_001044760.2	174	-23	2 23	6521 6544	21	0.6667	0.9048	STAU1
bta-miR-146a	XM_012184752.2	169	-22.56	2 22	4637 4662	22	0.7273	0.7727	DACH1
bta-miR-146a	XM_012118246.2	170	-22.16	2 23	3251 3276	23	0.6957	0.7826	DCAF12
bta-miR-146a	XR_001044585.1	161	-22.02	2 23	3910 3935	24	0.6667	0.7083	C13H20orf194
bta-miR-146a	XM_015093301.1	173	-21.94	2 22	138 163	22	0.7727	0.7727	SAP130
bta-miR-146a	XM_012106576.2	178	-21.85	2 23	8072 8096	22	0.7727	0.8182	AMER1
bta-miR-146a	XR_001434858.1	176	-21.49	2 22	125 149	22	0.7727	0.8182	LOC101118024
bta-miR-146a	XR_001022417.2	168	-21.34	2 21	210 235	21	0.7619	0.7619	LOC105603353
bta-miR-146a	XM_012103268.1	164	-20.92	2 23	97 124	26	0.6923	0.7308	CDV3
bta-miR-146a	XM_015104922.1	142	-20.86	2 23	2032 2060	26	0.5385	0.6154	OPHN1
bta-miR-146a	XR_001435987.1	153	-20.55	2 23	641 668	26	0.5769	0.6923	LOC101114216
bta-miR-146a	XM_004009689.3	168	-20.5	2 23	4402 4423	21	0.7143	0.8095	UNC5C
bta-miR-146a	XM_004002259.3	156	-20.47	2 22	161 183	20	0.65	0.75	FAM102B
bta-miR-146a	XM_012163386.1	177	-20.42	2 23	216 241	24	0.7083	0.8333	ZBTB26
bta-miR-146a	XM_012104217.2	157	-20.4	2 23	1583 1606	22	0.6364	0.7273	LYRM1
bta-miR-146a	XM_004023677.3	169	-20.24	2 22	1702 1725	20	0.75	0.8	SLC10A3
bta-miR-146a	XM_012099918.1	154	-20.09	2 23	41 66	23	0.5652	0.7391	LOC101108428
bta-miR-146a	XM_015093517.1	158	-20.09	2 23	18 43	23	0.6087	0.7391	MAP2
bta-miR-146b	XM_015093301.1	173	-27.48	2 23	136 163	25	0.76	0.76	SAP130
bta-miR-146b	XM_012168674.2	181	-26.79	2 23	1466 1490	23	0.7391	0.8696	COMMD1
bta-miR-146b	XR_001040548.1	166	-25.87	2 23	2379 2404	23	0.6957	0.7391	LOC105608312
bta-miR-146b	XR_001023458.2	178	-25.13	2 23	50 74	22	0.7727	0.8182	LOC105604055
bta-miR-146b	XR_001044760.2	178	-24.72	2 23	6521 6544	21	0.7143	0.9048	STAU1
bta-miR-146b	XM_004002726.3	166	-24.67	2 23	3407 3433	24	0.6667	0.75	TADA1
bta-miR-146b	XM_015099609.1	174	-24.13	2 23	4779 4805	24	0.75	0.75	ARHGAP12
bta-miR-146b	XM_015104922.1	146	-23.02	2 23	2032 2060	26	0.5769	0.6154	OPHN1
bta-miR-146b	XM_012189726.2	161	-22.68	2 23	2286 2309	22	0.6818	0.7273	LONP2
bta-miR-146b	XM_012184752.2	165	-22.56	2 23	4638 4662	23	0.6957	0.7391	DACH1
bta-miR-146b	XM_012104217.2	161	-22.56	2 23	1583 1606	22	0.6818	0.7273	LYRM1
bta-miR-146b	XM_004006863.3	161	-22.4	2 23	1168 1195	26	0.6154	0.7308	MAGOHB
bta-miR-146b	XM_012099918.1	158	-22.25	2 23	41 66	23	0.6087	0.7391	LOC101108428
bta-miR-146b	XM_015093517.1	162	-22.25	2 23	18 43	23	0.6522	0.7391	MAP2
bta-miR-146b	XR_001044585.1	161	-22.02	2 23	3910 3935	24	0.6667	0.7083	C13H20orf194
bta-miR-146b	XR_001022417.2	169	-21.91	2 22	209 235	23	0.7391	0.7391	LOC105603353
bta-miR-146b	XM_012159465.2	162	-21.79	2 23	7 33	24	0.625	0.75	GGTA2P
bta-miR-146b	XM_012185285.2	172	-21.66	2 18	71 94	17	0.8824	0.8824	SYNRG
bta-miR-146b	XM_012175743.2	169	-21.65	2 23	1859 1884	24	0.6667	0.7917	MCAT
bta-miR-146b	XR_001434858.1	174	-21.49	2 20	124 149	21	0.8095	0.8095	LOC101118024
bta-miR-146b	XM_015103352.1	157	-21.06	2 23	10214 10244	28	0.6071	0.7143	LOC101112525
bta-miR-146b	XM_012131901.2	161	-21.01	2 23	404 428	23	0.6522	0.7391	DNAJC10
bta-miR-146b	XM_012103237.2	165	-20.92	2 23	1713 1736	22	0.6818	0.7727	METTL4
bta-miR-146b	XM_015104553.1	145	-20.82	2 10	3203 3226	8	1	1	WWC2
bta-miR-146b	XM_012106576.2	173	-20.73	2 22	8071 8096	22	0.7727	0.7727	AMER1
bta-miR-146b	XM_012119809.1	150	-20.7	2 23	2332 2352	22	0.6364	0.6818	LOC101120470
bta-miR-146b	XM_012163386.1	169	-20.54	2 23	216 241	24	0.6667	0.7917	ZBTB26
bta-miR-146b	XM_004002259.3	155	-20.47	2 21	159 183	21	0.6667	0.7143	FAM102B
bta-miR-146b	XM_012103425.2	159	-20.46	2 23	125 149	25	0.68	0.68	TRAPPC8
bta-miR-146b	XM_012103268.1	159	-20.44	2 23	99 124	25	0.68	0.72	CDV3
bta-miR-146b	XM_012177860.2	162	-20.43	2 23	4552 4572	22	0.7273	0.7273	LOC101114442
bta-miR-146b	XM_012106124.2	161	-20.38	2 23	1351 1374	22	0.6818	0.7273	SLC25A14
bta-miR-146b	XM_012176900.2	162	-20.23	2 23	1713 1737	22	0.6818	0.7273	HOXA1
bta-miR-146b	XR_001436978.1	162	-20.05	2 19	8983 9011	22	0.6818	0.7727	LOC105612255
bta-miR-146b	XM_004009689.3	168	-20.01	2 23	4401 4423	22	0.7273	0.7727	UNC5C
bta-miR-147	XM_004007753.2	173	-26.27	2 20	406 426	19	0.8421	0.8421	NDUFA4
bta-miR-147	XM_004008123.3	167	-23.73	2 21	3032 3053	20	0.7	0.85	CLEC5A
bta-miR-147	XM_015096242.1	160	-23.4	2 21	26 48	20	0.7	0.75	CLOCK
bta-miR-147	XR_001028618.1	164	-21.89	2 21	148 171	21	0.7143	0.7619	LOC105607782
bta-miR-147	XM_012128518.1	172	-21.57	2 21	1168 1190	20	0.75	0.85	FBXO16
bta-miR-147	NM_001282137.1	161	-20.95	2 20	510 529	18	0.7778	0.7778	LRRC51
bta-miR-153	XR_001433865.1	171	-20.04	2 20	151 172	18	0.8333	0.8333	LOC105607786
bta-miR-15b	XM_012180125.2	171	-25.83	2 21	2087 2108	20	0.75	0.85	ADAMTS3
bta-miR-15b	XM_012173781.1	162	-24.73	2 20	2975 3000	22	0.7273	0.7727	REV1
bta-miR-15b	XR_001435184.1	164	-24.31	2 21	346 370	22	0.6818	0.7727	LOC105608014
bta-miR-15b	XM_004011705.2	157	-23.91	2 21	150 168	19	0.6842	0.7895	MTFR1
bta-miR-15b	XM_015097779.1	169	-23.56	2 18	1685 1706	16	0.8125	0.9375	ASPH
bta-miR-15b	XM_012182172.2	179	-23.43	2 21	825 848	22	0.8182	0.8182	GTF2A1
bta-miR-15b	XM_012095255.2	163	-22.75	2 21	155 177	21	0.6667	0.8095	GTF2E1
bta-miR-15b	XR_001435540.1	163	-22.62	2 21	271 293	21	0.7143	0.7619	LOC105606898
bta-miR-15b	XR_001023392.2	168	-22.48	2 19	59 78	17	0.8235	0.8824	ANO5
bta-miR-15b	XM_012120193.2	167	-22.41	2 21	3805 3827	21	0.7143	0.8095	INVS
bta-miR-15b	XM_012107806.2	163	-22.33	2 21	626 647	20	0.65	0.85	HMGB3
bta-miR-15b	XM_012173591.1	156	-22	2 21	9 36	25	0.6	0.72	MEMO1
bta-miR-15b	XR_001434280.1	165	-21.93	2 20	5493 5513	19	0.7368	0.8421	AGBL5
bta-miR-15b	XM_012178225.1	156	-21.76	2 18	1419 1440	17	0.7647	0.7647	SNX24
bta-miR-15b	XM_004002936.3	159	-21.63	2 21	42 64	21	0.6667	0.7619	GAP43
bta-miR-15b	NM_001306113.1	170	-21.3	2 20	124 145	19	0.7895	0.8421	LATS1
bta-miR-15b	NM_001162558.1	163	-21.3	2 20	456 479	20	0.7	0.8	ARL8A
bta-miR-15b	XM_015096803.1	160	-21.2	2 18	72 93	17	0.7059	0.8824	SLC51B
bta-miR-15b	XM_012180659.2	170	-21.14	2 21	5311 5333	22	0.7727	0.7727	GCNT4
bta-miR-15b	XM_015101400.1	163	-21.13	2 17	6136 6156	15	0.8667	0.8667	SETD1B
bta-miR-15b	XM_015092288.1	160	-21.03	2 18	9719 9739	16	0.8125	0.8125	ASH1L
bta-miR-15b	XM_004020102.3	159	-21.03	2 20	3540 3563	20	0.7	0.75	COX15
bta-miR-15b	XM_015096596.1	160	-21.01	2 21	6631 6653	20	0.65	0.8	THAP9
bta-miR-15b	XM_004010186.3	167	-20.91	2 21	2270 2290	19	0.7368	0.8421	ATG12
bta-miR-15b	XM_015093151.1	163	-20.91	2 21	2862 2883	20	0.7	0.8	RECK
bta-miR-15b	XM_004022404.3	159	-20.9	2 21	5733 5753	19	0.6842	0.7895	KLHL13
bta-miR-15b	XM_015102857.1	152	-20.77	2 21	1112 1137	23	0.6087	0.6957	BMP6
bta-miR-15b	XM_012185310.2	163	-20.72	2 21	201 223	21	0.7143	0.7619	AP2B1
bta-miR-15b	XM_015095258.1	168	-20.69	2 21	3129 3153	22	0.7273	0.7727	RINT1
bta-miR-15b	XM_015098267.1	159	-20.61	2 21	513 534	20	0.65	0.8	TNFSF13B
bta-miR-15b	XM_015104531.1	168	-20.54	2 21	6792 6815	21	0.7143	0.8095	SLC20A2
bta-miR-15b	XM_004004364.3	167	-20.52	2 20	6289 6310	18	0.7778	0.8333	RIC1
bta-miR-15b	XM_004007567.3	156	-20.42	2 18	3216 3236	16	0.6875	0.875	LOC101103227
bta-miR-15b	XM_012174730.2	162	-20.06	2 21	2913 2935	22	0.6818	0.7727	RBMS2
bta-miR-184	XM_012102627.2	167	-29.26	2 21	45 67	21	0.7619	0.7619	SORBS1
bta-miR-184	XM_012095303.2	167	-29.07	2 21	12683 12706	22	0.7273	0.7727	DYNC2H1
bta-miR-184	XM_012186208.2	175	-28.42	2 21	48 70	21	0.8095	0.8095	ITGA2B
bta-miR-184	XM_004002251.3	175	-28.42	2 21	11 33	21	0.8095	0.8095	PRMT6
bta-miR-184	XM_012162697.2	167	-26.58	2 21	77 99	21	0.7619	0.7619	ZBTB34
bta-miR-184	XM_004008541.3	156	-26.27	2 21	49 75	24	0.625	0.7083	SWSAP1
bta-miR-184	XM_015104783.1	162	-26.24	2 21	1132 1151	19	0.7368	0.7895	PNPLA4
bta-miR-184	XM_004020935.2	168	-26.1	2 21	149 172	21	0.7143	0.8095	LOC101107495
bta-miR-184	XM_012183928.1	156	-24.98	2 21	1135 1159	22	0.5909	0.7727	SAMD12
bta-miR-184	XM_015100186.1	165	-24.49	2 20	4165 4185	19	0.7895	0.7895	CTRL
bta-miR-184	XM_015101073.1	160	-24.32	2 21	51 75	22	0.6818	0.7273	ARAP1
bta-miR-184	XM_012098794.2	152	-23.66	2 21	429 453	22	0.5909	0.7273	AKAP6
bta-miR-184	XR_001044036.2	144	-23.18	2 21	1305 1328	21	0.5714	0.6667	LOC105616528
bta-miR-184	NM_001142509.1	153	-23.04	2 21	1304 1322	19	0.6842	0.7368	CDK2
bta-miR-184	XM_012095956.2	158	-22.57	2 21	5 26	21	0.7143	0.7143	LOC101121396
bta-miR-184	XM_015095249.1	154	-22.42	2 20	5 27	20	0.7	0.7	LOC101102976
bta-miR-184	XM_004019718.2	156	-21.58	2 21	1323 1347	22	0.6818	0.6818	PTPRCAP
bta-miR-184	XM_004009793.3	159	-21.57	2 21	7936 7958	21	0.7143	0.7143	LIMCH1
bta-miR-184	XM_012189284.2	155	-21.46	2 17	1643 1667	18	0.7778	0.7778	PLTP
bta-miR-184	XM_012183811.2	156	-21.39	2 17	160 183	17	0.7059	0.8235	FCRL4
bta-miR-184	XM_015102082.1	154	-21.26	2 20	251 273	20	0.7	0.7	CTNNB1
bta-miR-184	XM_004011795.3	161	-21.13	2 21	4182 4200	19	0.7368	0.7895	ZFPM2
bta-miR-184	XM_012178437.2	158	-20.49	2 20	17 37	18	0.7222	0.7778	ARID3A
bta-miR-184	XM_004015056.3	152	-20.2	2 17	18 41	17	0.7059	0.7647	C14H16orf70
bta-miR-184	XM_015096174.1	149	-20.16	2 21	8596 8614	19	0.6842	0.6842	ATP10B
bta-miR-187	XR_001039762.1	168	-28.06	2 21	78 101	21	0.7143	0.8095	LOC105614969
bta-miR-187	XM_004010418.3	168	-26.04	2 21	83 106	21	0.7143	0.8095	KATNBL1
bta-miR-187	XR_001024432.2	172	-25.46	2 21	388 411	21	0.7619	0.8095	LOC105604869
bta-miR-187	XM_015099150.1	162	-24.72	2 21	4134 4154	20	0.65	0.85	RGS13
bta-miR-187	XR_001039491.2	170	-24.59	2 21	1818 1837	19	0.7895	0.8421	LOC101120999
bta-miR-187	XR_001433700.1	170	-24.18	2 21	75 95	20	0.75	0.85	FARP2
bta-miR-187	XM_012185074.2	160	-23.82	2 21	39 64	23	0.6522	0.7391	STRADA
bta-miR-187	XM_015099972.1	164	-23.53	2 21	9 33	22	0.6818	0.7727	ZNF181
bta-miR-187	XR_001024033.2	162	-23.42	2 21	7823 7842	19	0.6842	0.8421	PIEZO2
bta-miR-187	XM_012102104.2	164	-22.93	2 17	2826 2847	15	0.8667	0.8667	EHD1
bta-miR-187	XM_015103139.1	167	-22.62	2 21	182 203	20	0.75	0.8	MYRF
bta-miR-187	XR_001044957.1	164	-22.5	2 21	1530 1554	22	0.6818	0.7727	LOC105609115
bta-miR-187	XM_012129056.2	164	-22.5	2 21	68 92	22	0.6818	0.7727	CTSB
bta-miR-187	XM_015094196.1	160	-22.26	2 21	6026 6049	21	0.6667	0.7619	NR6A1
bta-miR-187	XM_012105270.1	162	-21.99	2 19	108 130	18	0.7222	0.8333	NUDT13
bta-miR-187	XM_012097345.1	160	-21.58	2 21	34 57	21	0.6667	0.7619	ARFIP1
bta-miR-187	XM_012187486.2	160	-21.58	2 21	5699 5722	21	0.6667	0.7619	CASP9
bta-miR-187	XM_012096728.1	160	-21.36	2 21	68 91	21	0.6667	0.7619	RPL26L1
bta-miR-187	XM_004010783.3	160	-21.19	2 21	29 52	21	0.6667	0.7619	ENTPD5
bta-miR-187	XM_012132743.2	160	-21.19	2 21	30 53	21	0.6667	0.7619	OSBPL6
bta-miR-187	XM_004022188.3	164	-21.03	2 21	46 68	20	0.7	0.8	HDAC8
bta-miR-187	XM_012100852.2	152	-20.33	2 19	63 82	17	0.6471	0.8235	TMEM14A
bta-miR-187	XR_001435939.1	153	-20.21	2 19	965 985	17	0.6471	0.8235	TCTN1
bta-miR-187	XM_012181087.2	155	-20.2	2 17	20 40	15	0.6667	0.9333	APEX1
bta-miR-190b	XM_012106862.2	175	-28.29	2 20	1620 1640	18	0.8333	0.8889	IGBP1
bta-miR-190b	XM_015092122.1	171	-20.82	2 20	5057 5077	18	0.7778	0.8889	CCDC18
bta-miR-192	XM_004010491.3	177	-25.48	2 22	2397 2421	22	0.7727	0.8182	CCNDBP1
bta-miR-192	XM_012104794.2	161	-23.37	2 22	1744 1769	23	0.6522	0.7391	TUFM
bta-miR-192	XM_012102466.2	169	-22.05	2 22	205 228	21	0.7619	0.7619	PRKG1
bta-miR-192	XM_012102446.2	172	-21.84	2 22	1558 1579	20	0.75	0.85	ZWINT
bta-miR-192	XR_001435064.1	153	-20.45	2 22	3285 3311	24	0.625	0.6667	LOC106991325
bta-miR-193b	XM_012184817.2	186	-34.73	2 23	2362 2389	25	0.8	0.8	USP21
bta-miR-193b	XM_012097020.2	176	-28.84	2 18	4214 4236	16	0.9375	0.9375	OSMR
bta-miR-193b	XM_012102799.2	157	-28.62	2 23	6477 6500	22	0.6364	0.7273	SLF2
bta-miR-193b	XM_015103916.1	161	-26.81	2 23	863 887	23	0.6957	0.6957	SH2B2
bta-miR-193b	XM_004018991.3	173	-26.09	2 23	902 927	24	0.7083	0.7917	MRPS18B
bta-miR-193b	XM_004022142.3	164	-25.36	2 23	2750 2773	23	0.6957	0.7391	JADE3
bta-miR-193b	XM_004003064.3	158	-25	2 23	1796 1827	29	0.6207	0.6552	CRYGS
bta-miR-193b	XM_012179220.2	166	-24.13	2 23	1280 1305	23	0.6957	0.7391	PLEKHJ1
bta-miR-193b	XM_015098541.1	161	-23.88	2 23	2689 2711	21	0.6667	0.7619	NEK8
bta-miR-193b	XM_012097183.1	146	-23.54	2 23	2200 2228	26	0.5385	0.6538	SDHA
bta-miR-193b	XM_012133795.2	143	-23.23	2 23	93 113	21	0.619	0.619	SLC25A12
bta-miR-193b	XR_001436914.1	162	-22.5	2 19	2827 2854	21	0.7143	0.7619	LOC105605611
bta-miR-193b	XM_015095520.1	163	-22.14	2 23	1052 1074	23	0.6957	0.7391	TRIM11
bta-miR-193b	XM_004010278.2	169	-22.08	2 23	92 115	22	0.7273	0.7727	SENP8
bta-miR-193b	XM_004011192.3	152	-21.98	2 19	1558 1579	17	0.7059	0.7647	FAM229B
bta-miR-193b	XM_012105860.2	154	-21.96	2 23	887 914	25	0.64	0.64	GTF2E2
bta-miR-193b	XM_004005655.2	171	-21.78	2 17	2195 2217	15	0.9333	0.9333	ZBTB6
bta-miR-193b	XM_012177023.2	155	-21.04	2 12	6619 6642	10	1	1	CPED1
bta-miR-193b	XM_015094351.1	154	-20.81	2 23	69 94	23	0.6522	0.6522	KDM3A
bta-miR-193b	XM_004021567.2	164	-20.48	2 18	4025 4048	17	0.8235	0.8235	LOC101119611
bta-miR-193b	XM_004018010.3	148	-20.38	2 23	3363 3384	21	0.619	0.6667	BAG5
bta-miR-193b	XM_004010548.3	157	-20.36	2 23	251 278	26	0.6538	0.6538	TLN2
bta-miR-193b	XM_012094980.2	163	-20.24	2 19	3057 3077	17	0.8235	0.8235	TCF25
bta-miR-193b	XM_012177147.2	163	-20.23	2 21	91 115	21	0.7143	0.7619	COPG2
bta-miR-193b	XM_015094496.1	144	-20.06	2 23	1922 1944	22	0.5909	0.6364	REV1
bta-miR-193b	XM_012186240.1	159	-20	2 21	922 944	19	0.7368	0.7368	NSF
bta-miR-194	XM_012141254.1	158	-24.44	2 21	5190 5213	22	0.7273	0.7273	PGAP1
bta-miR-194	XR_001434967.1	173	-24.42	2 21	4353 4371	19	0.8421	0.8421	DPF3
bta-miR-194	XM_015093420.1	162	-24.29	2 21	4459 4479	20	0.75	0.75	RIF1
bta-miR-194	XR_001040160.2	169	-23.08	2 20	7076 7095	18	0.7778	0.8889	RNPC3
bta-miR-194	XM_015091653.1	163	-22.37	2 21	3135 3156	20	0.75	0.75	RSPO1
bta-miR-196a	XM_004008227.3	172	-24.05	2 21	70 93	21	0.7143	0.8571	FAM185A
bta-miR-196a	XR_001020886.2	156	-22.29	2 18	4186 4208	18	0.7222	0.7778	FCHSD2
bta-miR-196a	XM_015103633.1	156	-21.33	2 21	2359 2382	21	0.619	0.7619	GATA6
bta-miR-196a	XM_004009871.3	156	-21.12	2 20	2768 2791	22	0.7273	0.7273	LOC101117163
bta-miR-196a	XM_015095971.1	162	-20.9	2 21	4994 5013	19	0.7368	0.7895	NSD1
bta-miR-196a	XM_012174148.2	166	-20.83	2 21	901 920	19	0.7895	0.7895	HOXC8
bta-miR-196a	XM_012118991.2	159	-20.82	2 21	7997 8018	20	0.65	0.8	DOCK5
bta-miR-196a	XR_001021745.2	169	-20.5	2 21	5255 5273	19	0.7895	0.8421	LOC105602904
bta-miR-196a	XM_012104420.2	159	-20.34	2 20	285 309	21	0.6667	0.7619	CRCP
bta-miR-196a	XM_012179724.2	171	-20.3	2 21	1505 1526	20	0.8	0.8	PACRGL
bta-miR-196b	XM_012118991.2	173	-27.33	2 22	2689 2715	24	0.75	0.75	DOCK5
bta-miR-196b	XM_012181102.2	149	-23.69	2 22	28 55	25	0.6	0.64	RFX5
bta-miR-196b	XM_015103633.1	157	-23.1	2 22	2357 2382	23	0.6087	0.7391	GATA6
bta-miR-196b	XM_012174148.2	160	-22.92	2 22	899 920	20	0.7	0.75	HOXC8
bta-miR-196b	XR_001020886.2	151	-21.94	2 22	4187 4208	21	0.619	0.7143	FCHSD2
bta-miR-196b	XM_015101507.1	161	-21.85	2 22	340 364	22	0.5909	0.8182	SMAD1
bta-miR-196b	XM_012104420.2	159	-21.59	2 20	284 309	21	0.6667	0.7619	CRCP
bta-miR-196b	XM_012180086.1	161	-21.12	2 20	2055 2079	21	0.7619	0.7619	LOC101117163
bta-miR-196b	XR_001024712.1	160	-20.96	2 22	139 162	22	0.6818	0.7273	LOC105605072
bta-miR-196b	XM_012178280.2	156	-20.59	2 22	7909 7931	21	0.5714	0.8095	NSD1
bta-miR-196b	XM_012097177.2	152	-20.29	2 22	3851 3875	23	0.6087	0.6957	ADCY2
bta-miR-196b	XM_015095770.1	148	-20.24	2 21	1547 1572	22	0.5455	0.7273	KLF2
bta-miR-196b	XM_015101645.1	151	-20.06	2 22	3100 3120	20	0.6	0.75	SUDS3
bta-miR-204	XM_004009762.3	154	-27.12	2 21	1079 1106	25	0.68	0.72	RELL1
bta-miR-204	XM_015096076.1	175	-24.33	2 21	1871 1893	21	0.8095	0.8095	LOC101122274
bta-miR-204	XM_012100993.2	155	-24.28	2 21	169 192	22	0.6364	0.7273	FLOT1
bta-miR-204	XM_012184456.2	164	-24.23	2 21	1693 1717	22	0.6818	0.7727	FNDC3A
bta-miR-204	XM_012180210.2	170	-23.3	2 21	112 132	20	0.8	0.8	CCDC158
bta-miR-204	XR_001022530.2	167	-23.02	2 21	284 306	21	0.7619	0.7619	LOC105603415
bta-miR-204	XM_015100743.1	168	-22.83	2 20	52 72	19	0.8421	0.8421	SOX6
bta-miR-204	XM_015092260.1	154	-22.54	2 20	1600 1623	21	0.619	0.7619	CREB3L4
bta-miR-204	XM_012152841.2	168	-21.7	2 21	5112 5135	21	0.7619	0.7619	ALPL
bta-miR-204	XM_004019598.3	152	-21.37	2 21	143 165	20	0.6	0.75	ASRGL1
bta-miR-204	XM_004013886.3	166	-20.63	2 20	3941 3964	21	0.7619	0.7619	RPS6KC1
bta-miR-204	XR_001041187.2	162	-20.47	2 21	710 730	20	0.7	0.8	LOC105613434
bta-miR-204	XM_015091744.1	161	-20.07	2 20	1955 1976	20	0.7	0.8	LOC105611838
bta-miR-204	XM_015099201.1	163	-20.05	2 21	4850 4872	21	0.7143	0.7619	PRRX1
bta-miR-204	XM_015103530.1	160	-20.02	2 20	983 1002	19	0.7368	0.7895	LOC106991864
bta-miR-205	XM_015103650.1	171	-29.25	2 20	6 29	20	0.8	0.8	EPB41L3
bta-miR-205	XM_015103447.1	164	-26.95	2 21	144 167	21	0.7143	0.7619	TACC2
bta-miR-205	XM_012131519.2	167	-26.41	2 21	1789 1809	19	0.7895	0.7895	LOC101103602
bta-miR-205	XM_015101323.1	170	-25.85	2 21	2112 2131	19	0.7895	0.8421	LMBRD2
bta-miR-205	XM_012178149.2	168	-25.75	2 21	134 158	22	0.7273	0.7727	FNIP1
bta-miR-205	XM_015100639.1	163	-25.51	2 20	16 38	19	0.7368	0.7895	BAX
bta-miR-205	XM_012187864.2	167	-25.19	2 21	4782 4804	21	0.7143	0.8095	DENND1B
bta-miR-205	XM_015093607.1	163	-24.49	2 21	2251 2273	21	0.7143	0.7619	PHC2
bta-miR-205	XR_001434700.1	162	-24.24	2 17	184 203	15	0.8667	0.8667	LOC106990586
bta-miR-205	XM_012099718.2	159	-24.19	2 21	9623 9646	22	0.6818	0.7273	PRICKLE2
bta-miR-205	XM_004009617.3	167	-24.11	2 21	3604 3626	21	0.7143	0.8095	ENPEP
bta-miR-205	XM_015092648.1	170	-23.74	2 19	4292 4314	18	0.7778	0.8889	ARMC8
bta-miR-205	XM_015092134.1	169	-23.68	2 18	103 127	19	0.7895	0.8421	PTBP2
bta-miR-205	XM_004003400.3	164	-23.45	2 21	2679 2701	20	0.75	0.75	CBR3
bta-miR-205	XM_012174750.2	167	-23.42	2 20	260 283	20	0.7	0.85	PRKACB
bta-miR-205	XM_015100133.1	148	-23.38	2 21	5007 5033	24	0.625	0.625	VAC14
bta-miR-205	XM_015104830.1	167	-23.38	2 20	1523 1546	20	0.75	0.8	ACOT9
bta-miR-205	XM_015091984.1	159	-23.25	2 21	75 99	23	0.6522	0.7391	LOC101117028
bta-miR-205	XM_004004967.3	154	-23.11	2 20	5050 5070	18	0.6667	0.7778	WDFY1
bta-miR-205	XR_001020626.1	141	-22.82	2 10	4928 4950	9	0.8889	0.8889	LOC105602035
bta-miR-205	XM_012105651.2	171	-22.8	2 21	4865 4888	22	0.7273	0.8182	ZNF596
bta-miR-205	NM_001009809.1	155	-22.6	2 16	1531 1554	16	0.75	0.8125	ALDOB
bta-miR-205	XM_015093642.1	154	-22.59	2 20	5401 5426	22	0.6364	0.7727	EPB41
bta-miR-205	XM_012175114.2	159	-22.53	2 21	2008 2030	21	0.7143	0.7143	MRPS35
bta-miR-205	XM_015094775.1	159	-22.05	2 21	2412 2434	21	0.6667	0.7619	2018-03-09
bta-miR-205	XM_012178924.2	156	-22.01	2 21	2533 2555	20	0.7	0.7	PHTF1
bta-miR-205	XM_012187749.2	152	-21.59	2 21	6102 6124	20	0.6	0.75	CENPF
bta-miR-205	XR_001436277.1	166	-21.46	2 19	91 114	19	0.7368	0.8421	LOC106991777
bta-miR-205	XM_015101837.1	155	-21.28	2 21	640 657	19	0.7368	0.7895	PLD4
bta-miR-205	XM_012188365.2	159	-21.25	2 21	172 192	19	0.7368	0.7368	KIAA1217
bta-miR-205	XM_015092397.1	163	-21.17	2 21	7471 7492	20	0.7	0.8	NRIP1
bta-miR-205	XR_001039325.2	156	-20.97	2 21	176 195	20	0.7	0.8	LOC105614777
bta-miR-205	XM_015096768.1	160	-20.95	2 21	828 853	23	0.6957	0.6957	APC
bta-miR-205	XM_004020536.3	166	-20.95	2 20	301 322	19	0.6842	0.8947	DYM
bta-miR-205	XM_012108300.1	167	-20.79	2 20	60 83	20	0.75	0.8	SCMH1
bta-miR-205	XM_012179613.2	164	-20.66	2 21	66 91	23	0.6957	0.7391	BANK1
bta-miR-205	XM_015101645.1	167	-20.54	2 21	305 326	20	0.75	0.8	SUDS3
bta-miR-205	XM_015101642.1	146	-20.49	2 15	47 68	13	0.7692	0.7692	LOC101105533
bta-miR-205	XM_015104082.1	144	-20.06	2 21	2549 2573	22	0.5909	0.6364	ZC3H7A
bta-miR-205	XM_015101636.1	151	-20.02	2 20	328 350	19	0.6842	0.6842	ATXN2
bta-miR-206	XM_012102295.1	175	-26.97	2 20	7839 7860	18	0.8333	0.8889	ZBTB38
bta-miR-206	XM_004012072.3	164	-24.2	2 21	5879 5902	21	0.7143	0.7619	FNDC3A
bta-miR-206	XM_004006477.3	163	-24.1	2 21	240 261	20	0.75	0.75	LOC105605372
bta-miR-206	XM_015097263.1	164	-23.91	2 17	17 42	19	0.7895	0.7895	PEX7
bta-miR-206	XM_012173918.2	176	-23.71	2 21	5384 5406	20	0.8	0.85	ZC3H6
bta-miR-206	XM_004009821.2	152	-23.56	2 21	91 115	22	0.6364	0.6818	OCIAD1
bta-miR-206	XM_015103537.1	163	-23.12	2 20	217 243	23	0.6957	0.7391	LOC101106384
bta-miR-206	XM_012101581.1	160	-22.47	2 21	4818 4839	19	0.6842	0.7895	SLC36A4
bta-miR-206	XM_012107107.1	176	-22.28	2 21	40 63	21	0.7619	0.8571	NFYC
bta-miR-206	XM_012177960.2	172	-22.19	2 21	26 49	21	0.7619	0.8095	MCEMP1
bta-miR-206	XM_012113296.1	172	-22.19	2 21	23 46	21	0.7619	0.8095	PTBP3
bta-miR-206	XM_012102539.2	172	-22.19	2 21	19 42	21	0.7619	0.8095	PIK3CB
bta-miR-206	XM_015093616.1	161	-21.97	2 20	7313 7332	18	0.7222	0.8333	ZBTB8A
bta-miR-206	XM_012187661.2	168	-21.58	2 21	247 275	26	0.6923	0.7308	CEP350
bta-miR-206	XM_012177137.1	163	-21.32	2 20	2461 2484	20	0.75	0.75	TMEM209
bta-miR-206	XM_012102471.1	171	-20.95	2 21	8343 8364	20	0.75	0.85	ASAH2
bta-miR-206	XM_004020282.3	168	-20.66	2 21	361 384	21	0.7143	0.8095	IFIT2
bta-miR-206	XM_004018481.3	167	-20.19	2 21	4772 4793	20	0.7	0.85	IP6K2
bta-miR-206	XM_012162142.1	151	-20.02	2 20	679 702	20	0.65	0.7	SWI5
bta-miR-210	XM_012108105.2	168	-29.65	2 22	11 38	25	0.68	0.8	LOC105605916
bta-miR-210	XM_004013403.3	164	-29.46	2 22	33 60	25	0.68	0.76	LOC101113086
bta-miR-210	XM_004002313.3	160	-29.46	2 22	26 53	25	0.64	0.76	DENND2D
bta-miR-210	XM_012181868.2	160	-29.46	2 22	55 82	25	0.64	0.76	MPP5
bta-miR-210	XM_015098148.1	164	-29.46	2 22	47 74	25	0.68	0.76	KATNAL1
bta-miR-210	XR_001434083.1	164	-29.46	2 22	58 85	25	0.68	0.76	LOC106990360
bta-miR-210	XR_001436956.1	160	-29.46	2 22	28 55	25	0.64	0.76	LOC105605893
bta-miR-210	XM_012123828.2	168	-28.62	2 21	33 57	21	0.7143	0.8095	KANK1
bta-miR-210	XM_004019352.2	168	-28.61	2 21	55 79	21	0.7143	0.8095	TMEM170B
bta-miR-210	XM_015101174.1	172	-28.61	2 21	54 78	21	0.7619	0.8095	ZDHHC5
bta-miR-210	XM_004018816.3	168	-28.61	2 21	37 61	21	0.7143	0.8095	BYSL
bta-miR-210	XM_004005916.2	168	-28.61	2 21	41 65	21	0.7143	0.8095	NCK2
bta-miR-210	XM_004017218.3	168	-28.61	2 21	10 34	21	0.7143	0.8095	MMAA
bta-miR-210	XM_012185515.2	168	-28.61	2 21	32 56	21	0.7143	0.8095	ATP2A3
bta-miR-210	XM_012190558.2	168	-28.61	2 21	60 84	21	0.7143	0.8095	NEPRO
bta-miR-210	XM_012177814.2	168	-28.61	2 21	3 27	21	0.7143	0.8095	PSRC1
bta-miR-210	XM_012183565.2	168	-28.61	2 21	41 65	21	0.7143	0.8095	FAM49B
bta-miR-210	XR_001043826.1	168	-28.61	2 21	68 92	21	0.7143	0.8095	LOC105609383
bta-miR-210	XM_012102463.1	168	-28.61	2 21	53 77	21	0.7143	0.8095	PRKG1
bta-miR-210	XM_015094604.1	156	-28.02	2 21	58 82	21	0.619	0.7619	TMCC3
bta-miR-210	XR_001044957.1	156	-28.02	2 21	67 91	21	0.619	0.7619	LOC105609115
bta-miR-210	XR_001022835.2	169	-27.42	2 22	57 80	21	0.7143	0.8095	MBD4
bta-miR-210	XR_001045090.1	164	-27.34	2 21	33 57	21	0.6667	0.8095	ACD
bta-miR-210	XM_012099270.2	164	-27.34	2 21	49 73	21	0.6667	0.8095	UBE2D4
bta-miR-210	XM_012131904.2	164	-27.34	2 21	55 79	21	0.6667	0.8095	DNAJC10
bta-miR-210	XM_015101316.1	169	-27.33	2 22	83 109	24	0.6667	0.7917	LIFR
bta-miR-210	XM_004009700.3	172	-27.23	2 21	1328 1354	23	0.7391	0.7826	HPGDS
bta-miR-210	XM_004006838.2	173	-27.04	2 22	53 77	22	0.7273	0.8182	GUCY2C
bta-miR-210	XM_012185770.2	175	-26.83	2 22	1006 1027	21	0.7619	0.8571	TTC19
bta-miR-210	XM_015092486.1	157	-25.79	2 22	606 624	20	0.7	0.75	PIGZ
bta-miR-210	XM_012181917.1	164	-25.4	2 22	54 77	22	0.6818	0.7727	SUSD6
bta-miR-210	XM_012102785.2	162	-25.31	2 21	12 36	22	0.6818	0.8182	SEC31B
bta-miR-210	XM_012184359.2	169	-25.14	2 22	167 191	22	0.6364	0.8636	AKAP11
bta-miR-210	XM_015104277.1	160	-25.13	2 21	39 63	21	0.6667	0.7619	BMPR1A
bta-miR-210	XM_012130264.2	160	-25.13	2 21	16 40	21	0.6667	0.7619	RAD54L
bta-miR-210	XM_015100653.1	160	-25.09	2 21	24 48	21	0.6667	0.7619	FUZ
bta-miR-210	XR_001022423.2	160	-24.73	2 21	34 58	21	0.6667	0.7619	CCR4
bta-miR-210	XM_004008014.3	170	-24.66	2 20	60 82	19	0.7895	0.8421	PTPRZ1
bta-miR-210	XR_001034868.2	160	-24.54	2 22	137 158	20	0.7	0.75	LOC105611576
bta-miR-210	XM_012096729.2	158	-24.48	2 22	583 602	20	0.65	0.8	CREBRF
bta-miR-210	XM_004014423.2	159	-24.38	2 21	46 69	21	0.6667	0.7619	MTG2
bta-miR-210	XR_001436796.1	166	-24.28	2 22	1087 1106	20	0.7	0.85	LOC105605283
bta-miR-210	XM_012178918.2	155	-24.26	2 22	3238 3266	26	0.6154	0.7692	ATG10
bta-miR-210	XM_012189134.2	153	-24.06	2 18	4832 4855	17	0.7059	0.7647	PHF20
bta-miR-210	XM_015097426.1	160	-23.99	2 21	39 63	21	0.6667	0.7619	MAP7
bta-miR-210	XM_004011827.3	160	-23.98	2 21	43 67	21	0.6667	0.7619	PLEKHF2
bta-miR-210	XM_012113112.1	160	-23.98	2 21	41 65	21	0.6667	0.7619	SNX30
bta-miR-210	XM_012189314.2	160	-23.98	2 21	16 40	21	0.6667	0.7619	NCOA3
bta-miR-210	XM_012184732.1	160	-23.98	2 21	61 85	21	0.6667	0.7619	CENPJ
bta-miR-210	XM_004022823.2	160	-23.98	2 21	68 92	21	0.6667	0.7619	LOC101115009
bta-miR-210	XM_004003139.3	160	-23.87	2 21	48 72	21	0.6667	0.7619	TBL1XR1
bta-miR-210	XM_015100283.1	165	-23.79	2 22	1685 1709	22	0.6364	0.8182	CLEC11A
bta-miR-210	XR_001435309.1	163	-23.76	2 21	289 311	20	0.65	0.85	LOC101104325
bta-miR-210	XM_012107120.1	165	-23.55	2 18	270 293	17	0.8235	0.8235	LOC101112543
bta-miR-210	XM_015096277.1	161	-23.53	2 22	23 48	23	0.6087	0.7826	AIMP1
bta-miR-210	XM_004020844.3	173	-23.34	2 22	132 157	23	0.7391	0.7826	RBBP6
bta-miR-210	XM_015097224.1	160	-23.24	2 21	47 71	21	0.6667	0.7619	TTC8
bta-miR-210	XM_012174632.1	160	-23.24	2 21	25 49	21	0.6667	0.7619	MON2
bta-miR-210	XM_012179783.1	160	-23.24	2 21	19 43	21	0.6667	0.7619	STIM2
bta-miR-210	XM_012190160.2	160	-23.24	2 21	9 33	21	0.6667	0.7619	FXYD3
bta-miR-210	XR_001434312.1	160	-23.24	2 21	31 55	21	0.6667	0.7619	LOC105606919
bta-miR-210	XM_015095210.1	160	-23.24	2 21	60 84	21	0.6667	0.7619	ISPD
bta-miR-210	XM_015104319.1	160	-23.24	2 21	10 34	21	0.6667	0.7619	LOC105604896
bta-miR-210	XR_001044584.1	160	-23.24	2 21	56 80	21	0.6667	0.7619	C13H20orf194
bta-miR-210	XR_001041081.1	152	-23.09	2 22	55 82	25	0.6	0.72	LOC105608876
bta-miR-210	NM_001134306.1	159	-22.95	2 22	428 449	21	0.7143	0.7143	HPCAL1
bta-miR-210	XM_012185221.2	155	-22.76	2 22	10 31	21	0.619	0.7619	CLTC
bta-miR-210	XM_012108113.2	165	-22.32	2 22	713 736	21	0.6667	0.8095	LOC105605927
bta-miR-210	XM_012182716.2	157	-22.22	2 22	2678 2705	25	0.6	0.72	GRIK2
bta-miR-210	XM_012182895.2	161	-22.13	2 22	5343 5372	27	0.5926	0.7407	EPB41L2
bta-miR-210	XR_001434635.1	153	-21.94	2 22	595 622	25	0.52	0.76	LOC106991151
bta-miR-210	XR_001434457.1	157	-21.77	2 20	4449 4469	18	0.7222	0.7778	LOC105614865
bta-miR-210	XM_015103115.1	153	-21.73	2 22	45 72	25	0.56	0.72	ST14
bta-miR-210	XM_012102160.2	153	-21.73	2 22	1 27	25	0.56	0.72	TFDP2
bta-miR-210	XR_001044956.2	164	-21.66	2 22	678 700	21	0.7143	0.7619	LOC105609117
bta-miR-210	XM_012177399.2	153	-21.65	2 22	42 69	25	0.56	0.72	LMBR1
bta-miR-210	XR_001435398.1	163	-21.59	2 22	6247 6268	21	0.6667	0.8095	LOC106991479
bta-miR-210	XM_015092972.1	159	-21.32	2 20	73 96	19	0.7368	0.7368	KIAA1958
bta-miR-210	XM_004011454.3	160	-21.26	2 21	1 23	21	0.6667	0.7619	PHF10
bta-miR-210	XM_012105669.2	161	-21.22	2 22	503 526	21	0.6667	0.7619	LOC101106394
bta-miR-210	XM_004018010.3	159	-21.15	2 20	1612 1637	21	0.619	0.8095	BAG5
bta-miR-210	XM_004020200.3	165	-20.87	2 20	59 81	20	0.75	0.8	ZDHHC6
bta-miR-210	XM_012159354.1	160	-20.68	2 21	4409 4433	21	0.7143	0.7143	GGCX
bta-miR-210	XM_015101520.1	152	-20.63	2 22	2603 2626	22	0.6364	0.6818	HSPA4L
bta-miR-210	XM_015099343.1	159	-20.62	2 22	13175 13198	23	0.6957	0.6957	CEP350
bta-miR-210	XM_015099886.1	155	-20.6	2 22	320 341	21	0.619	0.7619	SRSF6
bta-miR-210	XM_015099387.1	160	-20.6	2 21	1 22	21	0.6667	0.7619	TRAF3IP3
bta-miR-210	XM_015097941.1	153	-20.59	2 22	138 161	21	0.5238	0.8095	CPNE3
bta-miR-210	XM_015096684.1	156	-20.58	2 22	47 73	25	0.64	0.68	ARF6
bta-miR-210	XR_001023991.1	157	-20.51	2 22	320 346	24	0.625	0.7083	LOC105604464
bta-miR-210	XM_004007950.2	156	-20.5	2 22	105 127	21	0.619	0.7619	LOC106990092
bta-miR-210	XR_001044881.2	156	-20.5	2 22	10 32	21	0.619	0.7619	LOC101117527
bta-miR-210	XR_001041634.2	156	-20.5	2 22	37 59	21	0.619	0.7619	LOC101107359
bta-miR-210	NM_001185122.2	156	-20.39	2 22	12 35	22	0.6818	0.6818	IL23A
bta-miR-210	XM_012096933.2	153	-20.19	2 22	18 45	25	0.56	0.72	PLPP1
bta-miR-210	XM_012107875.2	156	-20.13	2 22	635 661	24	0.6667	0.7083	LOC105605750
bta-miR-210	XM_004012523.3	157	-20.1	2 22	4021 4039	20	0.7	0.75	SSH2
bta-miR-215	XM_012096900.1	164	-21.66	2 21	4700 4719	20	0.8	0.8	MIER3
bta-miR-215	XM_012105065.2	167	-21.56	2 21	353 374	20	0.75	0.8	CSGALNACT2
bta-miR-215	XM_012102466.2	167	-20.83	2 20	206 228	19	0.7895	0.7895	PRKG1
bta-miR-216a	XM_012168528.2	176	-25.45	2 21	1306 1328	20	0.8	0.85	LOC101119462
bta-miR-216a	XM_012187159.1	175	-24.51	2 21	7781 7801	19	0.7895	0.8947	CDC42BPA
bta-miR-216a	XM_012099879.2	170	-22.64	2 19	105 127	18	0.7778	0.8889	SERPINI1
bta-miR-216a	XM_015096635.1	160	-22.48	2 21	10613 10639	24	0.6667	0.7083	BOD1L1
bta-miR-216a	XM_015102203.1	163	-21.69	2 21	2957 2983	24	0.6667	0.7917	EOMES
bta-miR-216a	XM_012096197.2	167	-20.87	2 21	1098 1120	21	0.7143	0.8095	IQCG
bta-miR-216a	XM_004012767.3	155	-20.59	2 21	2627 2649	21	0.6667	0.7143	LRRC59
bta-miR-216b	XM_015094670.1	183	-21.71	2 21	2204 2225	20	0.85	0.9	LOC101116975
bta-miR-216b	XM_015102824.1	153	-21.53	2 21	2484 2511	25	0.72	0.72	MBOAT1
bta-miR-216b	XM_004006755.3	169	-21.03	2 18	3002 3025	18	0.8333	0.8333	CCDC91
bta-miR-216b	XM_015102700.1	176	-20.4	2 21	1443 1466	21	0.7619	0.8571	NFYA
bta-miR-217	XM_012098729.2	185	-28.31	2 22	1615 1642	24	0.7917	0.8333	KCNMB3
bta-miR-217	XM_015096776.1	164	-23.69	2 23	5004 5029	24	0.7083	0.75	CCDC112
bta-miR-217	XR_001042176.2	175	-23.1	2 21	234 258	21	0.8095	0.8095	LOC105612662
bta-miR-217	XM_004003880.3	177	-22.6	2 23	1826 1849	22	0.7273	0.8636	NMNAT3
bta-miR-217	XM_012182661.2	169	-21.88	2 19	13646 13669	18	0.7778	0.8889	SCML4
bta-miR-217	XR_001039248.1	167	-20.53	2 20	344 369	20	0.7	0.85	LOC105614766
bta-miR-217	XM_004012229.2	164	-20.23	2 21	1932 1958	22	0.6818	0.7727	KDELC1
bta-miR-2285n	XM_004010528.3	174	-22.79	2 21	4446 4465	19	0.8421	0.8421	NID2
bta-miR-2332	XM_012097019.2	184	-28.37	2 23	2520 2541	21	0.8571	0.8571	CCDC50
bta-miR-2332	XM_015099432.1	176	-21.97	2 23	5531 5553	22	0.7727	0.8182	CELF2
bta-miR-2332	XM_004021752.2	184	-21.01	2 22	1597 1621	22	0.8182	0.8636	SARAF
bta-miR-2411-3p	XM_004016028.3	174	-27.91	2 23	4328 4357	26	0.7308	0.7308	NCAM1
bta-miR-2411-3p	XR_001433924.1	170	-24.89	2 23	458 485	24	0.7083	0.75	LOC106990890
bta-miR-2411-3p	XM_015104575.1	170	-24.84	2 24	1525 1552	26	0.6923	0.7308	MICU3
bta-miR-2411-3p	XM_004014897.3	170	-24.34	2 23	3155 3182	24	0.7083	0.75	IL34
bta-miR-2411-3p	XM_012182411.2	177	-24.16	2 18	146 171	17	0.8824	0.9412	MYO6
bta-miR-2411-3p	XM_012185931.1	163	-24.02	2 24	142 169	25	0.64	0.72	KAT7
bta-miR-2411-3p	XM_015095419.1	166	-23.85	2 24	5610 5633	22	0.6818	0.7727	LOC101115959
bta-miR-2411-3p	XM_004009999.3	159	-23.73	2 24	180 208	26	0.6154	0.6923	C1QTNF7
bta-miR-2411-3p	XM_012103440.1	166	-23.19	2 24	6856 6880	23	0.6957	0.7391	CHST9
bta-miR-2411-3p	XM_012097169.2	173	-23.05	2 23	8567 8592	23	0.7391	0.7826	SEMA5A
bta-miR-2411-3p	XM_012189066.2	158	-22.87	2 20	42 66	19	0.7368	0.7368	BPIFB1
bta-miR-2411-3p	XM_004002365.2	147	-22.16	2 24	1401 1434	31	0.5484	0.6129	SIKE1
bta-miR-2411-3p	XM_004010590.3	167	-21.82	2 24	690 717	25	0.68	0.72	CCPG1
bta-miR-2411-3p	XM_012183542.2	174	-21.64	2 24	511 535	23	0.7391	0.7826	PHF20L1
bta-miR-2411-3p	XM_012187546.2	169	-21.6	2 18	61 85	16	0.875	0.875	ANKRD45
bta-miR-2411-3p	XM_015103221.1	161	-21.37	2 24	249 273	24	0.625	0.75	TCIRG1
bta-miR-2411-3p	XR_001041474.2	153	-20.91	2 24	138 165	27	0.6296	0.6296	LOC105613071
bta-miR-2411-3p	XM_015100001.1	175	-20.88	2 24	4516 4541	23	0.7391	0.7826	LOC101109384
bta-miR-2411-3p	XM_012107654.2	173	-20.83	2 23	1469 1493	22	0.7727	0.7727	MUM1L1
bta-miR-2411-3p	XM_015097834.1	163	-20.76	2 17	106 129	15	0.8	0.9333	TRPS1
bta-miR-2411-3p	XM_015102967.1	174	-20.56	2 24	5247 5270	22	0.7727	0.7727	MAP4K2
bta-miR-2411-3p	XM_012180431.2	159	-20.33	2 24	127 155	26	0.6154	0.6923	RNF4
bta-miR-2411-3p	XM_015103759.1	164	-20.07	2 17	714 740	17	0.8235	0.8235	MBD2
bta-miR-2483-5p	XM_015101153.1	172	-26.67	2 21	1357 1378	19	0.7895	0.8421	SPI1
bta-miR-2483-5p	NM_001112816.1	169	-24.95	2 19	1365 1388	19	0.8421	0.8421	PRKAA2
bta-miR-2483-5p	XM_012156500.1	171	-24.57	2 21	155 175	19	0.7368	0.8947	ACADL
bta-miR-2483-5p	XM_015104083.1	167	-21.85	2 16	368 391	16	0.875	0.875	GSPT1
bta-miR-2483-5p	XM_012177014.2	156	-20.48	2 21	1352 1376	22	0.6818	0.6818	AMPH
bta-miR-27a-5p	XM_004005989.3	176	-32.61	2 21	3437 3458	19	0.7895	0.8947	ABCG8
bta-miR-27a-5p	XR_001436914.1	179	-30.64	2 21	2919 2940	20	0.8	0.9	LOC105605611
bta-miR-27a-5p	XM_004004107.2	179	-27.35	2 21	139 159	19	0.8421	0.8947	RMI1
bta-miR-27a-5p	XR_001039459.1	171	-23.83	2 21	2582 2602	19	0.7368	0.8947	LOC105614833
bta-miR-27a-5p	XM_012107079.1	176	-23.62	2 21	102 125	21	0.8095	0.8095	MECP2
bta-miR-27a-5p	XM_004019087.3	167	-23.51	2 21	593 613	19	0.7368	0.8421	LOC101113893
bta-miR-27a-5p	XM_015097177.1	168	-22.89	2 21	1495 1520	23	0.6957	0.7826	LOC101103981
bta-miR-27a-5p	XM_012106918.2	165	-22.52	2 18	174 196	17	0.7059	0.9412	HDAC8
bta-miR-27a-5p	XM_004010745.3	169	-22.21	2 21	295 313	19	0.7895	0.8421	DCAF5
bta-miR-27a-5p	XM_012183302.1	168	-21.98	2 21	3676 3699	21	0.7143	0.8095	FAM120B
bta-miR-27a-5p	XM_015097121.1	167	-21.94	2 21	2553 2577	22	0.7273	0.8182	CHURC1
bta-miR-27a-5p	XM_012101301.1	148	-21.94	2 21	3740 3764	22	0.5909	0.6818	SUCNR1
bta-miR-27a-5p	XM_012190460.2	166	-21.08	2 21	263 283	20	0.75	0.8	CD79A
bta-miR-27a-5p	XM_015102690.1	164	-20.55	2 21	4701 4727	24	0.6667	0.75	DAAM2
bta-miR-27a-5p	XM_012185564.2	167	-20.41	2 20	55 80	22	0.7273	0.7727	NUP88
bta-miR-2887	XM_012097682.1	165	-34.37	2 19	171 192	20	0.75	0.8	TRA2B
bta-miR-2887	XM_004013850.3	170	-34.17	2 19	13 33	18	0.7778	0.8889	RNASEL
bta-miR-2887	XM_015103009.1	170	-33.55	2 19	90 110	18	0.7778	0.8889	TNNI2
bta-miR-2887	XR_001433747.1	155	-33.21	2 19	153 169	17	0.7059	0.8235	LOC106990846
bta-miR-2887	XM_015097597.1	154	-31.26	2 19	139 159	18	0.6667	0.7778	LOC101105510
bta-miR-2887	XM_012176660.2	162	-31.17	2 19	151 172	19	0.7368	0.7895	RELN
bta-miR-2887	XM_012187934.2	154	-31.03	2 19	970 992	20	0.7	0.7	FBXO2
bta-miR-2887	XR_001436376.1	162	-31.02	2 19	261 280	17	0.7647	0.8235	LOC105603751
bta-miR-2887	XM_012176294.1	162	-30.74	2 19	44 67	21	0.6667	0.8095	AKAP9
bta-miR-2887	XM_012190072.1	161	-30.7	2 19	81 100	18	0.7222	0.8333	AP1G1
bta-miR-2887	XM_015104739.1	162	-30.68	2 19	18 40	20	0.7	0.8	LOC105605712
bta-miR-2887	XM_015098947.1	161	-29.05	2 19	239 258	18	0.7778	0.7778	TEN1
bta-miR-2887	XM_012183822.2	152	-28.73	2 19	103 122	19	0.6842	0.7368	NCOA2
bta-miR-2887	XM_004005007.2	156	-28.54	2 19	49 67	18	0.7222	0.7778	AK2
bta-miR-2887	XM_004012736.3	157	-28.5	2 18	292 314	19	0.6842	0.7895	MIEF2
bta-miR-2887	XM_004006934.2	158	-28.46	2 15	1806 1825	13	0.8462	0.9231	ACRBP
bta-miR-2887	XM_004011349.3	162	-28.23	2 19	1251 1271	18	0.7778	0.7778	SGK1
bta-miR-2887	XM_012104987.2	156	-28.16	2 19	138 155	17	0.7059	0.8235	LOC101113195
bta-miR-2887	XM_012096635.2	165	-27.92	2 19	826 845	18	0.7778	0.8333	PTPMT1
bta-miR-2887	XM_012186755.2	158	-27.34	2 19	108 130	20	0.65	0.8	HOXB8
bta-miR-2887	XM_012187432.1	150	-26.89	2 19	1989 2012	21	0.619	0.7143	PRKCZ
bta-miR-2887	NM_001009471.1	164	-26.81	2 18	185 203	16	0.8125	0.875	PDGFB
bta-miR-2887	XM_015102339.1	154	-26.42	2 19	519 542	21	0.5714	0.8095	ADAMTS9
bta-miR-2887	XM_012132979.1	150	-25.87	2 19	25 47	20	0.65	0.7	HNRNPA3
bta-miR-2887	XM_004008515.3	149	-25.87	2 18	634 659	22	0.6364	0.6818	FDX1L
bta-miR-2887	XR_001436771.1	160	-25.69	2 19	5278 5296	18	0.7222	0.8333	LOC106990546
bta-miR-2887	XM_004006387.3	154	-25.68	2 15	47 67	14	0.7857	0.8571	FKBP11
bta-miR-2887	XM_012108089.1	157	-25.39	2 18	206 225	16	0.6875	0.875	LOC101108035
bta-miR-2887	XM_015098807.1	146	-25.3	2 19	105 129	22	0.5909	0.6818	ETV4
bta-miR-2887	XM_015094457.1	152	-25.3	2 19	671 688	17	0.7059	0.7647	DUSP11
bta-miR-2887	XM_004010456.3	154	-25.24	2 19	3822 3842	18	0.6111	0.8333	VPS18
bta-miR-2887	NM_001166203.1	150	-25.12	2 19	1840 1862	20	0.6	0.75	STAT1
bta-miR-2887	XM_012104561.2	148	-25.05	2 13	459 478	11	0.8182	0.9091	ZNF3
bta-miR-2887	XM_012101704.2	150	-24.3	2 19	3207 3229	20	0.65	0.7	GAB2
bta-miR-2887	XM_004016486.3	155	-24.3	2 19	1408 1425	18	0.7222	0.7778	TMX2
bta-miR-2887	XM_012099269.2	150	-24.23	2 19	313 335	20	0.6	0.75	UBE2D4
bta-miR-2887	XM_004012589.3	155	-24.22	2 17	12 30	15	0.8	0.8	C1QBP
bta-miR-2887	XM_004005140.3	146	-24.01	2 19	398 421	21	0.619	0.6667	C1QC
bta-miR-2887	XM_015101836.1	152	-23.91	2 13	4313 4334	13	0.8462	0.8462	CEP170B
bta-miR-2887	XR_001435414.1	155	-23.88	2 17	58 76	15	0.8	0.8	LOC105609715
bta-miR-2887	XM_012185429.2	151	-23.73	2 18	211 228	16	0.75	0.75	BLMH
bta-miR-2887	XM_004005116.2	153	-23.67	2 18	4816 4836	17	0.7059	0.7647	NIPAL3
bta-miR-2887	XM_004008537.2	156	-23.61	2 18	70 89	17	0.7059	0.8235	LOC101117755
bta-miR-2887	XM_012107999.1	153	-23.53	2 18	69 88	16	0.6875	0.8125	LOC101123196
bta-miR-2887	XM_015102492.1	150	-23.34	2 19	396 416	18	0.6667	0.7222	NR2C2
bta-miR-2887	XM_004008600.3	157	-23.31	2 19	10 29	18	0.7222	0.7778	EBI3
bta-miR-2887	XM_004012833.2	148	-23.29	2 17	262 283	17	0.6471	0.7647	PLXDC1
bta-miR-2887	XM_004009496.2	148	-22.94	2 18	1098 1121	20	0.65	0.75	CAMLG
bta-miR-2887	XR_001039976.2	154	-22.71	2 19	608 629	19	0.6842	0.7368	HUS1
bta-miR-2887	XM_012180255.2	150	-22.6	2 19	596 616	18	0.6111	0.7778	LOC101116011
bta-miR-2887	XM_015095918.1	148	-21.89	2 14	1731 1749	12	0.8333	0.8333	SPPL2B
bta-miR-2887	XM_004017942.3	149	-21.46	2 19	148 168	19	0.5789	0.7895	MFAP1
bta-miR-2887	XM_004004924.2	146	-21.37	2 19	3279 3299	18	0.6111	0.7222	VIL1
bta-miR-2887	XM_004018789.3	151	-21.18	2 18	495 512	16	0.75	0.75	TBC1D22B
bta-miR-2887	XM_012123325.2	149	-20.98	2 14	192 211	12	0.75	0.9167	SMC5
bta-miR-2887	XR_001435501.1	153	-20.87	2 19	3118 3136	17	0.6471	0.8235	RPP38
bta-miR-2887	XM_012188979.1	144	-20.59	2 18	44 64	18	0.6111	0.7222	CSNK2A1
bta-miR-2887	XM_012185565.2	148	-20.28	2 19	1063 1081	18	0.6111	0.7778	RPAIN
bta-miR-2887	XM_015102974.1	152	-20.07	2 19	62 79	17	0.7059	0.7647	FRMD8
bta-miR-31	XM_012189531.2	176	-24.81	2 18	5777 5796	16	0.9375	0.9375	IL34
bta-miR-31	XM_012152840.2	165	-23.44	2 18	2624 2646	18	0.7778	0.8333	PARS2
bta-miR-31	XM_015096386.1	166	-22.57	2 20	4504 4525	20	0.75	0.8	GSTCD
bta-miR-31	XM_012094887.2	166	-22.57	2 20	676 697	20	0.75	0.8	LOC101116597
bta-miR-31	XM_012133647.2	166	-22.57	2 20	12449 12470	20	0.75	0.8	RAPGEF4
bta-miR-31	XR_001433971.1	166	-22.57	2 20	1383 1404	20	0.75	0.8	LOC106990925
bta-miR-31	XM_012149251.2	163	-22.1	2 20	8 29	19	0.7368	0.7895	S100PBP
bta-miR-31	XM_004018203.3	167	-21.73	2 20	1556 1577	19	0.7368	0.8421	CNOT10
bta-miR-31	XM_015103723.1	166	-21.68	2 20	110 130	19	0.7368	0.8421	SMAD2
bta-miR-31	XR_001044362.2	165	-21.53	2 19	4276 4295	17	0.8235	0.8235	ARL6
bta-miR-31	XM_015096659.1	166	-21.5	2 20	2659 2680	20	0.75	0.8	LRPAP1
bta-miR-31	XM_012175279.2	171	-21.14	2 20	6197 6220	21	0.7619	0.8095	SH3GLB1
bta-miR-31	XM_012116564.2	170	-21.05	2 20	156 176	19	0.7895	0.8421	ERCC6L2
bta-miR-31	XM_012097467.2	157	-20.42	2 15	2180 2199	13	0.8462	0.9231	ELF2
bta-miR-31	XM_015095898.1	163	-20.41	2 20	2653 2673	18	0.7222	0.8333	S1PR4
bta-miR-31	XM_004008409.3	170	-20.37	2 20	6 28	21	0.7619	0.8095	ARMC6
bta-miR-31	XR_001041830.2	166	-20.3	2 20	1443 1464	20	0.75	0.8	ZBTB25
bta-miR-31	XM_015096643.1	158	-20.3	2 20	4405 4425	19	0.6842	0.7895	CC2D2A
bta-miR-323	XM_004007850.3	151	-23.18	2 21	1628 1653	23	0.6087	0.7391	BCAP29
bta-miR-323	XM_012103645.2	176	-22.26	2 21	5217 5242	23	0.7826	0.7826	PIAS2
bta-miR-323	XM_012104727.2	167	-20.86	2 21	66 88	21	0.7143	0.8095	PRMT2
bta-miR-326	XM_004003604.3	181	-36.97	2 19	1362 1380	17	0.9412	0.9412	LOC101106229
bta-miR-326	XM_004003303.3	178	-35.18	2 19	701 721	18	0.8889	0.8889	FAIM
bta-miR-326	XM_015093529.1	166	-32.69	2 19	25 47	20	0.75	0.8	AAMP
bta-miR-326	XM_015096658.1	174	-32.38	2 19	178 199	19	0.7895	0.8947	HTRA3
bta-miR-326	XM_015096174.1	153	-29.95	2 18	6807 6827	17	0.7059	0.7647	ATP10B
bta-miR-326	XM_015105233.1	174	-29.68	2 19	763 784	19	0.8421	0.8421	LOC105601851
bta-miR-326	XM_015093971.1	174	-29.68	2 19	3871 3892	19	0.8421	0.8421	EM4b
bta-miR-326	XM_012189678.2	170	-29.46	2 19	722 743	19	0.7895	0.8421	ACSF3
bta-miR-326	XM_004008955.2	168	-29.39	2 17	733 753	16	0.875	0.875	GRPEL2
bta-miR-326	XM_012173296.2	166	-29.34	2 19	58 78	18	0.7778	0.8333	CDKL4
bta-miR-326	XM_012099918.1	162	-29.24	2 19	5919 5939	18	0.7778	0.7778	LOC101108428
bta-miR-326	XM_012180016.2	171	-28.89	2 16	30 50	15	0.9333	0.9333	HOPX
bta-miR-326	XR_001023449.2	152	-28.43	2 13	11250 11270	12	0.8333	0.9167	CDON
bta-miR-326	XM_012096319.2	158	-28.17	2 19	5133 5154	19	0.7368	0.7368	PHF21A
bta-miR-326	XM_015097225.1	158	-27.79	2 15	2508 2527	13	0.8462	0.9231	NRDE2
bta-miR-326	XM_015104120.1	159	-27.48	2 16	5466 5486	15	0.8	0.8667	EEF2K
bta-miR-326	XM_012106147.2	162	-27.28	2 19	64 85	19	0.7368	0.7895	LOC105605313
bta-miR-326	XM_012188053.2	169	-27.22	2 18	372 391	16	0.875	0.875	ASIP
bta-miR-326	XM_012189091.1	169	-27.22	2 18	192 211	16	0.875	0.875	LOC101111988
bta-miR-326	XM_012099422.1	158	-26.94	2 19	3882 3902	18	0.7222	0.7778	ULK4
bta-miR-326	XM_004014633.3	164	-26.69	2 18	20 43	20	0.8	0.8	UBE2V1
bta-miR-326	XM_015097024.1	169	-26.25	2 19	2563 2582	18	0.8333	0.8333	ZNF280D
bta-miR-326	XR_001435000.1	160	-26.15	2 17	7943 7962	15	0.8	0.8667	LOC105609600
bta-miR-326	XM_004016315.3	159	-26.03	2 18	6464 6481	16	0.8125	0.8125	C2CD3
bta-miR-326	XR_001436802.1	168	-25.99	2 18	336 354	16	0.875	0.875	LOC106990249
bta-miR-326	XR_001435898.1	154	-25.98	2 19	2104 2126	20	0.7	0.7	LOC106991672
bta-miR-326	XM_015100132.1	150	-25.74	2 15	2586 2605	13	0.7692	0.8462	LOC101117358
bta-miR-326	XR_001433873.1	164	-25.42	2 17	520 541	17	0.8235	0.8235	LOC106990872
bta-miR-326	XM_004016384.3	164	-25.36	2 19	2183 2200	17	0.8235	0.8235	CSTF3
bta-miR-326	XM_012163321.2	161	-25.29	2 19	276 297	20	0.75	0.75	STRBP
bta-miR-326	NM_001202852.1	162	-25.17	2 19	954 974	18	0.7778	0.7778	ITLN
bta-miR-326	XM_012098072.2	153	-24.72	2 19	4518 4538	19	0.6842	0.7368	LIMK2
bta-miR-326	XM_004010186.3	154	-24.69	2 19	30 53	21	0.6667	0.7143	ATG12
bta-miR-326	XM_004012425.3	153	-24.3	2 19	40 64	22	0.6818	0.7273	APPBP2
bta-miR-326	XM_012184985.2	153	-24.22	2 16	608 625	14	0.7857	0.8571	FCRLA
bta-miR-326	XM_015098701.1	158	-23.73	2 15	298 317	13	0.8462	0.9231	MYCBPAP
bta-miR-326	XM_015094898.1	169	-23.31	2 18	451 472	18	0.8333	0.8333	ETFRF1
bta-miR-326	XM_015100509.1	158	-23.17	2 19	2247 2267	18	0.7222	0.7778	ZFP90
bta-miR-326	XM_012169172.2	166	-23.09	2 19	3322 3346	22	0.7273	0.7727	ELMOD3
bta-miR-326	XM_015104195.1	154	-23.04	2 19	216 237	19	0.6842	0.7368	NCF1
bta-miR-326	XM_012104271.1	162	-22.98	2 19	1795 1818	21	0.7143	0.7619	EARS2
bta-miR-326	NM_001078657.1	158	-22.85	2 19	26 46	18	0.7222	0.7778	ABCG2
bta-miR-326	XM_015096659.1	160	-22.68	2 17	2627 2647	16	0.8125	0.8125	LRPAP1
bta-miR-326	XM_015096008.1	143	-22.6	2 12	3426 3446	11	0.8182	0.8182	MISP
bta-miR-326	XR_001435750.1	164	-22.55	2 19	163 180	17	0.8235	0.8235	LOC106990747
bta-miR-326	XM_015095803.1	154	-22.47	2 19	2744 2764	18	0.6667	0.7778	KLF1
bta-miR-326	XR_001436683.1	154	-22.46	2 19	137 158	19	0.6842	0.7368	LOC105610135
bta-miR-326	XM_012179335.1	162	-22.32	2 19	398 418	18	0.7778	0.7778	RHOH
bta-miR-326	XM_012101275.2	151	-22.27	2 18	247 264	16	0.75	0.75	TBC1D7
bta-miR-326	XR_001028148.2	159	-22.17	2 17	96 114	15	0.8	0.8667	LOC105607575
bta-miR-326	XM_015100512.1	144	-22.15	2 17	2688 2710	18	0.6667	0.6667	CDH3
bta-miR-326	NM_001252180.1	154	-22.14	2 19	39 61	20	0.7	0.7	IL21R
bta-miR-326	XM_012176819.2	145	-22.11	2 10	709 728	8	1	1	ANLN
bta-miR-326	XM_015104545.1	157	-22.05	2 19	431 451	19	0.7368	0.7368	LOC101106394
bta-miR-326	XM_012097892.2	155	-22.04	2 17	11601 11619	15	0.8	0.8	HECTD4
bta-miR-326	XM_012100042.2	155	-21.81	2 16	3123 3144	16	0.75	0.8125	UBA7
bta-miR-326	XR_001025199.2	154	-21.78	2 19	2716 2738	20	0.7	0.7	LOC105605487
bta-miR-326	XM_015098148.1	155	-21.74	2 19	17 33	17	0.7647	0.7647	KATNAL1
bta-miR-326	XR_001044957.1	155	-21.74	2 19	34 50	17	0.7647	0.7647	LOC105609115
bta-miR-326	XM_015103397.1	155	-21.74	2 19	20 36	17	0.7647	0.7647	NT5C2
bta-miR-326	XM_015102535.1	156	-21.7	2 17	1450 1469	15	0.7333	0.8667	LOC105614324
bta-miR-326	XM_012144605.2	162	-21.62	2 19	8105 8126	19	0.7368	0.7895	MAP2
bta-miR-326	XR_001434101.1	157	-21.58	2 18	436 457	18	0.7222	0.7778	LOC105609277
bta-miR-326	XM_015091747.1	154	-21.57	2 15	4132 4153	15	0.8	0.8	LOC101122074
bta-miR-326	XM_015100330.1	152	-21.41	2 13	6095 6114	11	0.9091	0.9091	LOC105601911
bta-miR-326	XM_004001806.3	151	-21.36	2 17	825 843	15	0.7333	0.8	MRPS15
bta-miR-326	XM_015094106.1	160	-21.36	2 17	2260 2280	16	0.8125	0.8125	ABO
bta-miR-326	XM_015103702.1	159	-21.35	2 17	109 127	15	0.8	0.8667	SETBP1
bta-miR-326	XM_015096660.1	158	-21.32	2 19	2288 2311	21	0.7143	0.7143	GRK4
bta-miR-326	XM_015097160.1	160	-21.13	2 17	63 82	15	0.8	0.8667	DPF3
bta-miR-326	XM_012181196.1	152	-21.12	2 19	758 776	18	0.7222	0.7222	INAFM2
bta-miR-326	XM_004022124.3	143	-21.07	2 12	350 370	11	0.8182	0.8182	ELK1
bta-miR-326	XM_012190632.2	140	-20.87	2 9	2679 2698	7	1	1	PLEKHA4
bta-miR-326	XM_012173982.2	154	-20.87	2 19	3090 3110	18	0.7222	0.7222	PPP1R12A
bta-miR-326	XM_012149595.1	156	-20.75	2 19	2884 2901	17	0.7647	0.7647	LOC101115435
bta-miR-326	XM_012186217.1	145	-20.52	2 10	3091 3110	8	1	1	EFTUD2
bta-miR-326	XR_001043573.2	157	-20.42	2 14	244 265	14	0.8571	0.8571	CDK12
bta-miR-326	XM_004019528.2	150	-20.4	2 19	2898 2919	19	0.6842	0.6842	SRPRA
bta-miR-326	XM_004005697.3	158	-20.35	2 19	126 147	19	0.7368	0.7368	VSNL1
bta-miR-326	XM_012170483.1	147	-20.35	2 12	6025 6044	10	0.9	0.9	LIMS1
bta-miR-326	XM_004016168.3	160	-20.29	2 17	487 507	16	0.8125	0.8125	TMEM41B
bta-miR-326	XM_015096057.1	150	-20.26	2 11	5473 5492	9	1	1	KDM3B
bta-miR-326	XM_015094121.1	155	-20.24	2 16	816 836	15	0.8	0.8	TTF1
bta-miR-326	XM_012095666.2	161	-20.23	2 19	19 38	18	0.7778	0.7778	NCR3LG1
bta-miR-326	XR_001020896.1	149	-20.21	2 19	1275 1297	20	0.7	0.7	LOC105602300
bta-miR-326	XM_004018249.3	140	-20.13	2 9	2941 2960	7	1	1	TRAK1
bta-miR-326	XM_012185115.1	140	-20.13	2 9	1590 1609	7	1	1	SHMT1
bta-miR-326	XM_012184457.2	161	-20.12	2 18	6034 6055	18	0.7778	0.7778	FNDC3A
bta-miR-335	XM_015099585.1	188	-23.55	2 22	4972 4994	21	0.8571	0.9048	FAM107B
bta-miR-335	XM_012190352.1	177	-23.47	2 18	30 53	17	0.8824	0.9412	ZNF420
bta-miR-335	XM_004020410.3	170	-21.58	2 19	2585 2608	18	0.8333	0.8333	PIK3C3
bta-miR-335	XM_012097973.2	165	-20.52	2 22	32 55	21	0.7143	0.7619	WSCD2
bta-miR-335	XM_012176786.1	168	-20.39	2 22	8015 8037	21	0.7619	0.7619	DOCK4
bta-miR-335	XM_012102751.1	164	-20.22	2 17	5550 5572	15	0.8667	0.8667	PYROXD2
bta-miR-34c	XM_004021472.3	184	-29.92	2 21	5608 5630	20	0.85	0.9	USP54
bta-miR-34c	XM_012190158.2	176	-28.34	2 21	3674 3695	19	0.7895	0.8947	GRAMD1A
bta-miR-34c	XM_012187270.2	178	-27.6	2 20	4382 4402	18	0.8889	0.8889	FMO4
bta-miR-34c	XM_012126920.1	168	-25.24	2 21	744 767	21	0.7143	0.8095	AKR1A1
bta-miR-34c	XM_012177189.2	170	-23.63	2 20	4070 4091	19	0.7895	0.8421	SLC13A4
bta-miR-34c	XM_004004371.2	173	-23.62	2 20	2834 2853	18	0.8333	0.8889	UHRF2
bta-miR-34c	XM_012174621.2	170	-23.45	2 21	406 430	23	0.7826	0.7826	TBK1
bta-miR-34c	XM_015095017.1	164	-23.31	2 18	1060 1080	16	0.75	0.9375	LOC443240
bta-miR-34c	XM_004009047.3	164	-22.53	2 21	73 96	21	0.6667	0.8095	HMMR
bta-miR-34c	XM_015098865.1	163	-22.5	2 20	524 545	18	0.6667	0.8889	TANC2
bta-miR-34c	XM_004022831.3	176	-22.47	2 21	146 169	21	0.8095	0.8095	LOC101121157
bta-miR-34c	NM_001009342.1	159	-22.27	2 21	18 39	20	0.65	0.8	IFNAR2
bta-miR-34c	XM_012174210.2	150	-22.16	2 20	25 56	28	0.6429	0.6429	KRT78
bta-miR-34c	XM_004003315.3	163	-22.1	2 21	1402 1425	22	0.6818	0.7727	SLC35G2
bta-miR-34c	XM_012102391.2	159	-21.81	2 21	4189 4209	19	0.6842	0.7895	PPFIA1
bta-miR-34c	XM_004014337.3	167	-21.57	2 21	1459 1479	19	0.7895	0.7895	RASSF2
bta-miR-34c	XM_015098542.1	152	-21.48	2 21	6136 6163	25	0.6	0.68	FAM222B
bta-miR-34c	XM_015093679.1	171	-21.28	2 21	104 126	21	0.7619	0.8095	STMN1
bta-miR-34c	XM_004004762.3	160	-20.93	2 18	8568 8588	16	0.75	0.875	TFCP2L1
bta-miR-34c	XM_015094954.1	162	-20.8	2 21	5209 5230	21	0.7143	0.7619	FOXJ2
bta-miR-34c	XM_012141714.2	151	-20.7	2 21	440 462	21	0.5714	0.7619	SATB2
bta-miR-34c	XM_015097251.1	176	-20.57	2 21	530 556	24	0.75	0.7917	SLC17A5
bta-miR-34c	XM_004012576.3	160	-20.48	2 21	3449 3472	21	0.6667	0.7619	ANKFY1
bta-miR-34c	XM_012180333.1	168	-20.42	2 21	5227 5250	21	0.7143	0.8095	JAKMIP1
bta-miR-34c	XM_012190727.2	162	-20.38	2 20	1839 1859	18	0.7222	0.8333	VRK3
bta-miR-34c	XR_001039128.2	167	-20.34	2 21	176 197	20	0.75	0.8	LOC105612625
bta-miR-34c	XM_015102926.1	164	-20.13	2 21	2567 2591	22	0.7273	0.7273	LOC105604169
bta-miR-34c	XM_015093334.1	162	-20.1	2 20	3617 3639	20	0.75	0.75	SESTD1
bta-miR-34c	XM_012100795.2	163	-20.08	2 21	174 198	23	0.6957	0.7391	ADGRF2
bta-miR-34c	XM_004020530.3	161	-20.05	2 18	4674 4697	18	0.7222	0.8333	HDHD2
bta-miR-34c	XM_004004221.3	164	-20.04	2 21	4326 4351	23	0.6957	0.7391	ERP44
bta-miR-3533	XR_001435509.1	165	-21.05	2 19	1699 1717	17	0.7647	0.8824	LOC105609029
bta-miR-3533	XM_015102339.1	161	-20.82	2 15	194 212	13	0.9231	0.9231	ADAMTS9
bta-miR-365-3p	XM_015094890.1	163	-22.8	2 20	5447 5468	18	0.7778	0.7778	RASSF8
bta-miR-365-3p	XM_012188521.2	159	-20.99	2 20	256 281	22	0.6818	0.7273	ZNF133
bta-miR-365-3p	XM_015092562.1	155	-20.41	2 21	552 578	24	0.6667	0.7083	GPR160
bta-miR-365-3p	NM_001009777.1	175	-20.29	2 21	584 604	19	0.8421	0.8421	IL7
bta-miR-375	XM_004019035.3	160	-26.29	2 21	1030 1056	23	0.6522	0.7391	LOC101120961
bta-miR-375	XM_012177353.2	175	-25.13	2 22	6357 6377	20	0.75	0.9	LOC101122778
bta-miR-375	XM_004005224.3	165	-24.65	2 22	3461 3485	22	0.5909	0.8636	LOC101106409
bta-miR-375	XM_015101927.1	169	-23.85	2 22	253 278	23	0.6522	0.8261	SH3GL3
bta-miR-375	XM_004002936.3	172	-22.68	2 22	1399 1420	20	0.7	0.9	GAP43
bta-miR-375	XM_012100437.2	164	-22.11	2 22	4291 4313	21	0.7143	0.7619	TNF
bta-miR-375	XM_012097162.2	167	-21.47	2 21	6442 6463	19	0.6842	0.8947	2018-03-06
bta-miR-375	XM_015099591.1	166	-21.2	2 19	284 307	18	0.7778	0.8333	LOC101108937
bta-miR-375	XR_001021168.1	157	-21.07	2 22	160 185	23	0.6087	0.7391	LOC105602511
bta-miR-375	XM_015091763.1	173	-20.34	2 22	2186 2212	24	0.75	0.75	LOC101101951
bta-miR-375	XR_001434492.1	165	-20.34	2 22	8143 8165	20	0.7	0.8	SUGCT
bta-miR-375	XM_015103953.1	160	-20.22	2 22	79 102	22	0.6818	0.7273	CARD11
bta-miR-375	XM_004005866.3	160	-20.03	2 21	3325 3347	19	0.5789	0.8947	RETSAT
bta-miR-375	XM_004010670.3	165	-20	2 22	3642 3668	24	0.6667	0.75	KTN1
bta-miR-378b	XM_004013051.3	183	-28.75	2 21	1120 1140	19	0.8947	0.8947	CD7
bta-miR-378b	XR_001024112.1	156	-23.68	2 21	132 150	19	0.7368	0.7895	LOC105604551
bta-miR-378b	XM_015102454.1	172	-23.64	2 21	3219 3243	22	0.7727	0.7727	KIF9
bta-miR-378b	XM_012182655.2	168	-23.37	2 21	1847 1869	20	0.75	0.8	ARMC2
bta-miR-378b	XM_004009888.3	168	-23.05	2 21	271 294	21	0.7619	0.7619	JCHAIN
bta-miR-378b	XM_015092208.1	156	-21.86	2 21	7211 7235	22	0.6364	0.7273	CHD1L
bta-miR-378b	XM_012105121.1	171	-21.45	2 21	187 207	19	0.7368	0.8947	ARID5B
bta-miR-378b	XR_001040158.2	164	-20.98	2 21	3 25	20	0.75	0.75	TMEM176B
bta-miR-378b	XM_012176228.2	169	-20.85	2 18	8138 8161	18	0.7778	0.8889	CTTNBP2
bta-miR-378b	NM_001136490.1	167	-20.22	2 17	222 242	15	0.8667	0.9333	HADHA
bta-miR-409a	XM_015102764.1	172	-22.41	2 22	59 84	23	0.7826	0.7826	LOC101107232
bta-miR-409a	XM_004006469.2	164	-20.75	2 22	697 720	22	0.7273	0.7273	CCT2
bta-miR-409a	XM_012099476.1	158	-20.73	2 22	5064 5084	21	0.6667	0.7619	ZNF445
bta-miR-433	XM_004013020.3	165	-25.37	2 18	1332 1354	17	0.8235	0.8235	CCDC47
bta-miR-433	NM_001252183.1	171	-24.91	2 20	1403 1426	20	0.75	0.85	GATA3
bta-miR-433	XM_012179620.2	160	-23.81	2 21	276 298	20	0.65	0.8	DNAJB14
bta-miR-433	XM_015105087.1	160	-23.53	2 21	3010 3031	19	0.6842	0.7895	ALG13
bta-miR-433	XM_015101305.1	157	-22.76	2 18	4225 4249	19	0.6842	0.7895	NNT
bta-miR-433	XM_012095337.1	156	-21.75	2 21	232 256	22	0.6364	0.7273	ARHGAP42
bta-miR-433	XM_004012802.2	164	-21.43	2 21	1366 1388	20	0.7	0.8	HOXB13
bta-miR-433	XM_012106648.2	164	-21.22	2 21	4702 4728	24	0.625	0.7917	HUWE1
bta-miR-433	XM_012173912.2	167	-20.64	2 21	997 1022	24	0.7083	0.75	ZC3H8
bta-miR-433	XR_001434256.1	160	-20.42	2 21	1850 1872	20	0.55	0.9	LOC105611269
bta-miR-7859	XR_001029997.1	175	-21.05	2 21	8758 8779	20	0.8	0.85	LOC105608539
bta-miR-7859	XM_015101975.1	171	-20.81	2 21	3277 3299	21	0.7619	0.8095	PEAK1
bta-miR-7859	XR_001039182.2	167	-20.25	2 20	1959 1983	21	0.7143	0.8095	LOC105611569
bta-miR-92b	XM_015092280.1	184	-36.09	2 21	26 48	20	0.85	0.9	SHC1
bta-miR-92b	XR_001039490.2	160	-23.34	2 21	835 859	22	0.6364	0.7727	CLEC7A
bta-miR-92b	XM_004010170.3	152	-21.37	2 21	411 434	21	0.619	0.7143	DCP2
bta-miR-92b	XM_004006099.3	154	-21	2 20	3676 3700	21	0.6667	0.7619	MRPL53
bta-miR-92b	XM_012105009.1	159	-20.9	2 20	13494 13517	20	0.7	0.75	LYST
bta-miR-9-5p	XM_012095823.2	180	-24.13	2 21	3939 3962	21	0.8095	0.8571	RIC3
bta-miR-9-5p	XR_001434073.1	175	-22.92	2 20	5799 5821	19	0.7895	0.8947	LOC105611059
bta-miR-9-5p	XM_012102958.2	171	-22.91	2 21	121 142	20	0.7	0.9	NHLRC2
bta-miR-9-5p	XM_012103024.1	163	-21.5	2 21	4602 4626	22	0.6818	0.8182	MCMBP
bta-miR-9-5p	XM_012181357.2	174	-21.47	2 20	465 486	19	0.8421	0.8421	ZNF609
bta-miR-9-5p	XR_001040047.1	162	-21.28	2 21	170 190	20	0.7	0.8	LOC105615084
bta-miR-9-5p	XM_004003721.3	168	-21.17	2 21	1788 1810	20	0.75	0.8	MPZ
bta-miR-9-5p	XR_001436046.1	172	-20.95	2 21	1768 1792	22	0.7273	0.8182	GDPGP1
bta-miR-9-5p	XM_004016917.3	167	-20.77	2 21	3775 3799	23	0.6957	0.7826	SLC30A5
bta-miR-9-5p	XM_012144092.2	166	-20.73	2 21	817 836	19	0.7895	0.7895	METTL21A
bta-miR-9-5p	XM_012102458.2	171	-20.69	2 21	9438 9461	22	0.7273	0.8182	A1CF
bta-miR-9-5p	XM_012108107.2	171	-20.57	2 20	13 35	19	0.7895	0.8421	LOC101112122
bta-miR-9-5p	XR_001022281.1	158	-20.33	2 20	1205 1228	21	0.7143	0.7143	LOC105603235
bta-miR-96	XM_012106145.2	169	-25.78	2 19	3508 3529	17	0.7647	0.9412	LOC105605313
bta-miR-96	XM_012186466.1	185	-25.71	2 22	6260 6284	22	0.8182	0.8636	SCAF4
bta-miR-96	XM_012184424.2	169	-25.47	2 22	5896 5919	21	0.6667	0.8571	RUBCNL
bta-miR-96	XM_015093690.1	169	-23.83	2 18	11995 12017	16	0.8125	0.9375	LUZP1
bta-miR-96	XM_015104409.1	172	-22.89	2 22	3672 3698	24	0.75	0.7917	COL13A1
bta-miR-96	XM_012105243.2	156	-22.13	2 22	27 48	20	0.6	0.8	ANAPC16
bta-miR-96	XM_012189835.1	157	-22.12	2 22	3567 3589	20	0.6	0.8	DZIP3
bta-miR-96	XM_012184103.1	181	-21.98	2 22	2774 2799	23	0.7826	0.8261	SDC2
bta-miR-96	XM_012140145.2	176	-21.84	2 22	2113 2134	20	0.75	0.9	PTPN4
bta-miR-96	XR_001434354.1	164	-21.76	2 22	967 989	21	0.6667	0.8095	LOC106991073
bta-miR-96	XM_004014992.3	176	-21.08	2 22	1882 1904	21	0.7143	0.9048	LOC101116336
bta-miR-96	XM_015099103.1	160	-21.07	2 19	3165 3185	17	0.7647	0.8235	C12H1orf106
bta-miR-96	XM_012183630.2	172	-21.04	2 22	3592 3614	21	0.7143	0.8571	LOC105614158
bta-miR-96	XM_012184043.2	161	-21.03	2 22	5040 5065	23	0.6522	0.7391	GRHL2
bta-miR-96	XM_015100546.1	172	-20.65	2 22	2562 2584	21	0.7619	0.8095	RHPN2
bta-miR-96	XM_015097887.1	164	-20.28	2 22	3480 3501	20	0.7	0.8	FZD6
bta-miR-96	XM_012169703.2	169	-20.22	2 22	1307 1332	23	0.6522	0.8261	PDE4B
bta-miR-99a-3p	XM_004021524.2	161	-25.27	2 18	27 48	19	0.6842	0.8421	FAM213A
bta-miR-99a-3p	XM_004002696.2	161	-21.1	2 18	123 143	18	0.7222	0.8333	PCP4L1
bta-miR-99a-3p	XR_001044977.2	149	-20.15	2 18	107 126	17	0.6471	0.7647	CTU2
bta-miR-99a-3p	XM_015093825.1	160	-20.04	2 18	61 79	17	0.7647	0.8235	INPP5E
cfa-miR-6529	XM_015102040.1	188	-29.53	2 21	2979 3000	19	0.8947	0.9474	BDKRB2
cfa-miR-6529	XM_004010361.3	172	-27.86	2 21	4528 4549	19	0.7368	0.8947	SALL2
cfa-miR-6529	XM_012105072.1	175	-26.12	2 21	804 826	21	0.7619	0.8571	HNRNPF
cfa-miR-6529	XM_012180716.1	164	-25.8	2 17	1389 1410	15	0.8	0.9333	MTX3
cfa-miR-6529	XM_012188344.1	155	-24.68	2 20	379 404	22	0.5909	0.7727	KIAA1217
cfa-miR-6529	XM_012105094.2	172	-24.44	2 21	313 336	21	0.7619	0.8095	FAM13C
cfa-miR-6529	XM_015101690.1	171	-23.82	2 21	281 305	22	0.7727	0.8182	PIWIL3
cfa-miR-6529	XM_015092203.1	168	-23.59	2 21	3749 3773	22	0.6818	0.8182	IGSF3
cfa-miR-6529	XR_001044630.2	159	-23.49	2 20	140 164	21	0.6667	0.7619	LOC105606221
cfa-miR-6529	XM_004018960.3	171	-23.41	2 20	317 340	20	0.8	0.8	LST1
cfa-miR-6529	XM_012145505.2	168	-23.33	2 18	8363 8383	16	0.8125	0.9375	ABCA12
cfa-miR-6529	XM_015105134.1	157	-23.13	2 18	592 615	18	0.7222	0.7778	LOC101112115
cfa-miR-6529	XM_004002410.3	170	-23.1	2 20	1764 1786	20	0.75	0.85	RNF115
cfa-miR-6529	XM_012136740.2	160	-22.79	2 21	277 304	25	0.64	0.72	SPATA6
cfa-miR-6529	XM_004004291.3	152	-22.75	2 18	2208 2228	16	0.75	0.75	LOC101109680
cfa-miR-6529	XR_001022602.1	173	-22.74	2 18	1854 1876	17	0.8824	0.8824	LOC105603451
cfa-miR-6529	XR_001028124.1	167	-22.28	2 21	307 328	20	0.75	0.8	LOC105607557
cfa-miR-6529	XM_012105223.1	163	-22.17	2 20	135 158	20	0.7	0.8	LRRC20
cfa-miR-6529	XM_004001892.3	171	-21.9	2 21	901 923	21	0.7619	0.8095	IPO13
cfa-miR-6529	XM_012175754.2	172	-21.77	2 21	46 67	19	0.7895	0.8421	PARVB
cfa-miR-6529	XR_001436341.1	168	-21.54	2 21	127 149	20	0.7	0.85	LOC105603808
cfa-miR-6529	XM_012175812.2	174	-21.35	2 21	1024 1044	20	0.8	0.85	FBXL14
cfa-miR-6529	XR_001043555.1	168	-21.19	2 21	8 30	20	0.7	0.85	LOC105608416
cfa-miR-6529	XM_015092836.1	160	-20.46	2 21	172 194	20	0.65	0.8	LOC105611903
cfa-miR-6529	XR_001436705.1	161	-20.21	2 18	5564 5587	18	0.7778	0.7778	LOC106990374
cfa-miR-6529	XM_012103675.2	167	-20.13	2 21	3751 3772	20	0.75	0.8	DYM
cfa-miR-6529	XM_015097105.1	168	-20.07	2 21	263 286	21	0.7143	0.8095	HIF1A
cgr-miR-10a-3p	XM_012178826.2	167	-22.31	2 20	178 201	21	0.7143	0.8095	G3BP1
cgr-miR-10a-3p	XM_012098412.2	170	-20.93	2 20	2586 2605	18	0.7778	0.8889	SLCO3A1
cgr-miR-10b-3p	XM_004023544.3	172	-26.95	2 21	4166 4188	20	0.75	0.85	ALKBH5
cgr-miR-10b-3p	XM_004004692.3	168	-24.09	2 21	2483 2504	19	0.6842	0.8947	PRPF40A
cgr-miR-10b-3p	XR_001043027.2	159	-21.72	2 21	4979 5005	24	0.6667	0.75	LOC105608773
cgr-miR-10b-3p	NM_001009768.1	162	-21.58	2 20	1392 1412	18	0.7222	0.8333	MAPKAP1
cgr-miR-10b-3p	XM_012190660.2	170	-21.17	2 20	2910 2930	18	0.7222	0.9444	SLC6A16
cgr-miR-10b-3p	XM_015100022.1	156	-21.07	2 21	1 23	21	0.619	0.7619	ZNF233
cgr-miR-10b-3p	XR_001020697.2	166	-21.07	2 19	222 244	18	0.7778	0.8333	LOC105602152
cgr-miR-10b-3p	XM_012104077.2	167	-21.06	2 21	1130 1150	19	0.7368	0.8421	EEF2KMT
cgr-miR-10b-3p	XM_004003129.3	171	-20.94	2 21	480 500	19	0.7368	0.8947	NDUFB5
cgr-miR-10b-3p	XM_012106027.2	169	-20.55	2 20	3885 3907	20	0.8	0.85	HOOK3
cgr-miR-10b-3p	XM_015097251.1	171	-20.22	2 21	375 396	20	0.75	0.85	SLC17A5
cgr-miR-1260	XM_004014768.3	172	-33.44	2 17	127 145	16	0.875	0.9375	ZBP1
cgr-miR-1260	XM_004017916.2	163	-28.86	2 17	2546 2562	15	0.8667	0.8667	LOC101103187
cgr-miR-1260	XM_015104160.1	164	-28.45	2 17	4125 4143	16	0.8125	0.875	LOC101117721
cgr-miR-1260	XM_004018923.3	160	-28.18	2 17	2192 2209	15	0.8	0.8667	ATF6B
cgr-miR-1260	XM_012118981.2	160	-27.2	2 17	7869 7886	15	0.7333	0.9333	DOCK5
cgr-miR-1260	XR_001020995.1	152	-26.59	2 17	7 27	18	0.6667	0.7778	LOC105602374
cgr-miR-1260	XR_001024797.2	151	-26.46	2 17	45 65	18	0.7222	0.7778	LOC105605161
cgr-miR-1260	XM_012102955.2	164	-25.54	2 17	245 262	15	0.8	0.9333	CASP7
cgr-miR-1260	XM_012189591.2	156	-24.4	2 17	39 58	17	0.7059	0.8235	BBX
cgr-miR-1260	XM_012101021.2	163	-24.34	2 16	2451 2469	15	0.8	0.9333	TRIM40
cgr-miR-1260	XM_004018087.3	152	-24.22	2 17	2598 2615	15	0.7333	0.8	SH2D7
cgr-miR-1260	XM_012122819.2	160	-23.85	2 17	11865 11884	17	0.7647	0.8235	TRPM6
cgr-miR-1260	XR_001040359.2	164	-23.82	2 17	186 204	16	0.8125	0.875	LOC101107349
cgr-miR-1260	XM_004016890.3	164	-23.82	2 17	209 227	16	0.8125	0.875	BTF3
cgr-miR-1260	XM_004021540.3	164	-23.82	2 17	161 179	16	0.8125	0.875	LOC101112536
cgr-miR-1260	XM_004012420.3	164	-23.82	2 17	172 190	16	0.8125	0.875	LOC101107031
cgr-miR-1260	XM_004023290.3	160	-23.8	2 17	1727 1746	17	0.7647	0.8235	IER2
cgr-miR-1260	XM_015096540.1	155	-23.77	2 17	1293 1310	16	0.75	0.8125	UGT2A1
cgr-miR-1260	XM_015096407.1	159	-23.63	2 17	191 207	15	0.8	0.8667	LCORL
cgr-miR-1260	XM_004005693.2	155	-23.55	2 17	3470 3490	18	0.7778	0.7778	TRIB2
cgr-miR-1260	XM_015099954.1	152	-23.45	2 17	9052 9072	18	0.7222	0.7222	KMT2B
cgr-miR-1260	XM_012097860.1	162	-23.04	2 16	965 981	14	0.8571	0.9286	C17H12orf49
cgr-miR-1260	XR_001041422.2	154	-22.68	2 15	553 570	13	0.8462	0.8462	LOC105611449
cgr-miR-1260	XM_015096962.1	148	-22.41	2 17	75 92	15	0.6667	0.8	TMEM62
cgr-miR-1260	XM_004012187.3	158	-22.37	2 17	26 41	15	0.8	0.8667	COMMD6
cgr-miR-1260	XM_004003337.3	158	-22.33	2 16	374 391	15	0.8	0.8667	ACKR4
cgr-miR-1260	XM_004001991.3	154	-21.86	2 15	2559 2576	13	0.7692	0.9231	CPT2
cgr-miR-1260	XM_012177154.2	151	-21.78	2 16	4178 4196	15	0.7333	0.8	EXOC4
cgr-miR-1260	XM_015104527.1	159	-21.19	2 17	1601 1619	17	0.7647	0.8235	RNF122
cgr-miR-1260	XM_004006495.3	156	-21.15	2 17	4104 4122	16	0.75	0.8125	GNS
cgr-miR-1260	XM_004002445.2	152	-21.13	2 17	3 23	18	0.6667	0.7778	C1H1orf54
cgr-miR-1260	XM_012189153.2	152	-21.04	2 17	1117 1136	17	0.7059	0.7647	SLA2
cgr-miR-1260	XR_001434287.1	157	-20.7	2 15	107 124	14	0.8571	0.8571	LOC106991045
cgr-miR-1260	NM_001128153.1	151	-20.66	2 17	3536 3554	17	0.7059	0.7647	TIMELESS
cgr-miR-1260	XM_012096757.2	148	-20.49	2 13	23 40	11	0.7273	1	ARHGEF28
cgr-miR-1260	XM_012187334.2	156	-20.41	2 17	1538 1558	18	0.7222	0.7778	TARDBP
cgr-miR-1260	XM_015102651.1	150	-20.4	2 17	2906 2921	15	0.7333	0.8	RGL2
cgr-miR-1260	XM_004022455.3	144	-20.38	2 17	7 27	18	0.6667	0.6667	BEX4
cgr-miR-1260	XM_015099433.1	153	-20.26	2 15	8566 8584	15	0.8	0.8	FRMD4A
cgr-miR-1260	XM_015096865.1	150	-20.17	2 16	1488 1509	18	0.7222	0.7778	IRF9
cgr-miR-1260	XM_015095815.1	156	-20.16	2 17	32 55	21	0.7143	0.7143	LOC101114442
cgr-miR-1260	XM_004004061.3	148	-20.05	2 17	7842 7861	17	0.6471	0.7647	SEMA4D
cgr-miR-1306-3p	XM_004006542.3	182	-36.07	2 19	781 801	17	0.8824	1	DDIT3
cgr-miR-1306-3p	XM_012098814.2	178	-30.87	2 19	8035 8056	18	0.8333	0.9444	RALGAPA1
cgr-miR-1306-3p	XM_015098070.1	167	-26.86	2 20	138 158	18	0.7778	0.8333	RCBTB1
cgr-miR-1306-3p	XM_015104090.1	162	-26.45	2 19	182 202	17	0.7647	0.8235	BFAR
cgr-miR-1306-3p	XM_015098137.1	163	-26.4	2 20	4002 4026	22	0.7273	0.7273	PDS5B
cgr-miR-1306-3p	XM_004006842.3	174	-25.33	2 20	166 185	18	0.8333	0.8889	EMP1
cgr-miR-1306-3p	XM_015102928.1	161	-25.07	2 18	544 567	19	0.7368	0.7895	LOC105604171
cgr-miR-1306-3p	XM_004019478.3	161	-25.07	2 18	433 456	19	0.7368	0.7895	LOC101121216
cgr-miR-1306-3p	XM_015101885.1	162	-24.71	2 15	1795 1815	13	0.9231	0.9231	POLG
cgr-miR-1306-3p	NM_001082596.1	162	-24.21	2 15	61 81	13	0.8462	1	TAC1
cgr-miR-1306-3p	XM_015097510.1	174	-24.14	2 20	5223 5243	19	0.8421	0.8421	IGF2R
cgr-miR-1306-3p	XM_012187681.2	164	-24.12	2 18	1529 1548	16	0.8125	0.875	RNASEL
cgr-miR-1306-3p	XM_015102957.1	159	-23.92	2 20	297 320	21	0.6667	0.7619	LOC106991822
cgr-miR-1306-3p	XM_012131679.2	157	-23.82	2 19	41 60	17	0.7059	0.8235	LOC101103356
cgr-miR-1306-3p	XM_012128581.2	165	-23.72	2 19	1783 1804	19	0.7895	0.7895	HMBOX1
cgr-miR-1306-3p	XM_015091873.1	163	-23.7	2 17	3715 3734	15	0.8	0.9333	INPP5B
cgr-miR-1306-3p	XM_015095743.1	159	-23.68	2 20	353 376	21	0.7143	0.7143	SUGP1
cgr-miR-1306-3p	XM_012178794.2	170	-23.62	2 20	140 161	20	0.75	0.85	PPARGC1B
cgr-miR-1306-3p	XM_012105281.2	165	-23.09	2 18	2094 2117	19	0.7895	0.7895	ECD
cgr-miR-1306-3p	XM_012095885.2	155	-22.34	2 20	483 506	21	0.6667	0.7143	TAF10
cgr-miR-1306-3p	XM_004004993.2	157	-22.19	2 19	3692 3714	19	0.6842	0.8421	SP110
cgr-miR-1306-3p	NM_001135929.1	162	-21.77	2 20	3036 3056	19	0.6842	0.8421	TLR8
cgr-miR-1306-3p	XM_015092199.1	156	-21.5	2 18	3773 3792	16	0.6875	0.875	CD58
cgr-miR-1306-3p	XM_015103495.1	163	-20.49	2 20	128 149	19	0.6842	0.8421	UROS
cgr-miR-1306-3p	XM_012189312.2	155	-20.33	2 20	3547 3567	18	0.7222	0.7222	SULF2
cgr-miR-130b-5p	XM_012180666.2	180	-29.9	2 21	835 860	23	0.7826	0.8261	POC5
cgr-miR-130b-5p	NM_001009230.1	163	-25.97	2 20	675 699	21	0.6667	0.8095	FGF10
cgr-miR-130b-5p	XR_001034881.2	170	-24.46	2 21	268 289	21	0.7619	0.8095	LOC105611588
cgr-miR-130b-5p	XM_015094313.1	175	-23.91	2 20	2289 2311	19	0.8421	0.8421	CEP68
cgr-miR-130b-5p	XM_012103773.2	178	-23.48	2 20	8098 8120	20	0.85	0.85	WDR7
cgr-miR-130b-5p	XM_012185694.2	172	-23.34	2 21	239 261	20	0.75	0.85	CTC1
cgr-miR-130b-5p	XM_012143891.1	170	-23.29	2 20	16 37	19	0.7895	0.8421	ZCCHC11
cgr-miR-130b-5p	XR_001024671.1	171	-23.19	2 21	5154 5176	21	0.7143	0.8571	LOC105605041
cgr-miR-130b-5p	XM_004006206.3	171	-22.83	2 21	153 174	20	0.8	0.8	OSBPL8
cgr-miR-130b-5p	XM_015099332.1	161	-22.48	2 20	7066 7086	19	0.7368	0.7895	RASAL2
cgr-miR-130b-5p	XM_012161489.2	163	-21.81	2 21	1625 1651	24	0.7083	0.75	PTPA
cgr-miR-130b-5p	XM_012099598.2	167	-21.14	2 20	9362 9386	21	0.7619	0.7619	ITPR1
cgr-miR-130b-5p	XM_012098565.2	155	-21	2 21	1167 1188	20	0.65	0.75	USP13
cgr-miR-130b-5p	XR_001026981.2	166	-20.98	2 21	2403 2426	22	0.7727	0.7727	TMEM246
cgr-miR-130b-5p	XM_004023443.3	176	-20.83	2 21	1960 1985	23	0.7826	0.7826	HAUS3
cgr-miR-130b-5p	XM_004010819.3	163	-20.77	2 20	2671 2692	18	0.6667	0.8889	SPTLC2
cgr-miR-130b-5p	XM_015101863.1	164	-20.72	2 18	1565 1585	16	0.8125	0.875	LRRC28
cgr-miR-130b-5p	XM_012106461.2	164	-20.48	2 18	6250 6270	16	0.8125	0.875	DMD
cgr-miR-130b-5p	XM_015092794.1	170	-20.1	2 19	225 249	20	0.8	0.8	SAP30
cgr-miR-139-3p	XM_015091627.1	159	-35.56	2 21	4496 4522	23	0.6522	0.7826	SNED1
cgr-miR-139-3p	XM_004021057.3	180	-34.22	2 22	2622 2644	21	0.8095	0.8571	KDELR2
cgr-miR-139-3p	XM_015098333.1	165	-33.4	2 22	4780 4804	22	0.6818	0.7727	RNF112
cgr-miR-139-3p	XR_001021647.1	176	-33.14	2 22	2854 2876	21	0.8095	0.8095	LOC105602857
cgr-miR-139-3p	XM_012168865.2	168	-32.98	2 21	119 144	22	0.6818	0.8182	DNAJC6
cgr-miR-139-3p	XM_004013613.3	165	-31.17	2 22	2396 2422	24	0.7083	0.7083	AIDA
cgr-miR-139-3p	XM_015095064.1	173	-30.96	2 22	27 56	27	0.7037	0.7407	FBLN1
cgr-miR-139-3p	XM_015095551.1	152	-30.93	2 20	2397 2422	22	0.6818	0.7727	LOC106991158
cgr-miR-139-3p	XM_015093852.1	158	-30.46	2 21	8925 8945	19	0.6842	0.7895	SPTAN1
cgr-miR-139-3p	XM_012102234.1	162	-30.07	2 20	340 364	21	0.7143	0.7619	TSPAN32
cgr-miR-139-3p	XR_001436725.1	156	-29.9	2 17	30 55	18	0.7222	0.7778	LOC105604969
cgr-miR-139-3p	XM_012137999.1	171	-29.32	2 22	126 147	21	0.7619	0.8095	EPC2
cgr-miR-139-3p	XM_004023408.3	160	-28.66	2 20	1329 1349	18	0.7222	0.8889	RPP25
cgr-miR-139-3p	XM_012108191.2	158	-28.58	2 19	1177 1199	17	0.6471	0.8824	LOC101118597
cgr-miR-139-3p	XM_015100649.1	160	-28.51	2 21	244 268	21	0.619	0.8095	SLC17A7
cgr-miR-139-3p	XM_012096622.1	164	-28.38	2 22	47 70	22	0.6818	0.7727	LOC105602425
cgr-miR-139-3p	XM_004019694.3	161	-28.19	2 22	195 220	23	0.6522	0.7391	MRPL11
cgr-miR-139-3p	XM_004008675.3	160	-27.68	2 21	129 154	22	0.6818	0.7273	CEP120
cgr-miR-139-3p	XM_012096452.2	163	-27.54	2 21	309 332	21	0.6667	0.8095	CLP1
cgr-miR-139-3p	XM_004015372.2	160	-27.39	2 22	324 345	20	0.65	0.8	RPS11
cgr-miR-139-3p	XM_015104783.1	159	-27.32	2 21	1074 1100	23	0.6957	0.7391	PNPLA4
cgr-miR-139-3p	XM_015104958.1	162	-27.28	2 21	127 148	20	0.75	0.75	TMLHE
cgr-miR-139-3p	XM_012096444.2	161	-27.05	2 22	592 618	24	0.6667	0.7083	LOC101105022
cgr-miR-139-3p	XM_004003369.3	163	-27.01	2 22	1993 2013	20	0.65	0.85	NDUFV3
cgr-miR-139-3p	XM_015101829.1	154	-26.69	2 19	588 614	21	0.5714	0.8095	CKB
cgr-miR-139-3p	XM_012172418.2	150	-26.59	2 19	718 743	20	0.65	0.7	LOC101115838
cgr-miR-139-3p	XR_001435654.1	149	-26.57	2 22	393 415	20	0.6	0.7	LOC105616832
cgr-miR-139-3p	XM_004006220.2	164	-25.94	2 19	42 62	17	0.7647	0.8824	LIN7A
cgr-miR-139-3p	XM_015100420.1	144	-25.77	2 22	131 152	20	0.6	0.65	LOC101113264
cgr-miR-139-3p	XR_001044503.1	159	-25.6	2 22	157 177	20	0.65	0.8	LOC101105269
cgr-miR-139-3p	XM_012183375.1	159	-25.6	2 22	340 360	20	0.65	0.8	YWHAZ
cgr-miR-139-3p	XM_015098301.1	163	-25.59	2 22	422 444	22	0.6818	0.7727	LOC106991396
cgr-miR-139-3p	XM_004021938.3	155	-25.5	2 12	742 764	10	1	1	SYAP1
cgr-miR-139-3p	XM_015092472.1	162	-25.42	2 22	193 212	20	0.7	0.8	ADCY5
cgr-miR-139-3p	XM_012179695.2	162	-25.4	2 22	4393 4412	20	0.7	0.8	PKD2
cgr-miR-139-3p	XM_012096274.2	144	-25.16	2 17	1865 1888	16	0.625	0.75	RAB5A
cgr-miR-139-3p	XM_015102639.1	156	-25.13	2 22	2 23	20	0.65	0.75	LOC106991801
cgr-miR-139-3p	XM_012101580.2	153	-25.01	2 22	56 83	25	0.6	0.68	SLC36A4
cgr-miR-139-3p	NM_001009781.1	157	-24.94	2 19	144 169	20	0.75	0.75	CFTR
cgr-miR-139-3p	XM_012135823.2	144	-24.89	2 22	195 220	24	0.5833	0.625	PSMD14
cgr-miR-139-3p	XM_015098505.1	156	-24.89	2 21	2741 2765	21	0.619	0.7619	MYO1D
cgr-miR-139-3p	XM_015095229.1	154	-24.86	2 21	646 667	20	0.65	0.75	LOC101121256
cgr-miR-139-3p	XM_015091613.1	149	-24.59	2 22	1562 1589	25	0.6	0.64	CYP2J
cgr-miR-139-3p	XM_015092011.1	149	-24.59	2 22	1578 1605	25	0.6	0.64	LOC101104943
cgr-miR-139-3p	XM_004008021.3	168	-24.42	2 22	768 789	20	0.7	0.85	TAS2R16
cgr-miR-139-3p	XM_004015090.3	147	-24.25	2 22	145 162	20	0.7	0.7	SLC7A6OS
cgr-miR-139-3p	XM_012177154.2	157	-24.2	2 22	4018 4042	22	0.6818	0.6818	EXOC4
cgr-miR-139-3p	XM_004012510.3	157	-24.01	2 22	1785 1807	20	0.65	0.75	ERAL1
cgr-miR-139-3p	XM_012131752.1	147	-23.73	2 12	29 51	10	0.9	0.9	NUP35
cgr-miR-139-3p	XM_015097152.1	157	-23.71	2 22	1867 1890	21	0.619	0.7619	TTC9
cgr-miR-139-3p	XM_012096367.2	160	-23.68	2 21	1577 1599	19	0.6842	0.7895	NR1H3
cgr-miR-139-3p	XM_015098934.1	145	-23.2	2 22	113 137	22	0.5455	0.6818	SRSF2
cgr-miR-139-3p	XM_012100921.2	152	-22.67	2 21	2188 2214	23	0.6522	0.6522	C2
cgr-miR-139-3p	XM_015101233.1	159	-22.34	2 21	172 193	19	0.6842	0.7895	FBXW11
cgr-miR-139-3p	XM_004005097.3	149	-22.25	2 21	2865 2884	19	0.6842	0.6842	CNKSR1
cgr-miR-139-3p	NM_001082596.1	147	-22.23	2 20	23 47	20	0.6	0.7	TAC1
cgr-miR-139-3p	XM_012187270.2	152	-22.02	2 22	4325 4346	20	0.6	0.75	FMO4
cgr-miR-139-3p	XM_012102126.1	146	-22.01	2 17	144 164	15	0.7333	0.7333	CDC42EP2
cgr-miR-139-3p	XM_004004000.2	151	-21.96	2 17	3414 3435	15	0.7333	0.8	SLC31A1
cgr-miR-139-3p	XM_012099120.2	152	-21.96	2 22	106 127	20	0.6	0.75	LOC101119588
cgr-miR-139-3p	XM_012187144.1	158	-21.88	2 22	146 165	20	0.65	0.8	EPHX1
cgr-miR-139-3p	XM_015101364.1	155	-21.68	2 22	3076 3099	23	0.6087	0.7391	TMEM154
cgr-miR-139-3p	XM_012181919.2	147	-21.54	2 22	390 410	20	0.6	0.7	S100A16
cgr-miR-139-3p	NM_001009790.1	149	-21.27	2 22	537 556	21	0.6667	0.6667	ABCB1
cgr-miR-139-3p	XR_001042986.2	151	-21.26	2 21	61 84	21	0.5714	0.7619	SLAMF6
cgr-miR-139-3p	XM_015095743.1	152	-20.93	2 21	335 360	22	0.6364	0.6818	SUGP1
cgr-miR-139-3p	XR_001435503.1	146	-20.92	2 22	213 232	20	0.55	0.75	LOC106991520
cgr-miR-139-3p	XM_012099071.2	156	-20.69	2 22	358 380	21	0.619	0.7619	CINP
cgr-miR-139-3p	XM_012096070.1	153	-20.68	2 22	3713 3735	20	0.65	0.7	MAP6
cgr-miR-139-3p	XM_012159299.2	147	-20.18	2 22	1659 1680	21	0.5714	0.7143	LOC101121563
cgr-miR-139-3p	XR_001023074.2	143	-20.16	2 21	177 198	19	0.6316	0.6316	LOC105603775
cgr-miR-139-3p	XM_012173607.2	144	-20.11	2 22	13 31	20	0.65	0.7	NAGK
cgr-miR-139-3p	XM_004008443.3	144	-20.1	2 21	77 100	20	0.55	0.7	TMEM38A
cgr-miR-139-3p	NM_001009468.1	151	-20.06	2 22	17 37	20	0.6	0.75	ATP5MC2
cgr-miR-139-3p	XM_012186021.2	150	-20.02	2 19	3283 3308	20	0.65	0.7	PLXDC1
cgr-miR-146b-3p	XM_015104418.1	162	-28.64	2 16	5627 5647	14	0.8571	0.9286	CHST3
cgr-miR-146b-3p	XM_012152070.2	160	-28.62	2 21	98 122	22	0.6818	0.7273	IFNLR1
cgr-miR-146b-3p	XM_012176947.1	166	-26.77	2 21	124 146	22	0.7273	0.7727	CFAP69
cgr-miR-146b-3p	XM_004008396.3	168	-25.84	2 21	818 842	22	0.6818	0.8182	MRPL55
cgr-miR-146b-3p	XM_012103202.2	161	-25.77	2 18	3826 3848	17	0.7647	0.8235	TF
cgr-miR-146b-3p	XM_012095715.2	167	-25.14	2 20	248 270	19	0.7368	0.8421	FAR1
cgr-miR-146b-3p	XM_004009016.3	162	-25.12	2 21	82 101	19	0.6842	0.8421	HAVCR2
cgr-miR-146b-3p	XM_012185537.2	163	-24.95	2 21	4330 4354	22	0.7273	0.7727	POGK
cgr-miR-146b-3p	XR_001043884.1	148	-24.88	2 21	13 38	23	0.6087	0.6522	LOC105610782
cgr-miR-146b-3p	XM_012181919.2	166	-23.89	2 19	101 123	18	0.7778	0.8333	S100A16
cgr-miR-146b-3p	XM_004004148.3	164	-23.68	2 21	1835 1859	22	0.6818	0.7727	SMU1
cgr-miR-146b-3p	XM_012095248.2	163	-23.53	2 21	23 45	21	0.7143	0.7619	GTF2E1
cgr-miR-146b-3p	XR_001436831.1	164	-23.4	2 17	3133 3154	15	0.8667	0.8667	LOC105605336
cgr-miR-146b-3p	XM_015093305.1	158	-22.81	2 20	4496 4517	19	0.7368	0.7368	AMMECR1L
cgr-miR-146b-3p	XM_004003360.3	158	-22.52	2 19	1959 1982	19	0.6842	0.7895	ABCG1
cgr-miR-146b-3p	XM_012184136.1	146	-22.5	2 21	613 636	22	0.6364	0.6818	LOC105610887
cgr-miR-146b-3p	XM_012177174.2	155	-21.85	2 16	1 22	16	0.75	0.8125	CALD1
cgr-miR-146b-3p	XM_004014195.3	166	-21.58	2 20	3362 3383	19	0.7368	0.8421	ACBD5
cgr-miR-146b-3p	XM_015097224.1	155	-21.22	2 16	7 30	16	0.75	0.8125	TTC8
cgr-miR-146b-3p	XM_004011745.3	154	-21.2	2 17	171 190	15	0.8	0.8	LY96
cgr-miR-146b-3p	XM_015095234.1	167	-21.11	2 21	3814 3836	21	0.7143	0.8095	DMTF1
cgr-miR-146b-3p	XM_004009890.3	156	-20.72	2 14	5611 5631	12	0.9167	0.9167	RUFY3
cgr-miR-152-5p	XM_015104725.1	168	-24.94	2 21	42 66	21	0.7619	0.7619	HAUS7
cgr-miR-152-5p	XM_015103411.1	173	-24.66	2 22	190 212	20	0.75	0.85	XPNPEP1
cgr-miR-152-5p	XR_001436421.1	176	-24.05	2 21	2801 2824	20	0.75	0.9	LOC106990154
cgr-miR-152-5p	XM_012186996.2	163	-23.5	2 21	3501 3522	19	0.6842	0.8421	CFH
cgr-miR-152-5p	XM_004004013.3	181	-23.5	2 22	3346 3370	22	0.8182	0.8182	UGCG
cgr-miR-152-5p	XM_015098266.1	173	-23.34	2 22	2278 2304	24	0.75	0.75	ABHD13
cgr-miR-152-5p	XM_015093577.1	174	-22.64	2 20	242 264	19	0.8421	0.8421	PID1
cgr-miR-152-5p	XM_015093834.1	168	-22.61	2 17	3943 3967	17	0.8235	0.8824	QSOX2
cgr-miR-152-5p	XM_012184439.2	168	-21.41	2 22	142 164	21	0.7143	0.8095	RCBTB2
cgr-miR-152-5p	XM_015100188.1	152	-21.4	2 14	6698 6720	13	0.8462	0.8462	ZFHX3
cgr-miR-152-5p	XM_012172314.2	161	-20.93	2 22	5701 5728	25	0.64	0.72	PRKCE
cgr-miR-152-5p	XM_012187739.1	171	-20.91	2 22	214 235	21	0.7619	0.8095	HMCN1
cgr-miR-152-5p	XM_012096013.2	165	-20.51	2 18	1504 1527	17	0.8235	0.8235	P2RY6
cgr-miR-152-5p	XM_012106024.2	165	-20.34	2 22	5735 5758	21	0.7143	0.7619	HOOK3
cgr-miR-152-5p	XM_012136501.2	159	-20.21	2 20	3134 3158	20	0.7	0.75	PKP4
cgr-miR-15b-3p	XM_012174723.2	175	-23.58	2 20	601 622	19	0.7895	0.8947	PTGES3
cgr-miR-301a-5p	XM_004006741.2	179	-28.9	2 20	1468 1489	18	0.8333	0.9444	FGD4
cgr-miR-301a-5p	XM_004022244.2	171	-23.95	2 21	2057 2078	20	0.75	0.85	VBP1
cgr-miR-301a-5p	XM_012178837.2	160	-23.6	2 21	170 199	27	0.6667	0.6667	FAM114A2
cgr-miR-301a-5p	XM_004014623.3	164	-23.42	2 21	149 172	21	0.6667	0.8095	NCOA3
cgr-miR-301a-5p	XM_012105081.2	167	-22.73	2 16	9391 9412	14	0.8571	1	TTC3
cgr-miR-301a-5p	XM_015097608.1	176	-22.28	2 17	173 195	16	0.9375	0.9375	COLEC10
cgr-miR-301a-5p	XM_004017534.3	173	-22.2	2 18	124 145	16	0.875	0.9375	FAM198B
cgr-miR-301a-5p	XR_001435314.1	168	-22.02	2 21	1663 1687	22	0.6818	0.8182	LOC105608415
cgr-miR-301a-5p	XR_001434186.1	174	-21.91	2 20	48 68	18	0.8333	0.8889	LOC105611511
cgr-miR-301a-5p	XM_012184027.2	171	-21.71	2 21	1375 1396	20	0.75	0.85	DCAF13
cgr-miR-301a-5p	XM_015096372.1	180	-21.62	2 21	2242 2266	22	0.8182	0.8182	TIFA
cgr-miR-301a-5p	XR_001044628.1	175	-21.51	2 21	32 53	20	0.8	0.85	LOC105606223
cgr-miR-301a-5p	XM_012189780.2	171	-21.28	2 20	1843 1866	20	0.75	0.85	AKTIP
cgr-miR-301a-5p	XR_001436395.1	168	-20.96	2 21	510 532	20	0.75	0.8	LOC105612674
cgr-miR-301a-5p	XM_012148904.2	166	-20.89	2 20	5053 5073	18	0.7222	0.8889	LOC101103458
cgr-miR-301a-5p	XM_012179471.2	162	-20.8	2 20	175 200	22	0.7273	0.7727	ANK2
cgr-miR-301a-5p	XM_012181405.1	175	-20.43	2 21	255 275	19	0.7895	0.8947	USP3
cgr-miR-301a-5p	XM_015100397.1	164	-20.41	2 17	222 245	17	0.8235	0.8235	ATP2C2
cgr-miR-301a-5p	XM_015102685.1	144	-20.35	2 21	920 946	24	0.5833	0.625	C20H6orf89
cgr-miR-301a-5p	XM_012187165.2	166	-20.23	2 20	10690 10710	18	0.7778	0.8333	AHCTF1
cgr-miR-301a-5p	XM_012100784.1	168	-20.23	2 21	216 238	20	0.7	0.85	ADGRF1
cgr-miR-301a-5p	XM_012183618.2	162	-20.05	2 19	1915 1938	19	0.6842	0.8421	TBC1D31
cgr-miR-301a-5p	XM_015103769.1	155	-20.02	2 16	52 73	14	0.7143	0.9286	TCF4
cgr-miR-615-3p	XM_004011821.3	182	-39.3	2 21	174 193	19	0.8947	0.8947	MATN2
cgr-miR-615-3p	XM_015102176.1	168	-34.98	2 21	1252 1275	21	0.7143	0.8095	XPC
cgr-miR-615-3p	XM_012183452.2	164	-33.5	2 21	219 244	23	0.6957	0.7391	LOC105615982
cgr-miR-615-3p	XM_012178101.2	174	-33.27	2 20	98 119	19	0.7895	0.8947	LOC101119987
cgr-miR-615-3p	XM_012174798.2	176	-33.12	2 21	380 403	21	0.7619	0.8571	BLOC1S1
cgr-miR-615-3p	XM_015093012.1	174	-32.65	2 19	340 364	20	0.8	0.85	MSANTD3
cgr-miR-615-3p	XR_001044425.2	156	-31.97	2 21	124 146	20	0.65	0.75	LOC105616690
cgr-miR-615-3p	XM_015091662.1	167	-31.72	2 20	21 44	20	0.75	0.8	PLK3
cgr-miR-615-3p	XM_015096768.1	164	-30.35	2 21	15 40	23	0.6522	0.7826	APC
cgr-miR-615-3p	XM_015102001.1	168	-30.1	2 21	265 289	22	0.7273	0.7727	STRN3
cgr-miR-615-3p	XM_012190376.2	164	-29.99	2 21	2422 2447	23	0.6522	0.7826	MAP4K1
cgr-miR-615-3p	XR_001043131.1	165	-28.99	2 18	86 107	16	0.75	0.9375	LOC105616192
cgr-miR-615-3p	XM_012103045.2	168	-28.9	2 21	302 329	25	0.72	0.72	FGFR2
cgr-miR-615-3p	XM_015095589.1	160	-28.67	2 21	1212 1235	21	0.6667	0.7619	CHERP
cgr-miR-615-3p	XM_004006721.2	165	-28.44	2 20	269 288	18	0.7778	0.8333	EIF3D
cgr-miR-615-3p	XM_015101706.1	160	-28.36	2 21	135 158	21	0.6667	0.7619	MTMR3
cgr-miR-615-3p	XM_012110711.1	163	-28.3	2 21	100 121	20	0.75	0.75	FABP3
cgr-miR-615-3p	XR_001434230.1	164	-28.24	2 21	107 132	23	0.6522	0.7826	LOC106991028
cgr-miR-615-3p	XM_015102722.1	165	-27.78	2 18	1184 1206	17	0.8235	0.8235	LRRC73
cgr-miR-615-3p	XM_012177819.2	157	-27.5	2 21	3 23	21	0.7143	0.7143	PSRC1
cgr-miR-615-3p	XM_015091764.1	156	-27.2	2 18	28 53	20	0.7	0.8	DNMT3L
cgr-miR-615-3p	XM_015104512.1	151	-26.81	2 17	105 125	15	0.6667	0.8667	LOC106991942
cgr-miR-615-3p	XR_001040303.1	160	-26.35	2 21	314 337	21	0.7143	0.7143	LOC101103316
cgr-miR-615-3p	XM_015098400.1	158	-26.25	2 20	2154 2174	18	0.7222	0.7778	ARMC7
cgr-miR-615-3p	XM_015091623.1	161	-25.75	2 19	159 180	18	0.7222	0.8333	SEPT2
cgr-miR-615-3p	XM_004010539.3	158	-25.47	2 19	130 151	17	0.7647	0.7647	FAM96A
cgr-miR-615-3p	NM_001267879.1	154	-25.47	2 16	90 112	16	0.75	0.8125	NFIB
cgr-miR-615-3p	XM_004010604.2	158	-25.46	2 16	159 179	14	0.7857	0.9286	LEO1
cgr-miR-615-3p	XM_012104132.2	164	-25.2	2 17	130 152	16	0.8125	0.875	PARN
cgr-miR-615-3p	XM_004016143.3	159	-25.04	2 20	5 28	20	0.65	0.8	LOC101121371
cgr-miR-615-3p	XR_001436472.1	156	-24.99	2 21	3364 3387	21	0.6667	0.7143	EML3
cgr-miR-615-3p	XM_012180849.2	151	-24.94	2 21	36 57	20	0.65	0.7	PAQR5
cgr-miR-615-3p	XM_012102096.2	150	-24.75	2 21	797 824	25	0.68	0.68	BAD
cgr-miR-615-3p	XM_012098665.2	148	-24.39	2 13	115 137	12	0.8333	0.8333	SIN3A
cgr-miR-615-3p	XM_012179553.2	159	-24.27	2 16	53 75	15	0.8	0.8667	PAPSS1
cgr-miR-615-3p	XM_012189775.2	159	-24.26	2 20	46 69	20	0.7	0.75	CHD9
cgr-miR-615-3p	XM_004007576.3	152	-24.02	2 13	25 46	11	0.9091	0.9091	LOC101107274
cgr-miR-615-3p	XR_001022321.1	156	-23.95	2 17	1038 1059	15	0.7333	0.8667	GTL2
cgr-miR-615-3p	XM_012145311.2	155	-23.92	2 16	74 95	14	0.6429	1	IKZF2
cgr-miR-615-3p	XM_004018510.3	160	-23.9	2 21	82 107	23	0.6957	0.6957	LRRC2
cgr-miR-615-3p	XM_015105228.1	154	-23.8	2 15	490 512	14	0.7857	0.8571	LOC105605891
cgr-miR-615-3p	XM_004016121.3	158	-23.69	2 21	76 96	20	0.7	0.75	PIK3C2A
cgr-miR-615-3p	XM_012177717.2	149	-23.66	2 20	2177 2196	18	0.6667	0.7222	USHBP1
cgr-miR-615-3p	XR_001021511.2	159	-23.57	2 16	3636 3659	16	0.75	0.875	LOC105602763
cgr-miR-615-3p	XM_004002678.3	153	-23.29	2 15	1181 1201	13	0.7692	0.9231	TSTD1
cgr-miR-615-3p	XM_004010982.3	149	-23.29	2 19	3 23	17	0.6471	0.7647	RPUSD2
cgr-miR-615-3p	XR_001433726.1	156	-23.17	2 21	65 88	21	0.5714	0.8095	LOC106990843
cgr-miR-615-3p	XM_004017494.3	152	-22.69	2 21	104 128	22	0.6364	0.6818	DRG1
cgr-miR-615-3p	NM_001202421.1	151	-21.77	2 16	193 214	14	0.7857	0.7857	NUDT9
cgr-miR-615-3p	XM_015100252.1	154	-21.45	2 19	29 53	20	0.65	0.75	PPP5C
cgr-miR-615-3p	XM_015096416.1	150	-21.44	2 16	352 372	14	0.7857	0.7857	CCDC149
cgr-miR-615-3p	XM_012178697.2	154	-21.26	2 16	240 261	15	0.7333	0.8667	PPP2R2B
cgr-miR-615-3p	XM_012095631.1	152	-21.12	2 19	92 112	18	0.6667	0.7778	CCDC58
cgr-miR-615-3p	XM_012095262.1	148	-21.1	2 20	62 80	18	0.6667	0.7222	GTF2E1
cgr-miR-615-3p	XR_001040020.2	146	-20.81	2 15	122 144	14	0.6429	0.8571	LOC105611038
cgr-miR-615-3p	XM_012177198.2	145	-20.43	2 10	342 363	8	1	1	PTN
chi-let-7i-3p	XM_012177726.1	175	-21.05	2 21	1 23	22	0.7727	0.8182	C5H19orf44
chi-miR-1307-5p	XM_012096235.2	154	-24.43	2 16	2595 2610	14	0.7857	0.8571	PAMR1
chi-miR-1307-5p	XM_004002165.3	155	-23.88	2 16	99 118	17	0.7647	0.7647	HS2ST1
chi-miR-1307-5p	XM_015092802.1	146	-23.26	2 15	35 53	15	0.7333	0.7333	BIN1
chi-miR-1307-5p	XM_015091603.1	152	-22.44	2 13	15 31	11	0.9091	0.9091	PPIE
chi-miR-1307-5p	XM_004003299.3	150	-21.4	2 15	168 185	14	0.7857	0.7857	RBP1
chi-miR-1307-5p	XM_012177610.2	147	-20.31	2 12	57 73	10	0.9	0.9	GPSM2
chi-miR-1388-3p	XM_004013831.3	156	-31.88	2 21	12 39	25	0.6	0.72	ANGPTL1
chi-miR-1388-3p	XM_012096120.2	182	-30.61	2 21	55 74	19	0.8947	0.8947	BBOX1
chi-miR-1388-3p	XM_015104371.1	179	-29.5	2 20	208 231	20	0.85	0.85	RHOBTB1
chi-miR-1388-3p	XM_004002156.3	164	-29.07	2 21	2721 2743	20	0.7	0.8	CLCA1
chi-miR-1388-3p	XM_015103984.1	176	-28.89	2 18	1250 1270	16	0.9375	0.9375	METTL26
chi-miR-1388-3p	NM_001163051.1	166	-28.86	2 21	285 305	20	0.75	0.8	PUS1
chi-miR-1388-3p	XM_004021790.3	176	-27.99	2 18	2834 2854	16	0.9375	0.9375	TM2D2
chi-miR-1388-3p	XM_012177731.2	169	-26.9	2 19	1606 1627	18	0.8333	0.8333	HSH2D
chi-miR-1388-3p	XM_015095430.1	167	-26.86	2 21	2625 2646	20	0.75	0.8	LOC101107860
chi-miR-1388-3p	XR_001434331.1	163	-25.91	2 21	926 948	21	0.7143	0.7619	LOC106991068
chi-miR-1388-3p	XM_012102304.1	162	-25.74	2 21	7 32	23	0.7391	0.7826	MS4A10
chi-miR-1388-3p	XM_004020082.3	160	-25.56	2 20	1751 1769	18	0.7778	0.7778	HOGA1
chi-miR-1388-3p	XM_015100685.1	170	-25.51	2 19	145 167	18	0.8333	0.8333	LOC105601907
chi-miR-1388-3p	XM_015092136.1	167	-23.99	2 20	72 96	21	0.7143	0.8095	TRMT13
chi-miR-1388-3p	XM_012106660.1	156	-23.95	2 21	4243 4265	20	0.65	0.75	SMC1A
chi-miR-1388-3p	XM_015098100.1	164	-23.86	2 21	1470 1496	24	0.7083	0.7083	SUPT20H
chi-miR-1388-3p	XM_004012727.3	158	-23.56	2 21	1687 1706	19	0.6842	0.7895	SLC47A2
chi-miR-1388-3p	XM_012184661.2	160	-23.3	2 17	112 134	16	0.75	0.875	FLT3
chi-miR-1388-3p	XR_001022707.2	163	-23.28	2 17	1255 1278	17	0.8235	0.8824	LOC105603519
chi-miR-1388-3p	XM_015098737.1	172	-23.04	2 21	140 166	24	0.7083	0.7917	CBX1
chi-miR-1388-3p	XM_012186641.2	147	-23	2 21	1035 1062	25	0.6	0.68	CEP112
chi-miR-1388-3p	XM_015096560.1	160	-22.99	2 21	1136 1159	21	0.6667	0.7619	MTHFD2L
chi-miR-1388-3p	XR_001041858.2	160	-22.54	2 21	76 101	23	0.6522	0.7391	LOC105607019
chi-miR-1388-3p	XM_012095238.2	158	-22.52	2 15	1593 1614	13	0.7692	1	LOC105602104
chi-miR-1388-3p	XM_004021485.3	160	-22.05	2 21	1177 1200	21	0.7143	0.7143	ADK
chi-miR-1388-3p	XM_015097337.1	158	-21.81	2 21	55 74	19	0.6842	0.7895	DSE
chi-miR-1388-3p	XM_012105252.2	156	-21.68	2 17	3536 3560	18	0.7222	0.7778	DNAJB12
chi-miR-1388-3p	XM_015104859.1	164	-21.54	2 17	968 990	16	0.8125	0.875	ATP6AP2
chi-miR-1388-3p	XM_015098176.1	163	-21.52	2 21	4042 4062	19	0.6842	0.8421	LOC101115632
chi-miR-1388-3p	XM_004013075.2	157	-21.4	2 18	639 661	17	0.7059	0.8235	OXLD1
chi-miR-1388-3p	XM_012100089.2	164	-21.36	2 21	90 114	22	0.7273	0.7273	LOC105603545
chi-miR-1388-3p	XM_012179910.2	152	-21.21	2 17	366 390	18	0.6667	0.7778	ATP10D
chi-miR-1388-3p	XM_012188885.2	164	-21.2	2 17	958 981	17	0.7647	0.8824	CDH26
chi-miR-1388-3p	XM_015101040.1	167	-20.94	2 20	234 260	23	0.7391	0.7391	DENND5A
chi-miR-1388-3p	XM_015095362.1	148	-20.91	2 17	220 245	19	0.6842	0.6842	LOC101122689
chi-miR-1388-3p	XM_004023456.3	160	-20.78	2 21	4863 4888	23	0.6957	0.6957	LOC101105244
chi-miR-1388-3p	XM_004004926.3	159	-20.43	2 21	2967 2988	20	0.7	0.75	CNOT9
chi-miR-1388-3p	XM_004004335.3	151	-20.3	2 20	1142 1167	22	0.6364	0.6818	FAM122A
chi-miR-1388-3p	XM_004007893.3	160	-20.25	2 18	1753 1773	16	0.75	0.875	ELMO1
chi-miR-1388-3p	XM_015100674.1	162	-20.09	2 19	102 124	18	0.7778	0.7778	LOC101111046
chi-miR-1388-3p	XR_001435750.1	162	-20.09	2 19	145 167	18	0.7778	0.7778	LOC106990747
chi-miR-1388-3p	XM_015096435.1	160	-20.07	2 18	216 237	17	0.7647	0.8235	ARAP2
chi-miR-147-5p	XM_015104805.1	168	-25	2 18	1664 1688	19	0.8421	0.8421	AP1S2
chi-miR-147-5p	XM_004015048.2	171	-24.9	2 17	2083 2103	15	0.9333	0.9333	DYNC1LI2
chi-miR-147-5p	XM_004007945.3	180	-23.47	2 21	124 147	21	0.8095	0.8571	SNX10
chi-miR-147-5p	XM_015099599.1	169	-23.31	2 19	569 590	18	0.7778	0.8889	CUBN
chi-miR-147-5p	XM_004011852.3	175	-22.77	2 20	2776 2797	18	0.8333	0.8889	MMP16
chi-miR-147-5p	XM_004021060.3	148	-21.85	2 21	4897 4921	22	0.6364	0.6364	RBAK
chi-miR-147-5p	XR_001434582.1	172	-20.84	2 21	1405 1427	20	0.8	0.8	LOC106991131
chi-miR-147-5p	XM_004012924.2	147	-20.82	2 20	331 348	18	0.6667	0.7222	STAT5B
chi-miR-147-5p	XM_015093828.1	158	-20.77	2 21	64 83	19	0.7368	0.7368	SNAPC4
chi-miR-147-5p	XM_004018525.3	167	-20.59	2 21	1345 1365	19	0.7368	0.8421	SEC13
chi-miR-147-5p	XM_012126174.2	171	-20.24	2 21	6455 6477	21	0.7619	0.8095	CCDC171
chi-miR-148a-5p	XR_001435866.1	175	-23.8	2 20	4439 4461	19	0.7895	0.8947	ADAMTS6
chi-miR-148a-5p	XM_012184234.2	179	-23.1	2 20	1728 1752	21	0.8095	0.8571	LRRC14
chi-miR-148a-5p	XM_012178914.1	176	-22.74	2 21	278 302	22	0.7727	0.8182	DHFR
chi-miR-148a-5p	XM_004004338.3	168	-21.95	2 21	2286 2310	22	0.7273	0.7727	LOC101108887
chi-miR-330-5p	XM_012106147.2	174	-31.39	2 19	66 85	17	0.8235	0.9412	LOC105605313
chi-miR-330-5p	XR_001435112.1	169	-31.17	2 19	497 517	19	0.7895	0.8421	LOC106990507
chi-miR-330-5p	XM_004008971.2	166	-30.13	2 19	1404 1423	17	0.7647	0.8824	SLC6A7
chi-miR-330-5p	XM_012175938.1	177	-29.74	2 19	12447 12465	17	0.8824	0.9412	APOB
chi-miR-330-5p	XR_001435895.1	154	-29.19	2 19	719 741	20	0.65	0.75	LOC106991670
chi-miR-330-5p	XM_015093529.1	162	-28.91	2 19	26 47	19	0.6316	0.8947	AAMP
chi-miR-330-5p	XM_004003604.3	166	-28.77	2 19	28 49	19	0.7368	0.8421	LOC101106229
chi-miR-330-5p	XM_004010821.2	166	-28.63	2 19	203 222	17	0.7647	0.8824	SNW1
chi-miR-330-5p	XM_015103231.1	161	-28.31	2 19	1734 1757	21	0.7143	0.8095	CTTN
chi-miR-330-5p	XM_012105665.2	164	-27.25	2 18	464 482	16	0.8125	0.875	LOC101106394
chi-miR-330-5p	XM_012106715.2	154	-27.02	2 19	1942 1963	19	0.6316	0.7895	PPP1R3F
chi-miR-330-5p	XM_004002171.3	169	-26.85	2 18	1487 1507	17	0.8235	0.8824	LOC101119517
chi-miR-330-5p	XM_015102462.1	170	-26.76	2 19	2631 2651	18	0.8333	0.8333	SLC6A20
chi-miR-330-5p	XM_004014633.3	166	-26.65	2 19	22 43	19	0.7368	0.8421	UBE2V1
chi-miR-330-5p	XM_015104119.1	170	-26.63	2 19	1550 1570	18	0.8333	0.8333	EEF2K
chi-miR-330-5p	XM_012188978.1	170	-26.59	2 19	83 104	19	0.7895	0.8421	SLC52A3
chi-miR-330-5p	XR_001436683.1	165	-26.43	2 19	140 158	17	0.7647	0.8824	LOC105610135
chi-miR-330-5p	XM_004014239.3	154	-26.27	2 16	3759 3781	17	0.7647	0.8235	LOC101108937
chi-miR-330-5p	XM_012185115.1	148	-25.59	2 19	1591 1609	18	0.6667	0.7222	SHMT1
chi-miR-330-5p	XM_004016315.3	154	-25.5	2 17	4915 4935	17	0.7647	0.8235	C2CD3
chi-miR-330-5p	XR_001043573.2	166	-25.48	2 19	4129 4149	18	0.7778	0.8333	CDK12
chi-miR-330-5p	XM_012185981.2	162	-25.46	2 19	1189 1211	20	0.75	0.75	PRR15L
chi-miR-330-5p	XM_012113112.1	160	-25.32	2 19	4028 4052	22	0.7727	0.7727	SNX30
chi-miR-330-5p	XR_001435711.1	162	-25.12	2 19	74 95	19	0.7368	0.7895	LOC105607560
chi-miR-330-5p	XM_012099918.1	165	-25.04	2 19	5920 5939	18	0.7222	0.8889	LOC101108428
chi-miR-330-5p	XM_004008955.2	165	-25.02	2 19	735 753	17	0.7647	0.8824	GRPEL2
chi-miR-330-5p	XM_004001806.3	161	-24.86	2 19	821 843	20	0.75	0.8	MRPS15
chi-miR-330-5p	XM_004009071.3	162	-24.82	2 19	191 211	18	0.7778	0.7778	HAPLN1
chi-miR-330-5p	XM_015096658.1	159	-24.73	2 17	181 199	15	0.8	0.8667	HTRA3
chi-miR-330-5p	XM_012096332.2	159	-24.72	2 18	4729 4746	16	0.75	0.875	PHF21A
chi-miR-330-5p	XR_001024315.2	157	-24.62	2 18	2296 2315	16	0.75	0.8125	SUMF2
chi-miR-330-5p	XM_012184457.2	157	-24.47	2 19	6035 6055	19	0.6316	0.8421	FNDC3A
chi-miR-330-5p	XM_015098701.1	162	-24.45	2 19	2701 2720	17	0.7059	0.8824	MYCBPAP
chi-miR-330-5p	XM_004009585.3	165	-24.43	2 19	437 460	21	0.7619	0.8095	MAD2L1
chi-miR-330-5p	XM_015097024.1	165	-24.35	2 19	2564 2582	17	0.7647	0.8824	ZNF280D
chi-miR-330-5p	XR_001434473.1	161	-24.33	2 19	3479 3497	17	0.7059	0.8824	PHTF2
chi-miR-330-5p	XM_004008695.3	162	-24.33	2 19	858 879	19	0.7368	0.7895	NOP16
chi-miR-330-5p	XM_012096791.1	165	-24.27	2 19	2347 2365	17	0.8235	0.8235	NAIP
chi-miR-330-5p	XM_015096057.1	162	-24.26	2 19	5473 5492	17	0.7647	0.8235	KDM3B
chi-miR-330-5p	XM_015096174.1	166	-24.24	2 19	25 45	18	0.7778	0.8333	ATP10B
chi-miR-330-5p	XM_012175178.2	166	-24.13	2 19	279 301	20	0.7	0.85	ETFRF1
chi-miR-330-5p	XR_001029579.2	164	-23.7	2 19	732 750	18	0.7778	0.8333	LOC105608303
chi-miR-330-5p	XM_012144605.2	169	-23.66	2 19	8050 8069	18	0.8333	0.8333	MAP2
chi-miR-330-5p	XM_004019528.2	158	-23.64	2 19	2899 2919	18	0.6667	0.8333	SRPRA
chi-miR-330-5p	XM_004003303.3	161	-23.55	2 19	702 721	18	0.7222	0.8333	FAIM
chi-miR-330-5p	XM_012104271.1	165	-23.46	2 18	1797 1818	18	0.7778	0.8333	EARS2
chi-miR-330-5p	XM_012121397.2	148	-23.44	2 18	3353 3371	16	0.6875	0.75	RGP1
chi-miR-330-5p	XM_015094199.1	154	-23.44	2 19	3140 3162	20	0.65	0.75	STRBP
chi-miR-330-5p	XM_015096750.1	161	-23.42	2 18	7096 7116	17	0.7059	0.8824	FOXN3
chi-miR-330-5p	XM_012184985.2	153	-23.42	2 18	604 625	18	0.6667	0.7778	FCRLA
chi-miR-330-5p	XM_015104195.1	161	-23.32	2 19	218 237	18	0.7222	0.8333	NCF1
chi-miR-330-5p	XM_015094664.1	166	-23.24	2 19	1750 1770	18	0.7778	0.8333	BIN2
chi-miR-330-5p	XM_004010186.3	145	-23.24	2 19	32 53	20	0.6	0.7	ATG12
chi-miR-330-5p	XM_015096660.1	161	-23.08	2 19	2293 2311	17	0.7647	0.8235	GRK4
chi-miR-330-5p	XM_012180016.2	155	-23.03	2 18	32 50	17	0.7059	0.8235	HOPX
chi-miR-330-5p	XM_012181196.1	159	-22.99	2 17	758 776	15	0.8	0.8667	INAFM2
chi-miR-330-5p	XM_015097160.1	161	-22.96	2 18	60 82	19	0.7368	0.7895	DPF3
chi-miR-330-5p	XM_015091674.1	160	-22.96	2 18	297 316	17	0.7647	0.8235	LOC101113817
chi-miR-330-5p	XM_015094111.1	161	-22.94	2 18	2070 2089	16	0.8125	0.8125	ABO
chi-miR-330-5p	XM_012106593.2	168	-22.85	2 19	1968 1986	18	0.8333	0.8333	VSIG4
chi-miR-330-5p	XM_015092067.1	146	-22.67	2 19	7 29	20	0.6	0.7	LOC105614727
chi-miR-330-5p	XM_015103513.1	162	-22.61	2 19	379 399	18	0.7778	0.7778	FUOM
chi-miR-330-5p	XM_004023112.3	153	-22.52	2 18	231 252	18	0.7222	0.7222	LOC101118429
chi-miR-330-5p	XM_012170490.2	155	-22.44	2 17	2472 2490	15	0.8	0.8	LIMS1
chi-miR-330-5p	XR_001028148.2	151	-22.24	2 17	96 114	15	0.7333	0.8	LOC105607575
chi-miR-330-5p	XM_012186528.2	161	-22.19	2 19	122 141	18	0.7778	0.7778	PRPSAP1
chi-miR-330-5p	XM_015097419.1	157	-22.18	2 19	367 387	19	0.7368	0.7368	AHI1
chi-miR-330-5p	XM_012179216.1	161	-22.17	2 18	292 311	16	0.8125	0.8125	MAB21L3
chi-miR-330-5p	XM_012149595.1	156	-22.11	2 17	2882 2901	15	0.7333	0.8667	LOC101115435
chi-miR-330-5p	XR_001435679.1	162	-22.11	2 19	41 60	17	0.7647	0.8235	LOC106991594
chi-miR-330-5p	XR_001434282.1	168	-22.05	2 19	4002 4020	18	0.8333	0.8333	LOC106991042
chi-miR-330-5p	XM_015101358.1	156	-21.98	2 18	123 141	16	0.6875	0.875	CEP72
chi-miR-330-5p	NM_001142892.1	150	-21.96	2 19	681 701	18	0.6667	0.7222	NFIL3
chi-miR-330-5p	XR_001042100.1	159	-21.95	2 17	22 40	15	0.8	0.8667	LOC105609600
chi-miR-330-5p	NM_001142887.1	158	-21.85	2 19	158 180	20	0.7	0.75	BTG1
chi-miR-330-5p	XM_015094194.1	145	-21.75	2 19	995 1020	23	0.6522	0.6522	ARPC5L
chi-miR-330-5p	XM_004007748.3	158	-21.72	2 19	3345 3369	22	0.6818	0.7273	C1GALT1
chi-miR-330-5p	XM_015097225.1	159	-21.71	2 19	288 305	18	0.7778	0.7778	NRDE2
chi-miR-330-5p	XM_012101275.2	147	-21.7	2 19	248 264	17	0.6471	0.7647	TBC1D7
chi-miR-330-5p	XM_012175489.2	148	-21.55	2 18	12 31	17	0.6471	0.7647	C1RL
chi-miR-330-5p	XM_012099422.1	153	-21.53	2 19	310 329	18	0.6667	0.7778	ULK4
chi-miR-330-5p	XM_015096565.1	158	-21.5	2 19	155 177	20	0.7	0.75	MTHFD2L
chi-miR-330-5p	XM_004022124.3	150	-21.47	2 16	3199 3217	14	0.7857	0.7857	ELK1
chi-miR-330-5p	XM_012095278.2	165	-21.47	2 19	171 189	17	0.8235	0.8235	ANKRD49
chi-miR-330-5p	XM_004009088.3	158	-21.43	2 19	5213 5235	20	0.7	0.75	PCSK1
chi-miR-330-5p	XM_004018336.3	152	-21.4	2 19	87 107	19	0.6842	0.7895	UBA3
chi-miR-330-5p	XM_012104368.2	166	-21.37	2 19	407 429	20	0.75	0.8	TMEM219
chi-miR-330-5p	XM_012163993.1	150	-21.34	2 19	50 72	20	0.65	0.7	RNF144A
chi-miR-330-5p	XM_012182857.2	157	-21.31	2 19	3096 3115	18	0.7222	0.7778	ARHGAP18
chi-miR-330-5p	XR_001025199.2	155	-21.29	2 19	2722 2738	17	0.7059	0.8235	LOC105605487
chi-miR-330-5p	XM_015102219.1	158	-21.27	2 19	805 826	19	0.6842	0.7895	GLB1
chi-miR-330-5p	XM_012098072.2	148	-21.24	2 17	4516 4538	18	0.6111	0.7778	LIMK2
chi-miR-330-5p	XM_012096750.2	154	-21.06	2 19	64 83	17	0.6471	0.8235	GFM2
chi-miR-330-5p	XM_012100369.2	157	-21.05	2 19	1203 1222	18	0.7222	0.7778	KLHL18
chi-miR-330-5p	XM_015094122.1	154	-21.04	2 19	1131 1151	18	0.7222	0.7222	TTF1
chi-miR-330-5p	XR_001020896.1	154	-21.03	2 19	1278 1297	17	0.7059	0.7647	LOC105602300
chi-miR-330-5p	XM_012158740.2	154	-20.98	2 19	916 936	18	0.6667	0.7778	HPCAL1
chi-miR-330-5p	XM_012179178.1	153	-20.98	2 18	2439 2458	16	0.75	0.75	RGL3
chi-miR-330-5p	XM_015093612.1	152	-20.98	2 19	2950 2967	17	0.6471	0.8235	S100PBP
chi-miR-330-5p	XR_001435750.1	159	-20.95	2 19	164 180	17	0.7647	0.8235	LOC106990747
chi-miR-330-5p	XM_015096414.1	156	-20.94	2 17	4287 4306	15	0.8	0.8	PPARGC1A
chi-miR-330-5p	XR_001025180.2	158	-20.85	2 19	263 283	18	0.7222	0.7778	LOC105605462
chi-miR-330-5p	XM_012097391.2	150	-20.81	2 16	1933 1954	16	0.75	0.8125	MASP1
chi-miR-330-5p	XM_004012990.3	161	-20.76	2 19	3200 3219	18	0.7778	0.7778	EFTUD2
chi-miR-330-5p	XM_015102294.1	152	-20.75	2 17	241 262	17	0.7059	0.7647	LOC101120022
chi-miR-330-5p	XM_015103702.1	155	-20.73	2 18	110 127	16	0.75	0.8125	SETBP1
chi-miR-330-5p	XM_015102535.1	149	-20.7	2 19	1450 1469	18	0.6111	0.7778	LOC105614324
chi-miR-330-5p	XM_015103330.1	148	-20.68	2 19	1809 1826	17	0.6471	0.7647	FRA10AC1
chi-miR-330-5p	XR_001033233.2	154	-20.55	2 19	586 606	18	0.6667	0.7778	LOC105610593
chi-miR-330-5p	XM_004009544.3	159	-20.49	2 18	3224 3241	16	0.8125	0.8125	CCNJL
chi-miR-330-5p	XM_012176819.2	153	-20.48	2 19	709 728	18	0.6667	0.7778	ANLN
chi-miR-330-5p	XR_001028453.2	156	-20.48	2 18	83 102	17	0.7059	0.8235	LOC105607732
chi-miR-330-5p	XM_015100268.1	158	-20.47	2 19	122 144	20	0.65	0.8	TULP2
chi-miR-330-5p	XM_015100027.1	155	-20.41	2 19	208 225	17	0.7647	0.8235	ZNF575
chi-miR-330-5p	XM_004018249.3	143	-20.39	2 18	2943 2960	16	0.625	0.75	TRAK1
chi-miR-330-5p	XM_015105192.1	153	-20.33	2 18	921 941	17	0.7059	0.7647	GTPBP6
chi-miR-330-5p	XM_015092220.1	145	-20.27	2 18	4963 4982	16	0.625	0.75	OTUD7B
chi-miR-330-5p	XM_012178582.1	154	-20.25	2 17	148 165	15	0.8	0.8	SIL1
chi-miR-330-5p	XM_015096008.1	156	-20.24	2 18	1643 1661	16	0.75	0.8125	MISP
chi-miR-330-5p	XM_012098813.2	159	-20.12	2 18	585 602	16	0.8125	0.8125	RALGAPA1
chi-miR-330-5p	XM_015096983.1	153	-20.06	2 18	188 208	17	0.6471	0.8235	RBPMS2
chi-miR-330-5p	XM_012097892.2	161	-20.02	2 19	11596 11619	21	0.7619	0.7619	HECTD4
chi-miR-335-3p	XR_001042608.1	173	-22.8	2 18	828 851	18	0.8333	0.8889	LOC105616010
chi-miR-335-3p	XM_015099983.1	184	-22.5	2 21	1937 1960	21	0.8571	0.8571	ZNF565
chi-miR-335-3p	XM_015094200.1	171	-22.09	2 21	1867 1888	20	0.8	0.8	STRBP
chi-miR-335-3p	XM_004006172.3	170	-21.15	2 20	1106 1130	21	0.8095	0.8095	KCNIP3
chi-miR-361-3p	XM_012094927.1	160	-32.84	2 21	238 263	23	0.6522	0.7391	ZNF329
chi-miR-361-3p	XM_015098597.1	182	-32.44	2 21	198 217	19	0.8947	0.8947	CHRNE
chi-miR-361-3p	XM_012190400.2	171	-32.06	2 21	3283 3304	20	0.75	0.85	SUPT5H
chi-miR-361-3p	XR_001434494.1	163	-32.02	2 20	11383 11407	21	0.6667	0.8095	LOC106991099
chi-miR-361-3p	XM_015104170.1	174	-31.52	2 21	98 117	19	0.7895	0.8947	SEPT1
chi-miR-361-3p	XM_012103052.2	175	-31.22	2 21	1815 1838	22	0.7727	0.8182	ATE1
chi-miR-361-3p	XM_015096998.1	171	-30.59	2 21	131 152	20	0.75	0.85	C2CD4B
chi-miR-361-3p	XM_012174052.1	176	-30.49	2 21	319 340	19	0.7895	0.8947	TMTC3
chi-miR-361-3p	XM_015094711.1	171	-30.11	2 20	350 372	19	0.7895	0.8421	PCED1B
chi-miR-361-3p	XM_004002295.3	167	-29.77	2 21	772 793	20	0.65	0.9	LOC101108705
chi-miR-361-3p	XM_012179628.1	176	-29.66	2 21	6 28	20	0.8	0.85	LOC101111713
chi-miR-361-3p	XM_012179465.2	163	-29.29	2 20	12475 12496	18	0.6667	0.8889	ANK2
chi-miR-361-3p	XM_004012429.3	172	-29.15	2 21	3589 3611	20	0.7	0.9	MYO19
chi-miR-361-3p	XM_012096773.2	168	-29.09	2 21	2668 2693	23	0.7391	0.7391	TMEM171
chi-miR-361-3p	XM_015099422.1	159	-29.05	2 20	1392 1415	20	0.65	0.8	LOC101114718
chi-miR-361-3p	XM_012102605.2	165	-28.97	2 20	74 93	18	0.7222	0.8889	CEP70
chi-miR-361-3p	XM_012107550.2	176	-28.96	2 21	423 446	21	0.7143	0.9048	TMEM164
chi-miR-361-3p	XM_015101326.1	160	-28.52	2 21	157 180	21	0.6667	0.7619	RAI14
chi-miR-361-3p	XR_001024112.1	166	-28.48	2 20	2205 2225	18	0.7778	0.8333	LOC105604551
chi-miR-361-3p	XM_015101878.1	170	-28.43	2 20	8338 8360	20	0.75	0.85	CHD2
chi-miR-361-3p	NM_001130154.1	168	-28.41	2 18	1103 1124	17	0.8235	0.8824	ADRB2
chi-miR-361-3p	XM_012097602.2	167	-28.4	2 21	7606 7628	21	0.7143	0.8095	ZNF605
chi-miR-361-3p	XM_015103206.1	167	-28.33	2 21	4657 4680	22	0.7273	0.7727	PC
chi-miR-361-3p	XM_012185221.2	176	-28.31	2 21	6401 6423	20	0.8	0.85	CLTC
chi-miR-361-3p	XM_015099279.1	163	-28.24	2 21	1263 1284	20	0.7	0.8	LOC101104843
chi-miR-361-3p	XM_015095002.1	160	-28.22	2 21	3730 3755	23	0.6087	0.7826	ERC1
chi-miR-361-3p	XM_004018241.2	167	-28.19	2 20	2191 2214	20	0.65	0.9	ENTPD3
chi-miR-361-3p	XM_012187488.2	161	-27.91	2 21	5311 5330	20	0.75	0.75	CASP9
chi-miR-361-3p	XM_012163329.2	157	-27.89	2 20	36 55	18	0.6667	0.8333	STRBP
chi-miR-361-3p	XM_015091739.1	160	-27.88	2 21	290 317	25	0.64	0.72	EIF2B5
chi-miR-361-3p	XM_012126141.2	168	-27.67	2 21	1138 1163	23	0.7391	0.7391	SNAPC3
chi-miR-361-3p	XM_004021030.3	162	-27.35	2 20	236 256	18	0.7222	0.8333	ZNF655
chi-miR-361-3p	XM_012133974.2	160	-27.07	2 21	1308 1333	23	0.6957	0.6957	METTL8
chi-miR-361-3p	XM_012164685.2	166	-26.96	2 20	151 171	18	0.7222	0.8889	TRIB2
chi-miR-361-3p	XM_015103267.1	168	-26.87	2 21	1355 1377	20	0.7	0.85	HHEX
chi-miR-361-3p	XR_001044464.2	163	-26.73	2 21	1232 1252	19	0.6842	0.8421	LOC105613248
chi-miR-361-3p	XR_001436037.1	163	-26.72	2 21	1726 1746	19	0.7368	0.7895	PGPEP1L
chi-miR-361-3p	XM_012176670.2	156	-26.66	2 21	5 30	23	0.6087	0.7391	SRPK2
chi-miR-361-3p	XM_012181624.2	165	-26.61	2 19	240 260	17	0.7647	0.8824	FBN1
chi-miR-361-3p	XM_004006136.3	169	-26.6	2 21	4990 5009	20	0.8	0.8	EIF5B
chi-miR-361-3p	XR_001435266.1	148	-26.57	2 21	128 152	22	0.5455	0.7273	LOC106991412
chi-miR-361-3p	XM_004012586.3	162	-26.55	2 19	197 220	19	0.6842	0.8421	MIS12
chi-miR-361-3p	XM_015101569.1	175	-26.53	2 20	1149 1172	20	0.8	0.85	STX2
chi-miR-361-3p	XM_012116025.2	171	-26.52	2 21	3819 3840	20	0.75	0.85	NOL8
chi-miR-361-3p	XM_012182692.2	165	-26.51	2 19	352 373	18	0.7778	0.8333	QRSL1
chi-miR-361-3p	XM_012180482.2	164	-26.47	2 21	4211 4237	24	0.6667	0.75	UBE2K
chi-miR-361-3p	XM_012106219.2	165	-26.44	2 20	663 682	18	0.7778	0.8333	EVA1B
chi-miR-361-3p	XM_015095481.1	166	-26.41	2 21	13 33	20	0.7	0.85	ZNF879
chi-miR-361-3p	XR_001043348.2	167	-26.36	2 20	322 345	20	0.65	0.9	LOC101114032
chi-miR-361-3p	XM_012099820.2	164	-26.29	2 20	1256 1274	18	0.7778	0.8333	ABHD6
chi-miR-361-3p	XM_015096734.1	158	-26.16	2 19	4802 4824	18	0.6667	0.8333	PIF1
chi-miR-361-3p	XM_012103788.1	159	-26.09	2 20	6286 6310	21	0.6667	0.7619	NEDD4L
chi-miR-361-3p	XM_012104099.2	155	-26.08	2 21	265 285	19	0.6316	0.7895	ATF7IP2
chi-miR-361-3p	XM_015095710.1	162	-25.69	2 20	3723 3744	19	0.6842	0.8421	RGMB
chi-miR-361-3p	XR_001043345.2	160	-25.69	2 21	2367 2392	23	0.6522	0.7391	LOC105613604
chi-miR-361-3p	XM_004004010.3	155	-25.63	2 20	4 26	19	0.5789	0.8421	HSDL2
chi-miR-361-3p	XM_004006670.2	159	-25.39	2 20	2550 2571	18	0.6111	0.8889	DRAM1
chi-miR-361-3p	XM_004007292.3	155	-25.38	2 20	5315 5341	23	0.6522	0.6957	MTA3
chi-miR-361-3p	XM_015104174.1	158	-25.32	2 20	36 58	20	0.65	0.8	SETD1A
chi-miR-361-3p	XR_001033255.2	166	-25.32	2 20	3410 3432	20	0.75	0.8	LOC105610606
chi-miR-361-3p	XM_004004862.3	158	-25.24	2 15	137 159	14	0.7857	0.9286	CPO
chi-miR-361-3p	XM_015103089.1	166	-25.08	2 20	2449 2471	20	0.75	0.8	E2F8
chi-miR-361-3p	XM_012095568.2	163	-25.01	2 21	20 40	19	0.6842	0.8421	HMBS
chi-miR-361-3p	XM_012099306.2	159	-24.99	2 20	3536 3560	21	0.6667	0.7619	PLD1
chi-miR-361-3p	XM_012107364.2	159	-24.99	2 21	190 215	23	0.6957	0.7391	GRIA3
chi-miR-361-3p	XR_001024427.2	154	-24.99	2 15	1185 1208	15	0.8	0.8	LOC105604839
chi-miR-361-3p	XM_012190042.1	163	-24.95	2 21	14533 14554	20	0.7	0.8	NFAT5
chi-miR-361-3p	XM_004003224.2	157	-24.89	2 18	1096 1121	20	0.7	0.75	SSR3
chi-miR-361-3p	XM_015100535.1	158	-24.86	2 20	62 83	19	0.6316	0.8421	ZNF19
chi-miR-361-3p	XM_015101270.1	155	-24.84	2 20	2027 2050	20	0.7	0.7	NLN
chi-miR-361-3p	XM_015101084.1	160	-24.8	2 21	3607 3633	24	0.625	0.75	UVRAG
chi-miR-361-3p	XM_012118171.2	169	-24.8	2 20	2633 2654	20	0.8	0.8	UBAP1
chi-miR-361-3p	XR_001039508.2	158	-24.75	2 15	128 149	13	0.8462	0.9231	LOC105608590
chi-miR-361-3p	XM_012108245.2	156	-24.67	2 21	30 54	22	0.6818	0.6818	LOC101111174
chi-miR-361-3p	XR_001434965.1	168	-24.55	2 19	8653 8673	18	0.8333	0.8333	LOC105606998
chi-miR-361-3p	XM_015102840.1	159	-24.41	2 20	20566 20588	19	0.6842	0.7895	ATXN1
chi-miR-361-3p	XM_004006298.3	156	-24.34	2 21	619 645	24	0.625	0.7083	PRR13
chi-miR-361-3p	XM_012188508.2	162	-24.29	2 19	1 23	20	0.75	0.75	MGME1
chi-miR-361-3p	XM_004006810.2	162	-24.21	2 20	1197 1220	21	0.6667	0.8095	RERGL
chi-miR-361-3p	XM_004013646.3	162	-24.17	2 21	1720 1739	19	0.7368	0.7895	TFB2M
chi-miR-361-3p	XM_004004066.2	165	-24.09	2 19	2650 2673	20	0.75	0.8	SPTLC1
chi-miR-361-3p	XM_004021394.2	167	-24.02	2 21	239 262	22	0.6818	0.8182	ZNF365
chi-miR-361-3p	XR_001433702.1	151	-24	2 20	471 495	21	0.6667	0.6667	LOC106990829
chi-miR-361-3p	XM_012144913.2	155	-23.99	2 21	4194 4214	19	0.6316	0.7895	KANSL1L
chi-miR-361-3p	XM_012122819.2	163	-23.91	2 21	11730 11751	20	0.65	0.85	TRPM6
chi-miR-361-3p	XM_012181096.1	154	-23.83	2 19	124 147	19	0.6842	0.7368	RFX5
chi-miR-361-3p	XM_004008768.3	158	-23.77	2 20	1173 1194	19	0.7368	0.7368	CNN2
chi-miR-361-3p	XM_015100228.1	156	-23.75	2 21	2117 2140	21	0.5714	0.8095	CADM4
chi-miR-361-3p	XM_012188462.2	163	-23.63	2 21	205 227	21	0.7143	0.7619	ARHGAP12
chi-miR-361-3p	XM_004009639.3	151	-23.5	2 21	143 164	20	0.65	0.7	PAPSS1
chi-miR-361-3p	XM_012182029.1	159	-23.45	2 21	1614 1634	19	0.6316	0.8421	ENTPD5
chi-miR-361-3p	XM_015101597.1	154	-23.45	2 19	2425 2449	20	0.6	0.8	PITPNM2
chi-miR-361-3p	XM_015104340.1	155	-23.23	2 21	13112 13133	20	0.65	0.75	LYST
chi-miR-361-3p	XM_012183478.2	160	-23.23	2 21	760 781	19	0.5789	0.8947	MRPL24
chi-miR-361-3p	XM_015094442.1	159	-23.17	2 21	6304 6327	22	0.6364	0.7727	LTBP1
chi-miR-361-3p	XM_004022127.3	162	-23.16	2 19	1442 1466	20	0.7	0.8	CFP
chi-miR-361-3p	XM_015092806.1	152	-23.06	2 21	114 137	21	0.5714	0.7619	LOC105611819
chi-miR-361-3p	XM_015095375.1	148	-22.98	2 20	6849 6867	18	0.6111	0.7778	FLNC
chi-miR-361-3p	XR_001042426.2	157	-22.93	2 19	228 248	17	0.7059	0.8235	LOC105609224
chi-miR-361-3p	XM_012162160.2	159	-22.85	2 21	4599 4619	19	0.6316	0.8421	PTGFR
chi-miR-361-3p	XM_004017491.3	149	-22.82	2 14	1739 1760	12	0.6667	1	LIMK2
chi-miR-361-3p	XM_004017743.3	151	-22.82	2 21	6917 6942	24	0.5833	0.7083	ABHD2
chi-miR-361-3p	XM_015092177.1	150	-22.78	2 15	1 23	14	0.7857	0.7857	LRIG2
chi-miR-361-3p	XM_015099004.1	154	-22.78	2 21	3681 3702	21	0.6667	0.7143	CAPN2
chi-miR-361-3p	XM_012175273.1	151	-22.77	2 16	33 56	16	0.75	0.75	PLEKHA5
chi-miR-361-3p	XM_012095743.2	157	-22.7	2 20	325 344	18	0.6667	0.8333	TEAD1
chi-miR-361-3p	XM_012184467.1	157	-22.55	2 18	193 215	17	0.7059	0.8235	CD84
chi-miR-361-3p	XM_015098537.1	158	-22.49	2 19	7226 7250	20	0.6	0.85	KIAA0100
chi-miR-361-3p	XM_012182752.2	158	-22.35	2 21	5364 5384	20	0.65	0.8	FHL5
chi-miR-361-3p	XM_004007750.3	158	-22.32	2 20	27 47	18	0.6667	0.8333	RPA3
chi-miR-361-3p	XM_015097515.1	163	-22.23	2 17	4376 4396	15	0.8667	0.8667	MAP3K4
chi-miR-361-3p	XM_012188023.2	157	-22.11	2 20	212 232	19	0.7368	0.7368	ZNF654
chi-miR-361-3p	XM_012094998.2	159	-22.05	2 20	4016 4038	19	0.6842	0.7895	LOC101103417
chi-miR-361-3p	XM_012101848.2	164	-22.02	2 21	2632 2658	24	0.6667	0.75	CCDC15
chi-miR-361-3p	XM_015098041.1	160	-21.97	2 21	158 185	25	0.64	0.72	DIAPH3
chi-miR-361-3p	NM_001202852.1	150	-21.88	2 21	211 230	19	0.5263	0.8421	ITLN
chi-miR-361-3p	XM_015096514.1	164	-21.85	2 21	3980 4001	19	0.6842	0.8421	TMEM165
chi-miR-361-3p	XM_004010727.3	162	-21.67	2 21	3257 3276	19	0.7368	0.7895	GPHN
chi-miR-361-3p	XM_004015302.3	155	-21.55	2 20	127 149	19	0.6316	0.7895	ETHE1
chi-miR-361-3p	XM_012097669.2	154	-21.46	2 20	1577 1599	20	0.65	0.75	AACS
chi-miR-361-3p	XM_015099351.1	156	-21.4	2 21	30 52	20	0.6	0.8	NPL
chi-miR-361-3p	XM_012101533.2	155	-21.38	2 21	262 285	22	0.5909	0.7727	FEN1
chi-miR-361-3p	XM_004005012.3	156	-21.24	2 21	2269 2292	21	0.619	0.7619	YARS
chi-miR-361-3p	NM_001161881.1	151	-21.22	2 21	60 83	22	0.5909	0.7273	RAB5A
chi-miR-361-3p	XM_012108011.2	152	-21.17	2 21	73 96	21	0.619	0.7143	LOC105605857
chi-miR-361-3p	XM_012179602.2	156	-21.06	2 21	6061 6083	20	0.6	0.8	SLC9B2
chi-miR-361-3p	XR_001435877.1	154	-20.97	2 21	128 148	20	0.7	0.7	LOC101118133
chi-miR-361-3p	XM_012106999.2	155	-20.85	2 20	108 129	18	0.6667	0.7778	RPS6KA6
chi-miR-361-3p	XM_004014391.3	162	-20.82	2 21	2500 2521	21	0.7143	0.7619	TGM3
chi-miR-361-3p	XM_012189715.2	151	-20.7	2 21	3438 3461	22	0.5909	0.7273	DNAJA2
chi-miR-361-3p	XM_012187646.2	160	-20.68	2 21	2863 2885	20	0.7	0.75	TOR1AIP1
chi-miR-361-3p	XM_004021738.3	160	-20.45	2 21	136 162	24	0.625	0.75	C26H16orf87
chi-miR-361-3p	XR_001044876.1	154	-20.25	2 15	961 982	13	0.8462	0.8462	LOC105616808
chi-miR-361-3p	XR_001434617.1	162	-20.15	2 21	217 237	20	0.7	0.8	LOC106991140
chi-miR-412-5p	XM_012097533.2	171	-25.64	2 22	267 287	20	0.75	0.85	SPATA5
chi-miR-412-5p	XR_001024968.2	161	-24.28	2 22	1733 1755	20	0.7	0.75	LOC101115509
chi-miR-412-5p	XM_004002707.3	166	-23.73	2 20	147 170	20	0.75	0.8	LOC101108006
chi-miR-412-5p	XM_004002909.3	162	-23.43	2 22	188 207	20	0.75	0.75	ABHD10
chi-miR-412-5p	XM_015095952.1	165	-21.81	2 22	1047 1070	21	0.7143	0.7619	LOX
chi-miR-412-5p	XM_004002757.3	164	-21.74	2 17	1491 1515	17	0.8235	0.8235	CRYZL1
chi-miR-412-5p	XM_015092049.1	159	-21.69	2 17	127 149	16	0.8125	0.8125	ZRANB2
chi-miR-412-5p	XM_015096302.1	152	-21.22	2 21	3471 3494	20	0.6	0.75	SORCS2
chi-miR-412-5p	XM_012185133.1	152	-20.98	2 14	324 346	13	0.8462	0.8462	LOC105606925
chi-miR-412-5p	XM_012101335.2	152	-20.72	2 21	228 252	21	0.619	0.7143	LY86
chi-miR-412-5p	XM_012148979.1	154	-20.63	2 17	11234 11254	15	0.8	0.8	TRIM62
chi-miR-412-5p	XM_004013001.2	156	-20.61	2 18	227 253	20	0.75	0.75	GOSR2
chi-miR-412-5p	XM_015097216.1	155	-20.56	2 21	216 237	19	0.6842	0.7368	CEP128
chi-miR-412-5p	XM_012095734.1	152	-20.56	2 14	114 135	12	0.8333	0.9167	BTBD10
chi-miR-412-5p	XM_012185399.2	150	-20.32	2 21	1857 1874	19	0.7368	0.7368	PROCA1
chi-miR-412-5p	XM_012099879.2	161	-20.28	2 22	1226 1255	27	0.6296	0.7037	SERPINI1
chi-miR-412-5p	XM_012184865.1	149	-20.2	2 22	140 162	20	0.65	0.65	NR1I3
chi-miR-92a-5p	XM_012181193.2	178	-28.5	2 19	23 46	18	0.8889	0.8889	BUB1B
chi-miR-92a-5p	XM_015099088.1	181	-28.32	2 22	37 62	23	0.7826	0.8261	SEC16B
chi-miR-92a-5p	NM_001136491.1	180	-26.76	2 22	845 867	21	0.8095	0.8571	MMP7
chi-miR-92a-5p	NM_001009196.1	166	-24.24	2 19	201 224	18	0.7778	0.8333	SST
chi-miR-92a-5p	XM_012101113.2	173	-24.24	2 22	2223 2247	22	0.7273	0.8182	LOC101103021
chi-miR-92a-5p	XM_012182136.2	174	-23.77	2 21	1396 1416	19	0.8421	0.8421	AHSA1
chi-miR-92a-5p	XR_001436395.1	168	-23.45	2 18	1788 1809	16	0.875	0.875	LOC105612674
chi-miR-92a-5p	XM_012099532.2	152	-23.35	2 22	1852 1874	21	0.619	0.7143	RPUSD3
chi-miR-92a-5p	XM_015092682.1	164	-22.45	2 22	4671 4692	20	0.7	0.8	TRPM2
chi-miR-92a-5p	XR_001434504.1	161	-21.98	2 18	11 33	16	0.75	0.875	LOC106991099
chi-miR-92a-5p	XR_001435597.1	156	-21.79	2 22	143 167	23	0.6522	0.6957	LOC101109384
chi-miR-92a-5p	XM_015095994.1	172	-21.32	2 22	44 65	20	0.75	0.85	LOC101112480
chi-miR-92a-5p	XM_012186256.2	156	-21.31	2 18	880 901	16	0.75	0.8125	MYL4
chi-miR-92a-5p	XM_004002227.3	160	-21.28	2 22	5692 5719	26	0.6538	0.6923	SLC35A3
chi-miR-92a-5p	XM_004023316.3	157	-20.99	2 22	1433 1457	22	0.6818	0.6818	LOC101122777
chi-miR-92a-5p	XR_001039282.1	165	-20.89	2 22	2122 2151	27	0.6667	0.7037	LOC105612396
chi-miR-92a-5p	XM_012105836.1	177	-20.8	2 22	5810 5833	21	0.8095	0.8095	DLC1
chi-miR-92a-5p	XM_004010800.3	156	-20.46	2 22	1505 1529	23	0.6522	0.6957	LOC101110679
chi-miR-92a-5p	XM_012182071.2	161	-20.3	2 22	79 104	23	0.6522	0.7391	LOC101108756
chi-miR-92a-5p	XM_015092747.1	163	-20.28	2 22	10 33	23	0.6957	0.7391	CTSB
chi-miR-92a-5p	XM_012106002.2	153	-20.03	2 22	1202 1231	27	0.5926	0.6667	GINS4
efu-miR-409	XR_001435779.1	170	-20.64	2 23	154 177	21	0.7619	0.7619	LOC105613784
efu-miR-409	XM_012184378.2	171	-20.14	2 22	1896 1917	20	0.8	0.8	ENOX1
efu-miR-9298	XM_015098651.1	174	-26.41	2 24	139 162	22	0.7273	0.8182	STX8
efu-miR-9298	XM_012096751.2	171	-24.33	2 24	1782 1808	24	0.6667	0.7917	GFM2
efu-miR-9298	XM_012176222.2	162	-24.07	2 20	20 44	19	0.7368	0.7895	TAC1
efu-miR-9298	XM_012097467.2	165	-23.89	2 24	3600 3630	28	0.7143	0.7143	ELF2
efu-miR-9298	XM_015098596.1	180	-23.45	2 24	247 268	22	0.7727	0.8636	ALOX12
efu-miR-9298	XM_012184577.1	171	-23.09	2 20	13 39	20	0.75	0.85	DCLK1
efu-miR-9298	XM_012128399.2	166	-22.85	2 23	3402 3428	23	0.6957	0.7391	NUGGC
efu-miR-9298	XM_012106522.2	180	-22.52	2 23	4061 4083	21	0.8095	0.8571	CASK
efu-miR-9298	XM_012173840.2	164	-22.52	2 21	11 37	21	0.7143	0.7619	KANSL3
efu-miR-9298	XM_012190616.1	173	-22.44	2 24	5613 5635	22	0.7273	0.8182	CFAP44
efu-miR-9298	XM_015100543.1	174	-22.36	2 24	138 162	23	0.6957	0.8261	ZNF536
efu-miR-9298	XR_001039021.1	179	-22.14	2 24	230 258	26	0.6923	0.8077	LOC105614697
efu-miR-9298	XM_004001854.3	175	-22.13	2 24	3110 3138	26	0.6923	0.7692	FOXJ3
efu-miR-9298	XM_015100375.1	182	-22.13	2 24	850 875	24	0.75	0.8333	GABARAPL2
efu-miR-9298	XM_004013655.3	166	-22.1	2 21	7492 7515	20	0.75	0.8	AKT3
efu-miR-9298	XM_015093364.1	165	-22.08	2 23	444 469	23	0.6957	0.7391	TLK1
efu-miR-9298	XM_004015460.3	164	-22.07	2 24	204 227	23	0.6957	0.7826	LOC101110168
efu-miR-9298	XM_015101294.1	177	-21.25	2 23	5098 5122	22	0.7273	0.8636	MIER3
efu-miR-9298	XM_004002851.3	153	-21.01	2 23	2587 2617	27	0.6296	0.6667	NSUN3
efu-miR-9298	XM_012183463.2	161	-20.75	2 14	1 24	12	0.9167	1	TSTA3
efu-miR-9298	XM_015098061.1	168	-20.71	2 24	872 893	22	0.6818	0.8182	RCBTB2
efu-miR-9298	XM_004018975.3	173	-20.42	2 23	3321 3347	24	0.7083	0.7917	DHX16
efu-miR-9298	XM_012179719.2	181	-20.41	2 23	167 191	22	0.7727	0.8636	SLIT2
hsa-miR-1277-5p	XM_015095313.1	194	-20.87	2 23	5958 5981	21	0.8571	0.9524	PDE1C
hsa-miR-1277-5p	XR_001042956.1	182	-20.45	2 23	1 25	24	0.75	0.8333	LOC105616128
hsa-miR-146a-5p	XR_001023458.2	180	-31.16	2 21	51 74	21	0.8095	0.8571	LOC105604055
hsa-miR-146a-5p	XM_012168674.2	180	-26.29	2 21	1468 1490	20	0.8	0.9	COMMD1
hsa-miR-146a-5p	XR_001022417.2	176	-26.2	2 21	212 235	21	0.8095	0.8095	LOC105603353
hsa-miR-146a-5p	NM_001009770.1	165	-26.12	2 19	3734 3760	22	0.7727	0.7727	SLC2A3
hsa-miR-146a-5p	XM_012174696.2	168	-23.94	2 21	158 180	20	0.75	0.8	SHMT2
hsa-miR-146a-5p	XM_015093301.1	172	-23.71	2 21	140 163	21	0.7619	0.8095	SAP130
hsa-miR-146a-5p	XR_001024799.2	155	-23.42	2 20	3273 3290	18	0.7222	0.7778	LOC105605163
hsa-miR-146a-5p	XM_004009689.3	166	-22.57	2 20	4403 4423	18	0.7778	0.8333	UNC5C
hsa-miR-146a-5p	XM_004010484.3	171	-22.36	2 20	2316 2338	19	0.7895	0.8421	LRRC57
hsa-miR-146a-5p	XR_001044760.2	168	-22.2	2 21	6523 6544	19	0.6842	0.8947	STAU1
hsa-miR-146a-5p	XM_012184752.2	165	-22.15	2 19	4642 4662	17	0.8235	0.8235	DACH1
hsa-miR-146a-5p	XM_004002726.3	166	-22.13	2 21	3414 3433	19	0.7368	0.8421	TADA1
hsa-miR-146a-5p	XM_004002259.3	152	-22	2 21	159 183	22	0.5909	0.7273	FAM102B
hsa-miR-146a-5p	XR_001434858.1	171	-21.94	2 21	127 149	21	0.7619	0.8095	LOC101118024
hsa-miR-146a-5p	XM_015099609.1	168	-21.94	2 21	4781 4805	22	0.7273	0.7727	ARHGAP12
hsa-miR-146a-5p	XR_001044585.1	155	-21.55	2 21	3911 3935	23	0.6522	0.6957	C13H20orf194
hsa-miR-146a-5p	XM_004023677.3	164	-21.36	2 21	1704 1725	19	0.7368	0.7895	SLC10A3
hsa-miR-146a-5p	XM_012189726.2	161	-21.13	2 20	2290 2309	18	0.7778	0.7778	LONP2
hsa-miR-146a-5p	XR_001040548.1	161	-21.1	2 18	2382 2404	17	0.7647	0.8235	LOC105608312
hsa-miR-146a-5p	XM_015102529.1	159	-20.99	2 21	15 35	19	0.7368	0.7368	LOC106990117
hsa-miR-146a-5p	XM_012106576.2	168	-20.79	2 21	8074 8096	20	0.75	0.8	AMER1
hsa-miR-146a-5p	XR_001435987.1	152	-20.53	2 19	788 807	17	0.7059	0.7647	LOC101114216
hsa-miR-146a-5p	XM_004016045.3	154	-20.47	2 21	1858 1877	19	0.6842	0.7368	ZPR1
hsa-miR-146a-5p	XM_004006863.3	156	-20.43	2 21	1169 1195	24	0.5833	0.75	MAGOHB
hsa-miR-146a-5p	XM_015093517.1	159	-20.04	2 21	12036 12060	22	0.6818	0.7727	MAP2
hsa-miR-194-5p	XM_012141254.1	158	-24.44	2 21	5190 5213	22	0.7273	0.7273	PGAP1
hsa-miR-194-5p	XR_001434967.1	173	-24.42	2 21	4353 4371	19	0.8421	0.8421	DPF3
hsa-miR-194-5p	XM_015093420.1	162	-24.29	2 21	4459 4479	20	0.75	0.75	RIF1
hsa-miR-194-5p	XM_012177352.2	169	-23.08	2 20	7853 7872	18	0.7778	0.8889	RNPC3
hsa-miR-194-5p	XM_015091653.1	163	-22.37	2 21	3135 3156	20	0.75	0.75	RSPO1
hsa-miR-196b-3p	XM_015098938.1	157	-25.96	2 19	45 71	22	0.7273	0.7273	UBE2O
hsa-miR-196b-3p	XM_015099931.1	155	-24.9	2 21	6302 6323	20	0.65	0.75	SPATA2
hsa-miR-196b-3p	NM_001306117.1	144	-24.15	2 21	396 419	21	0.619	0.619	NFKBIZ
hsa-miR-196b-3p	XM_015103479.1	158	-24	2 20	1236 1259	21	0.7143	0.7143	PLEKHA1
hsa-miR-196b-3p	XM_012160866.2	164	-23.68	2 21	1031 1055	22	0.7273	0.7273	DDX31
hsa-miR-196b-3p	XM_015095776.1	159	-23.27	2 20	2 25	20	0.7	0.75	AKAP8L
hsa-miR-196b-3p	XM_015092714.1	155	-22.68	2 21	7160 7186	24	0.6667	0.7083	ANKRD28
hsa-miR-196b-3p	XM_015099989.1	160	-22.34	2 21	128 151	21	0.6667	0.7619	ALKBH6
hsa-miR-196b-3p	XM_012116828.2	155	-21.34	2 21	4809 4830	20	0.7	0.7	DAPK1
hsa-miR-196b-3p	XM_015104600.1	156	-20.97	2 18	130 154	19	0.6842	0.8421	ERLIN2
hsa-miR-196b-3p	NM_001161888.1	162	-20.93	2 19	20 43	19	0.7368	0.7895	CD93
hsa-miR-196b-3p	XM_015096399.1	158	-20.81	2 21	40 59	19	0.7368	0.7368	TRMT10A
hsa-miR-196b-3p	XM_012178495.2	151	-20.76	2 20	66 89	20	0.65	0.7	UBE2B
hsa-miR-196b-3p	XM_012128518.1	162	-20.61	2 17	225 244	15	0.8667	0.8667	FBXO16
hsa-miR-196b-3p	XM_004010690.3	159	-20.35	2 21	84 105	20	0.7	0.75	JKAMP
hsa-miR-4508	XM_015101400.1	155	-35.88	2 16	41 60	17	0.7647	0.7647	SETD1B
hsa-miR-4508	XM_015092808.1	167	-34.92	2 16	627 643	14	0.9286	0.9286	HOXD9
hsa-miR-4508	XM_015093488.1	166	-32.54	2 16	817 832	14	0.9286	0.9286	FZD7
hsa-miR-4508	XR_001434713.1	159	-30.91	2 16	2095 2112	15	0.8	0.8667	CSNK1G2
hsa-miR-4508	XM_015101205.1	159	-29.88	2 16	1699 1718	17	0.7647	0.8235	LPCAT1
hsa-miR-4508	XM_012097234.1	155	-29.12	2 16	754 774	18	0.7222	0.7778	TPPP
hsa-miR-4508	XM_004019031.3	162	-29.08	2 16	66 81	14	0.8571	0.9286	LOC101119941
hsa-miR-4508	NM_001009254.1	163	-29.03	2 16	149 167	16	0.8125	0.875	SCD
hsa-miR-4508	XM_012103466.2	150	-28.81	2 15	1106 1122	13	0.7692	0.8462	OSBPL1A
hsa-miR-4508	XM_004001892.3	159	-28.73	2 16	3355 3372	15	0.8	0.8667	IPO13
hsa-miR-4508	XM_015105318.1	158	-28.55	2 15	211 227	13	0.8462	0.9231	LOC101115864
hsa-miR-4508	XM_004009156.2	155	-28.53	2 16	37 56	17	0.7059	0.8235	ISYNA1
hsa-miR-4508	XR_001041550.1	151	-28.49	2 16	504 522	16	0.6875	0.8125	LOC105615669
hsa-miR-4508	XM_004018593.3	162	-28.45	2 16	1428 1443	14	0.8571	0.9286	VIPR1
hsa-miR-4508	XM_015091987.1	163	-28.43	2 16	230 248	16	0.8125	0.875	PODN
hsa-miR-4508	XM_012181550.2	155	-28.36	2 16	103 120	15	0.8	0.8	MAPK6
hsa-miR-4508	XM_012099314.1	151	-27.81	2 16	72 89	15	0.7333	0.8	PLD1
hsa-miR-4508	XM_012096680.2	155	-27.37	2 16	2306 2325	17	0.7647	0.7647	LOC105602432
hsa-miR-4508	XM_004017459.3	159	-27.29	2 16	222 239	15	0.8	0.8667	XBP1
hsa-miR-4508	XM_012185582.2	151	-27.24	2 16	1245 1261	14	0.7857	0.7857	INCA1
hsa-miR-4508	XM_004009292.2	155	-26.8	2 16	51 68	15	0.7333	0.8667	ICAM4
hsa-miR-4508	XM_012106364.2	159	-26.8	2 16	149 167	16	0.8125	0.8125	SH3KBP1
hsa-miR-4508	XM_012183232.1	159	-26.62	2 16	50 68	16	0.75	0.875	QKI
hsa-miR-4508	XM_015099626.1	150	-26.11	2 15	84 101	14	0.7857	0.7857	ZEB1
hsa-miR-4508	XM_012176912.2	155	-26.01	2 16	68 86	16	0.75	0.8125	MPP6
hsa-miR-4508	XR_001020614.1	143	-25.94	2 16	745 765	18	0.6667	0.6667	ZNF667
hsa-miR-4508	NM_001009452.1	153	-25.86	2 14	268 285	13	0.7692	0.9231	NPY
hsa-miR-4508	NM_001166181.1	158	-25.48	2 15	86 104	15	0.8	0.8667	MMP14
hsa-miR-4508	XM_012189513.1	154	-25.19	2 16	10 25	14	0.7143	0.9286	LCAT
hsa-miR-4508	XM_015094550.1	149	-25.15	2 15	350 366	14	0.7857	0.7857	LOC105612099
hsa-miR-4508	XM_012187055.2	151	-25.05	2 16	4872 4888	14	0.7143	0.8571	EPRS
hsa-miR-4508	NM_001009235.2	154	-24.94	2 16	133 149	15	0.7333	0.8667	FGF7
hsa-miR-4508	XM_012096635.2	149	-24.84	2 15	1019 1034	13	0.7692	0.8462	PTPMT1
hsa-miR-4508	XM_004011411.2	147	-24.83	2 16	1910 1927	15	0.7333	0.7333	MTHFD1L
hsa-miR-4508	XM_015099877.1	147	-24.73	2 16	26 45	17	0.6471	0.7647	VSTM2L
hsa-miR-4508	NM_001009742.1	154	-24.16	2 16	98 114	15	0.7333	0.8667	SLC17A5
hsa-miR-4508	XM_015102970.1	147	-23.76	2 16	426 444	16	0.6875	0.75	SNX15
hsa-miR-4508	XR_001024459.2	152	-23.62	2 14	3117 3132	12	0.8333	0.9167	LOC105604893
hsa-miR-4508	XM_004008463.3	152	-23.62	2 13	14 32	13	0.8462	0.8462	EPHX3
hsa-miR-4508	XM_012190192.2	143	-23.61	2 16	168 187	17	0.6471	0.7059	PHLDB2
hsa-miR-4508	XM_004013834.3	147	-23.46	2 16	4726 4742	14	0.7143	0.7857	ABL2
hsa-miR-4508	XM_015102206.1	154	-23.02	2 16	130 145	14	0.7857	0.8571	ZCWPW2
hsa-miR-4508	XM_015100760.1	151	-22.98	2 16	109 128	17	0.7059	0.7647	LAYN
hsa-miR-4508	XR_001435745.1	147	-22.83	2 16	550 570	18	0.6667	0.7222	LOC105608433
hsa-miR-4508	XR_001434831.1	152	-22.67	2 14	1038 1054	13	0.8462	0.8462	LOC106991236
hsa-miR-4508	XM_012161319.2	142	-22.01	2 16	1521 1536	14	0.7143	0.7143	FNBP1
hsa-miR-4508	XM_012185210.2	147	-21.94	2 16	2242 2262	18	0.6667	0.7222	LOC105616289
hsa-miR-4508	XM_012186851.2	147	-21.94	2 16	362 382	18	0.6667	0.7222	LOC105611820
hsa-miR-4508	XM_012187919.2	147	-21.94	2 16	345 365	18	0.6667	0.7222	LOC105616610
hsa-miR-4508	XM_015095361.1	147	-21.94	2 16	318 338	18	0.6667	0.7222	LOC105615065
hsa-miR-4508	XM_012177365.2	142	-21.74	2 15	183 201	15	0.6667	0.7333	ABCF2
hsa-miR-4508	XM_012182216.2	149	-21.72	2 15	2003 2018	13	0.7692	0.8462	TDP1
hsa-miR-4508	XM_015098957.1	144	-21.69	2 13	6871 6887	11	0.7273	0.9091	LLGL2
hsa-miR-4508	XM_015103175.1	146	-21.26	2 16	1293 1309	15	0.7333	0.7333	SAC3D1
hsa-miR-4508	XM_012104295.2	140	-21.23	2 9	28 44	7	1	1	IL4R
hsa-miR-4508	XM_015092289.1	147	-21.13	2 12	362 378	10	0.8	1	RUSC1
hsa-miR-4508	XR_001433981.1	147	-21.03	2 12	3018 3035	11	0.8182	0.9091	LOC106990926
hsa-miR-4508	XM_004005766.3	151	-20.94	2 16	1711 1727	14	0.7143	0.8571	PPM1G
hsa-miR-4508	XM_015099422.1	148	-20.91	2 14	282 297	12	0.75	0.9167	LOC101114718
hsa-miR-4508	XM_015098840.1	147	-20.72	2 16	1518 1535	15	0.6667	0.8	LOC106991433
hsa-miR-7641	XM_004018868.3	157	-21.8	2 18	6616 6635	17	0.7647	0.7647	ADGRF5
hsa-miR-7641	XR_001022807.2	169	-21.74	2 18	13162 13182	18	0.8333	0.8333	SETD2
mdo-miR-34b-5p	XM_004021472.3	184	-29.95	2 21	5607 5630	20	0.85	0.9	USP54
mdo-miR-34b-5p	XM_012190158.2	181	-28.34	2 22	3673 3695	20	0.8	0.9	GRAMD1A
mdo-miR-34b-5p	XM_012187270.2	178	-27.6	2 20	4381 4402	18	0.8889	0.8889	FMO4
mdo-miR-34b-5p	XM_012126920.1	173	-25.24	2 22	743 767	22	0.7273	0.8182	AKR1A1
mdo-miR-34b-5p	NM_001009342.1	160	-24.12	2 22	17 39	21	0.619	0.8095	IFNAR2
mdo-miR-34b-5p	XM_012177189.2	170	-23.63	2 20	4069 4091	19	0.7895	0.8421	SLC13A4
mdo-miR-34b-5p	XM_004004371.2	175	-23.62	2 22	2831 2853	22	0.7727	0.8182	UHRF2
mdo-miR-34b-5p	XM_012174621.2	170	-23.45	2 21	405 430	23	0.7826	0.7826	TBK1
mdo-miR-34b-5p	XM_004003315.3	168	-23.44	2 22	1401 1425	23	0.6957	0.7826	SLC35G2
mdo-miR-34b-5p	XM_015095017.1	164	-23.34	2 18	1059 1080	16	0.75	0.9375	LOC443240
mdo-miR-34b-5p	XM_012095244.1	172	-23.28	2 22	5871 5896	24	0.75	0.75	GTF2E1
mdo-miR-34b-5p	XM_012141714.2	152	-22.55	2 22	439 462	22	0.5455	0.7727	SATB2
[truncated: 2,590 more rows]

## Sheet: Targetscan results
Gene_ID	Mirbase_ID	seed_match	seed_match_start	seed_match_end	3' pairing contribution	local AU contribution	position contribution	TA contribution	SPS contribution	context+ score	context+ score percentile	Branch length	Pct	Gene Symbol
novel_mir_258	XM_015093699.1	8mer-1a	7222	7229	-0.018	-0.078	-0.099	0.064	-0.191	-0.569	99	0	NA	EIF4G3
novel_mir_258	XM_004022486.2	8mer-1a	2304	2311	0.003	-0.058	-0.045	0.064	-0.191	-0.474	99	0	NA	BTK
novel_mir_258	XM_015104853.1	8mer-1a	3450	3457	0.003	0.007	-0.102	0.064	-0.191	-0.466	99	0	NA	RPGR
novel_mir_258	XR_001435125.1	8mer-1a	1669	1676	-0.029	0.007	-0.112	0.064	-0.191	-0.508	99	0	NA	LOC105607367
novel_mir_258	XM_015104861.1	8mer-1a	4774	4781	0.013	0.012	-0.082	0.064	-0.191	-0.431	99	0	NA	GPR82
novel_mir_258	XM_012174758.2	8mer-1a	192	199	-0.008	0.015	-0.066	0.064	-0.191	-0.433	99	0	NA	RNF41
novel_mir_258	XM_015100288.1	8mer-1a	217	224	0.024	-0.058	-0.059	0.064	-0.191	-0.467	99	0	NA	LOC101121369
novel_mir_258	XM_012104024.1	8mer-1a	2955	2962	0.003	-0.001	-0.09	0.064	-0.191	-0.462	99	0	NA	ZNF263
novel_mir_258	XM_012181235.2	8mer-1a	61	68	0.003	-0.024	-0.099	0.064	-0.191	-0.494	99	0	NA	NDUFAF1
novel_mir_258	XM_015094585.1	8mer-1a	260	267	0.003	-0.039	-0.049	0.064	-0.191	-0.459	99	0	NA	ATP2B1
novel_mir_258	XM_015104933.1	8mer-1a	117	124	0.003	0.003	-0.085	0.064	-0.191	-0.453	99	0	NA	GJB1
novel_mir_258	XM_015102776.1	8mer-1a	2248	2255	0.003	-0.008	-0.056	0.064	-0.191	-0.435	99	0	NA	PRRT1
novel_mir_258	XM_004022039.3	8mer-1a	1071	1078	-0.008	0.001	-0.114	0.064	-0.191	-0.495	99	0	NA	VSIG4
novel_mir_258	NM_001290359.1	8mer-1a	667	674	-0.018	0.03	-0.07	0.064	-0.191	-0.432	99	0	NA	OAZ3
novel_mir_258	XM_015095993.1	8mer-1a	278	285	-0.029	-0.001	-0.044	0.064	-0.191	-0.448	99	0	NA	ZNF354A
novel_mir_258	XM_015098274.1	8mer-1a	115	122	-0.018	0.048	-0.085	0.064	-0.191	-0.429	99	0	NA	ATP11A
novel_mir_258	XM_012105840.2	8mer-1a	2294	2301	-0.029	0.052	-0.107	0.064	-0.191	-0.458	99	0	NA	DLC1
novel_mir_258	XM_012182172.2	8mer-1a	3805	3812	-0.008	0.059	-0.112	0.064	-0.191	-0.435	99	0	NA	GTF2A1
novel_mir_258	XM_012176325.2	8mer-1a	2081	2088	-0.008	0.057	-0.11	0.064	-0.191	-0.435	99	0	NA	LOC105614945
novel_mir_258	XM_012098154.1	8mer-1a	5459	5466	-0.008	0.04	-0.104	0.064	-0.191	-0.446	99	0	NA	YEATS2
novel_mir_258	XM_015100089.1	8mer-1a	17	24	-0.018	0.045	-0.11	0.064	-0.191	-0.457	99	0	NA	LOC101113786
novel_mir_258	XM_012181004.1	8mer-1a	2078	2085	0.003	0.024	-0.082	0.064	-0.191	-0.429	99	0	NA	PRMT5
novel_mir_258	XM_012176171.1	8mer-1a	2557	2564	0.003	-0.059	-0.061	0.064	-0.191	-0.491	99	0	NA	RPAP2
novel_mir_258	XM_004021022.3	8mer-1a	2084	2091	0.003	-0.002	-0.086	0.064	-0.191	-0.459	99	0	NA	GAL3ST4
novel_mir_258	XM_015098204.1	8mer-1a	181	188	0.003	0.011	-0.069	0.064	-0.191	-0.429	99	0	NA	LOC101119317
novel_mir_258	XM_004020895.2	8mer-1a	130	137	0.003	0.015	-0.081	0.064	-0.191	-0.437	99	0	NA	PAGR1
novel_mir_258	XM_012180946.2	8mer-1a	1371	1378	0.003	0.021	-0.082	0.064	-0.191	-0.432	99	0	NA	TNFAIP8L2
novel_mir_258	XM_015094886.1	8mer-1a	163	170	0.013	-0.003	-0.073	0.064	-0.191	-0.437	99	0	NA	C3H12orf71
novel_mir_258	XM_012100059.2	8mer-1a	2332	2339	0.003	0.04	-0.097	0.064	-0.191	-0.428	99	0	NA	AMT
novel_mir_258	NM_001009411.2	8mer-1a	841	848	0.013	-0.014	-0.097	0.064	-0.191	-0.472	99	0	NA	MCP-3
novel_mir_258	XM_004005108.3	8mer-1a	538	545	0.003	-0.071	0.007	0.064	-0.191	-0.435	99	0	NA	TMEM50A
novel_mir_258	XM_015099948.1	8mer-1a	72	79	0.013	-0.022	-0.096	0.064	-0.191	-0.479	99	0	NA	SLC12A4
novel_mir_258	XM_015098052.1	8mer-1a	247	254	-0.008	-0.042	-0.052	0.064	-0.191	-0.476	99	0	NA	NUFIP1
novel_mir_258	XM_012136799.1	8mer-1a	50	57	0.003	0.011	-0.102	0.064	-0.191	-0.462	99	0	NA	CYTIP
novel_mir_258	XM_015105275.1	8mer-1a	1294	1301	-0.008	0.024	-0.085	0.064	-0.191	-0.443	99	0	NA	LOC106990116
novel_mir_258	XM_004019744.3	8mer-1a	457	464	-0.039	-0.016	0.001	0.064	-0.191	-0.428	99	0	NA	SIRT3
novel_mir_258	XR_001020604.2	8mer-1a	5994	6001	-0.008	0.016	-0.105	0.064	-0.191	-0.471	99	0	NA	LOC105602007
novel_mir_258	XM_004006406.3	8mer-1a	260	267	-0.018	-0.016	-0.049	0.064	-0.191	-0.457	99	0	NA	PFKM
novel_mir_258	XM_004019394.2	8mer-1a	3559	3566	0.013	-0.01	-0.076	0.064	-0.191	-0.447	99	0	NA	RAB38
novel_mir_258	XR_001042886.1	8mer-1a	4907	4914	-0.008	0.021	-0.109	0.064	-0.191	-0.47	99	0	NA	LOC101110771
novel_mir_258	XM_012186502.2	8mer-1a	2764	2771	-0.008	0.005	-0.102	0.064	-0.191	-0.479	99	0	NA	SYNGR2
novel_mir_258	XR_001433838.1	8mer-1a	1830	1837	-0.029	0.003	-0.089	0.064	-0.191	-0.489	99	0	NA	LOC105613472
novel_mir_258	XM_012188889.2	8mer-1a	179	186	-0.008	0.007	-0.069	0.064	-0.191	-0.444	99	0	NA	ABI3BP
novel_mir_258	XM_004018861.3	8mer-1a	2330	2337	-0.008	-0.045	-0.03	0.064	-0.191	-0.457	99	0	NA	CLIC5
novel_mir_258	XM_015103922.1	8mer-1a	31	38	-0.029	0.014	-0.106	0.064	-0.191	-0.495	99	0	NA	LOC105604872
novel_mir_258	XM_004006374.3	8mer-1a	64	71	-0.039	0.061	-0.098	0.064	-0.191	-0.45	99	0	NA	TMBIM6
novel_mir_258	XM_015094940.1	8mer-1a	825	832	-0.008	0.048	-0.102	0.064	-0.191	-0.436	99	0	NA	GABARAPL1
novel_mir_258	XM_012177327.2	8mer-1a	102	109	0.003	0.02	-0.089	0.064	-0.191	-0.44	99	0	NA	LOC105610302
novel_mir_258	XM_004002377.3	8mer-1a	3789	3796	0.003	0.014	-0.105	0.064	-0.191	-0.462	99	0	NA	TTF2
novel_mir_258	XM_012180715.2	8mer-1a	1702	1709	-0.008	0.06	-0.111	0.064	-0.191	-0.433	99	0	NA	MTX3
novel_mir_258	XR_001020867.1	8mer-1a	2148	2155	-0.008	0.026	-0.105	0.064	-0.191	-0.461	99	0	NA	LOC105602275
novel_mir_258	XM_004018050.2	8mer-1a	6757	6764	-0.008	0.027	-0.105	0.064	-0.191	-0.46	99	0	NA	TICRR
novel_mir_258	XM_012106108.2	8mer-1a	1638	1645	0.003	-0.079	-0.084	0.064	-0.191	-0.534	99	0	NA	RAB9A
novel_mir_258	XM_015094960.1	8mer-1a	844	851	0.003	0.043	-0.101	0.064	-0.191	-0.429	99	0	NA	LOC105608606
novel_mir_258	XM_015094967.1	8mer-1a	2526	2533	0.003	-0.05	-0.012	0.064	-0.191	-0.433	99	0	NA	LOC105608615
novel_mir_258	XM_012107646.2	8mer-1a	2427	2434	-0.008	0.017	-0.087	0.064	-0.191	-0.452	99	0	NA	LOC105605641
novel_mir_258	XM_012138822.2	8mer-1a	31	38	-0.008	0.024	-0.106	0.064	-0.191	-0.464	99	0	NA	R3HDM1
novel_mir_258	XM_015104035.1	8mer-1a	239	246	-0.018	0.021	-0.097	0.064	-0.191	-0.468	99	0	NA	HCFC1R1
novel_mir_258	XM_004006305.3	8mer-1a	515	522	-0.039	0.039	-0.075	0.064	-0.191	-0.449	99	0	NA	PFDN5
novel_mir_258	XM_015094323.1	8mer-1a	5255	5262	-0.008	0.042	-0.109	0.064	-0.191	-0.449	99	0	NA	WDPCP
novel_mir_258	XM_012178174.2	8mer-1a	248	255	-0.039	-0.024	-0.052	0.064	-0.191	-0.489	99	0	NA	ISOC1
novel_mir_258	XM_015099723.1	8mer-1a	270	277	-0.039	0.026	-0.046	0.064	-0.191	-0.433	99	0	NA	MAVS
novel_mir_258	XM_012104108.2	8mer-1a	4698	4705	-0.008	0.052	-0.112	0.064	-0.191	-0.442	99	0	NA	CLEC16A
novel_mir_258	XR_001434449.1	8mer-1a	1112	1119	0.003	0.014	-0.09	0.064	-0.191	-0.447	99	0	NA	CDCA3
novel_mir_258	XR_001435431.1	8mer-1a	85	92	-0.018	0.009	-0.093	0.064	-0.191	-0.476	99	0	NA	LOC106991495
novel_mir_258	XM_004002434.3	8mer-1a	16	23	-0.008	0.029	-0.11	0.064	-0.191	-0.463	99	0	NA	BOLA1
novel_mir_258	XM_015100963.1	8mer-1a	2621	2628	-0.008	0.018	-0.104	0.064	-0.191	-0.468	99	0	NA	POU2F3
novel_mir_258	XM_012187009.2	8mer-1a	169	176	0.003	-0.021	-0.072	0.064	-0.191	-0.464	99	0	NA	RGS13
novel_mir_258	XM_004017026.2	8mer-1a	1787	1794	0.013	-0.064	-0.044	0.064	-0.191	-0.469	99	0	NA	C9
novel_mir_258	XR_001434474.1	8mer-1a	5146	5153	-0.018	-0.083	-0.008	0.064	-0.191	-0.483	99	0	NA	PHTF2
novel_mir_258	XR_001041531.1	8mer-1a	346	353	0.003	0.029	-0.112	0.064	-0.191	-0.454	99	0	NA	LOC105610613
novel_mir_258	XM_015095021.1	8mer-1a	117	124	0.003	0.009	-0.085	0.064	-0.191	-0.447	99	0	NA	CBY1
novel_mir_258	XM_015094665.1	8mer-1a	1660	1667	0.003	-0.009	-0.055	0.064	-0.191	-0.435	99	0	NA	SMAGP
novel_mir_258	XR_001042176.2	8mer-1a	381	388	-0.029	0.007	-0.109	0.064	-0.191	-0.505	99	0	NA	LOC105612662
novel_mir_258	XM_004004083.2	8mer-1a	214	221	0.013	-0.015	-0.06	0.064	-0.191	-0.436	99	0	NA	ZNF484
novel_mir_258	XM_015102088.1	8mer-1a	5828	5835	-0.018	-0.014	-0.063	0.064	-0.191	-0.469	99	0	NA	PPARG
novel_mir_258	XM_012108357.2	8mer-1a	595	602	0.013	-0.018	-0.096	0.064	-0.191	-0.475	99	0	NA	LOC101116639
novel_mir_258	XR_001044425.2	8mer-1a	3248	3255	-0.008	0.057	-0.111	0.064	-0.191	-0.436	99	0	NA	LOC105616690
novel_mir_258	XM_015104165.1	8mer-1a	2516	2523	-0.008	-0.023	-0.083	0.064	-0.191	-0.488	99	0	NA	C24H16orf54
novel_mir_258	XM_015097446.1	8mer-1a	167	174	-0.008	0.021	-0.072	0.064	-0.191	-0.433	99	0	NA	HIVEP2
novel_mir_258	XM_012189719.2	8mer-1a	335	342	0.003	-0.044	-0.03	0.064	-0.191	-0.445	99	0	NA	HHLA2
novel_mir_258	XM_012097042.1	8mer-1a	8931	8938	-0.008	0.038	-0.11	0.064	-0.191	-0.454	99	0	NA	C16H5orf42
novel_mir_258	XM_012174077.2	8mer-1a	2529	2536	-0.008	0.058	-0.104	0.064	-0.191	-0.428	99	0	NA	CD80
novel_mir_258	XR_001040042.2	8mer-1a	425	432	0.003	0.035	-0.095	0.064	-0.191	-0.431	99	0	NA	LOC105608860
novel_mir_258	XM_015094678.1	8mer-1a	233	240	-0.008	-0.001	-0.055	0.064	-0.191	-0.438	99	0	NA	LOC101116391
novel_mir_258	XM_012181701.2	8mer-1a	53	60	-0.008	0.025	-0.101	0.064	-0.191	-0.458	99	0	NA	PELI2
novel_mir_258	XM_004015795.2	8mer-1a	1864	1871	-0.008	0.05	-0.104	0.064	-0.191	-0.436	99	0	NA	FUT1
novel_mir_258	XM_015095671.1	8mer-1a	2348	2355	-0.029	0.067	-0.1	0.064	-0.191	-0.436	99	0	NA	DOK3
novel_mir_258	XM_012183767.2	8mer-1a	22	29	-0.008	0.059	-0.109	0.064	-0.191	-0.432	99	0	NA	LOC101119648
novel_mir_258	XM_004015442.3	8mer-1a	2930	2937	-0.008	0.015	-0.102	0.064	-0.191	-0.469	99	0	NA	LOC101104520
novel_mir_258	NM_001145182.1	8mer-1a	183	190	-0.018	-0.039	-0.068	0.064	-0.191	-0.499	99	0	NA	MRCL3
novel_mir_258	XM_012189792.2	8mer-1a	13621	13628	-0.008	0.025	-0.105	0.064	-0.191	-0.462	99	0	NA	CAPNS2
novel_mir_258	XM_015104229.1	8mer-1a	2861	2868	-0.018	-0.003	-0.058	0.064	-0.191	-0.453	99	0	NA	SRRT
novel_mir_258	XM_015101793.1	8mer-1a	2362	2369	-0.008	0.05	-0.112	0.064	-0.191	-0.444	99	0	NA	CHRNA5
novel_mir_258	XM_012189818.2	8mer-1a	1261	1268	0.013	-0.03	-0.047	0.064	-0.191	-0.438	99	0	NA	FAM192A
novel_mir_258	XM_004015189.3	8mer-1a	500	507	0.013	0.02	-0.102	0.064	-0.191	-0.443	99	0	NA	LOC101121538
novel_mir_258	XM_015095981.1	8mer-1a	2562	2569	-0.018	0.052	-0.114	0.064	-0.191	-0.454	99	0	NA	DBN1
novel_mir_258	XM_004015110.3	8mer-1a	2107	2114	-0.008	0.034	-0.08	0.064	-0.191	-0.428	99	0	NA	TXNL4B
novel_mir_258	XM_015097333.1	8mer-1a	8739	8746	-0.008	-0.03	-0.084	0.064	-0.191	-0.496	99	0	NA	ROS1
novel_mir_258	XM_015095101.1	8mer-1a	2511	2518	-0.029	-0.061	-0.098	0.064	-0.191	-0.562	99	0	NA	LOC105611834
novel_mir_258	NM_001161890.1	8mer-1a	332	339	-0.06	0.003	-0.03	0.064	-0.191	-0.461	99	0	NA	CPNE1
novel_mir_258	XM_012180008.2	8mer-1a	3298	3305	-0.008	0.057	-0.106	0.064	-0.191	-0.431	99	0	NA	LOC105615499
novel_mir_258	XM_004014158.2	8mer-1a	454	461	-0.06	-0.043	0	0.064	-0.191	-0.477	99	0	NA	BTBD3
novel_mir_258	XM_012175138.2	8mer-1a	6719	6726	-0.008	0.015	-0.11	0.064	-0.191	-0.477	99	0	NA	ARNTL2
novel_mir_258	XM_012176396.2	8mer-1a	266	273	0.003	-0.033	-0.047	0.064	-0.191	-0.451	99	0	NA	ICA1
novel_mir_258	XM_012190182.2	8mer-1a	130	137	0.003	0.001	-0.081	0.064	-0.191	-0.451	99	0	NA	SBSN
novel_mir_258	XM_012148264.2	8mer-1a	17	24	0.003	0.02	-0.11	0.064	-0.191	-0.461	99	0	NA	LOC101120993
novel_mir_258	XM_015099367.1	8mer-1a	137	144	0.013	0.008	-0.08	0.064	-0.191	-0.433	99	0	NA	PROX1
novel_mir_258	XM_004004357.2	8mer-1a	4635	4642	0.003	-0.01	-0.061	0.064	-0.191	-0.442	99	0	NA	JAK2
novel_mir_258	XM_012190242.2	8mer-1a	2440	2447	0.003	-0.084	-0.113	0.064	-0.191	-0.568	99	0	NA	LOC101122457
novel_mir_258	XM_004013586.3	8mer-1a	1561	1568	0.013	-0.024	-0.056	0.064	-0.191	-0.441	99	0	NA	RGS2
novel_mir_258	XM_015097099.1	8mer-1a	2050	2057	-0.008	0.045	-0.106	0.064	-0.191	-0.443	99	0	NA	L3HYPDH
novel_mir_258	XM_015102647.1	8mer-1a	36	43	0.003	0.004	-0.105	0.064	-0.191	-0.472	99	0	NA	PSMB9
novel_mir_258	XM_012176632.2	8mer-1a	1523	1530	-0.008	0.038	-0.114	0.064	-0.191	-0.458	99	0	NA	FAM185A
novel_mir_258	XM_012176798.2	8mer-1a	1752	1759	-0.008	0.011	-0.109	0.064	-0.191	-0.48	99	0	NA	GPR141
novel_mir_258	XM_012190412.2	8mer-1a	72	79	-0.008	0.019	-0.096	0.064	-0.191	-0.459	99	0	NA	CD200
novel_mir_258	XM_015099304.1	8mer-1a	2767	2774	0.003	0.001	-0.098	0.064	-0.191	-0.468	99	0	NA	LOC101111210
novel_mir_258	XM_012176999.2	8mer-1a	2876	2883	-0.008	0.049	-0.107	0.064	-0.191	-0.44	99	0	NA	SUGCT
novel_mir_258	XM_004012626.3	8mer-1a	567	574	0.003	-0.018	-0.078	0.064	-0.191	-0.467	99	0	NA	LOC101115136
novel_mir_258	XM_012182538.2	8mer-1a	6398	6405	0.003	-0.011	-0.086	0.064	-0.191	-0.468	99	0	NA	TRAPPC3L
novel_mir_258	XM_004004471.2	8mer-1a	4946	4953	0.013	-0.024	-0.085	0.064	-0.191	-0.47	99	0	NA	NIPA1
novel_mir_258	XM_004004477.3	8mer-1a	1415	1422	-0.039	0.031	-0.074	0.064	-0.191	-0.456	99	0	NA	IMP4
novel_mir_258	XM_012105651.2	8mer-1a	370	377	-0.029	-0.014	-0.021	0.064	-0.191	-0.438	99	0	NA	ZNF596
novel_mir_258	XM_012185654.2	8mer-1a	166	173	-0.018	0.013	-0.072	0.064	-0.191	-0.451	99	0	NA	LOC101121359
novel_mir_258	XM_012174556.2	8mer-1a	151	158	-0.008	-0.054	-0.076	0.064	-0.191	-0.512	99	0	NA	CNOT2
novel_mir_258	XM_012096151.2	8mer-1a	2560	2567	-0.008	0.048	-0.105	0.064	-0.191	-0.439	99	0	NA	LRCH3
novel_mir_258	XM_012100852.2	8mer-1a	65	72	0.003	-0.052	-0.098	0.064	-0.191	-0.521	99	0	NA	TMEM14A
novel_mir_258	XM_012183605.2	8mer-1a	19	26	-0.008	-0.035	-0.109	0.064	-0.191	-0.526	99	0	NA	ANXA13
novel_mir_258	XM_015094755.1	8mer-1a	2363	2370	-0.008	0.038	-0.114	0.064	-0.191	-0.458	99	0	NA	LOC106990182
novel_mir_258	XM_015100655.1	8mer-1a	41	48	-0.008	0.024	-0.104	0.064	-0.191	-0.462	99	0	NA	ATF5
novel_mir_258	XM_015091699.1	8mer-1a	2481	2488	-0.018	0.001	-0.071	0.064	-0.191	-0.462	99	0	NA	PBXIP1
novel_mir_258	XR_001023632.2	8mer-1a	1491	1498	-0.008	0.037	-0.105	0.064	-0.191	-0.45	99	0	NA	LOC105604218
novel_mir_258	XR_001038833.1	8mer-1a	6558	6565	0.013	-0.056	-0.093	0.064	-0.191	-0.51	99	0	NA	DHX57
novel_mir_258	XM_015099075.1	8mer-1a	2022	2029	0.013	-0.028	-0.042	0.064	-0.191	-0.431	99	0	NA	LRRC38
novel_mir_258	XM_015096684.1	8mer-1a	137	144	-0.029	0.055	-0.08	0.064	-0.191	-0.428	99	0	NA	ARF6
novel_mir_258	XM_015096621.1	8mer-1a	3367	3374	-0.008	0.01	-0.11	0.064	-0.191	-0.482	99	0	NA	LOC101113496
novel_mir_258	XM_004011120.3	8mer-1a	143	150	-0.029	0.002	-0.078	0.064	-0.191	-0.479	99	0	NA	LCA5
novel_mir_258	XR_001024154.1	8mer-1a	250	257	0.003	-0.067	-0.051	0.064	-0.191	-0.489	99	0	NA	LOC105604599
novel_mir_258	NM_001009472.1	8mer-1a	812	819	0.013	-0.011	-0.096	0.064	-0.191	-0.468	99	0	NA	MCP1
novel_mir_258	XM_012175636.2	8mer-1a	4704	4711	-0.018	0.072	-0.108	0.064	-0.191	-0.428	99	0	NA	PLA2G6
novel_mir_258	XR_001039535.2	8mer-1a	8653	8660	-0.008	0.06	-0.109	0.064	-0.191	-0.431	99	0	NA	ERC1
novel_mir_258	XM_004010380.2	8mer-1a	66	73	0.003	-0.037	-0.098	0.064	-0.191	-0.506	99	0	NA	LOC101112822
novel_mir_258	XM_004010336.3	8mer-1a	112	119	-0.018	0.008	-0.086	0.064	-0.191	-0.47	99	0	NA	PSMB5
novel_mir_258	XM_015103029.1	8mer-1a	4700	4707	0.003	-0.006	-0.112	0.064	-0.191	-0.489	99	0	NA	NLRP6
novel_mir_258	XR_001024647.2	8mer-1a	1820	1827	-0.018	0.041	-0.111	0.064	-0.191	-0.462	99	0	NA	LOC105605027
novel_mir_258	XM_015092099.1	8mer-1a	40	47	0.003	0.028	-0.104	0.064	-0.191	-0.447	99	0	NA	ZNF644
novel_mir_258	XR_001436411.1	8mer-1a	1180	1187	-0.008	0.05	-0.11	0.064	-0.191	-0.442	99	0	NA	LOC106991814
novel_mir_258	XM_012095422.2	8mer-1a	63	70	-0.008	0.017	-0.098	0.064	-0.191	-0.463	99	0	NA	ARHGAP20
novel_mir_258	XM_015096387.1	8mer-1a	3774	3781	-0.008	0.012	-0.112	0.064	-0.191	-0.482	99	0	NA	GSTCD
novel_mir_258	XM_004002949.3	8mer-1a	270	277	-0.008	0.007	-0.081	0.064	-0.191	-0.456	99	0	NA	LOC101107153
novel_mir_258	XM_015098751.1	8mer-1a	2476	2483	0.003	0.038	-0.103	0.064	-0.191	-0.436	99	0	NA	PCGF2
novel_mir_258	XM_015094243.1	8mer-1a	728	735	-0.018	0.033	-0.07	0.064	-0.191	-0.429	99	0	NA	LOC101105484
novel_mir_258	XM_015104693.1	8mer-1a	137	144	0.003	0.007	-0.08	0.064	-0.191	-0.444	99	0	NA	SRPX
novel_mir_258	XR_001025344.2	8mer-1a	344	351	-0.008	0.06	-0.107	0.064	-0.191	-0.429	99	0	NA	LOC105605638
novel_mir_258	XR_001434769.1	8mer-1a	7327	7334	-0.008	0.034	-0.114	0.064	-0.191	-0.462	99	0	NA	LOC106991204
novel_mir_258	XR_001025410.1	8mer-1a	117	124	0.003	0.022	-0.085	0.064	-0.191	-0.434	99	0	NA	LOC105605775
novel_mir_258	XM_012177405.2	8mer-1a	197	204	-0.029	0.007	-0.065	0.064	-0.191	-0.461	99	0	NA	ESYT2
novel_mir_258	XM_012125719.2	8mer-1a	58	65	-0.029	0.011	-0.1	0.064	-0.191	-0.492	99	0	NA	MPDZ
novel_mir_258	XR_001436238.1	8mer-1a	973	980	-0.029	0.018	-0.09	0.064	-0.191	-0.475	99	0	NA	LOC105607600
novel_mir_258	XM_015096289.1	8mer-1a	15	22	-0.029	0.068	-0.11	0.064	-0.191	-0.445	99	0	NA	LOC105607844
novel_mir_258	XM_012095278.2	8mer-1a	35	42	0.003	-0.039	-0.105	0.064	-0.191	-0.515	99	0	NA	ANKRD49
novel_mir_258	XM_012179346.2	8mer-1a	127	134	0.024	-0.025	-0.082	0.064	-0.191	-0.457	99	0	NA	SNCA
novel_mir_258	XR_001435571.1	8mer-1a	4192	4199	-0.029	0.015	-0.103	0.064	-0.191	-0.491	99	0	NA	LOC105611432
novel_mir_258	XR_001039467.2	8mer-1a	12298	12305	0.013	-0.048	-0.025	0.064	-0.191	-0.434	99	0	NA	ATF7IP
novel_mir_258	XR_001436093.1	8mer-1a	109	116	-0.018	0.057	-0.113	0.064	-0.191	-0.448	99	0	NA	LOC106991742
novel_mir_258	XR_001027578.2	8mer-1a	876	883	-0.008	0.043	-0.103	0.064	-0.191	-0.442	99	0	NA	LOC105607262
novel_mir_258	XM_012173706.1	8mer-1a	233	240	-0.008	-0.049	-0.055	0.064	-0.191	-0.486	99	0	NA	IL18R1
novel_mir_258	XM_015095295.1	8mer-1a	246	253	-0.008	0.002	-0.052	0.064	-0.191	-0.432	99	0	NA	FOXP2
novel_mir_258	XM_004008434.3	8mer-1a	1140	1147	0.003	0.001	-0.084	0.064	-0.191	-0.454	99	0	NA	MRPL34
novel_mir_258	XM_012101455.2	8mer-1a	3110	3117	-0.05	-0.016	-0.043	0.064	-0.191	-0.483	99	0	NA	LOC101123159
novel_mir_258	XM_004008298.3	8mer-1a	3795	3802	-0.008	0.019	-0.106	0.064	-0.191	-0.469	99	0	NA	KLRG2
novel_mir_258	XM_012094882.2	8mer-1a	4785	4792	-0.008	0.033	-0.106	0.064	-0.191	-0.455	99	0	NA	LOC101115820
novel_mir_258	XM_015094247.1	8mer-1a	1779	1786	-0.018	0.028	-0.09	0.064	-0.191	-0.454	99	0	NA	FAM228A
novel_mir_258	XR_001030583.1	8mer-1a	69	76	-0.008	0.038	-0.097	0.064	-0.191	-0.441	99	0	NA	LOC105608940
novel_mir_258	XM_012178069.2	8mer-1a	109	116	-0.008	0.031	-0.087	0.064	-0.191	-0.438	99	0	NA	SH3GL1
novel_mir_258	XM_004022947.3	8mer-1a	751	758	-0.05	-0.016	-0.02	0.064	-0.191	-0.46	99	0	NA	LOC101112891
novel_mir_258	XM_004022895.3	8mer-1a	163	170	0.003	-0.006	-0.073	0.064	-0.191	-0.45	99	0	NA	LOC101105809
novel_mir_258	XM_015098508.1	8mer-1a	97	104	0.003	-0.008	-0.09	0.064	-0.191	-0.469	99	0	NA	RHBDL3
novel_mir_17	XM_015100295.1	8mer-1a	249	256	0.024	0.019	-0.051	-0.019	-0.172	-0.446	99	0	NA	LOC101104336
novel_mir_17	XM_004022306.3	8mer-1a	286	293	-0.008	0	-0.042	-0.019	-0.172	-0.488	99	0	NA	FGF13
novel_mir_17	XM_015100237.1	8mer-1a	450	457	-0.039	-0.005	-0.001	-0.019	-0.172	-0.483	99	0	NA	CLPTM1
novel_mir_17	XM_012182218.2	8mer-1a	1442	1449	-0.039	0.025	-0.011	-0.019	-0.172	-0.463	99	0	NA	TDP1
novel_mir_17	XM_004022084.3	8mer-1a	152	159	-0.018	0.035	-0.076	-0.019	-0.172	-0.497	99	0	NA	CCDC22
novel_mir_17	XM_015102498.1	8mer-1a	378	385	0.003	0.017	-0.019	-0.019	-0.172	-0.437	99	0	NA	ACAD9
novel_mir_17	XM_004021768.3	8mer-1a	319	326	0.003	0.034	-0.034	-0.019	-0.172	-0.435	99	0	NA	TTI2
novel_mir_17	XM_004021745.3	8mer-1a	133	140	0.003	0.079	-0.081	-0.019	-0.172	-0.437	99	0	NA	KIAA1456
novel_mir_17	XM_015098281.1	8mer-1a	22	29	-0.06	0.167	-0.109	-0.019	-0.172	-0.44	99	0	NA	UPF3A
novel_mir_17	XM_015103089.1	8mer-1a	197	204	-0.008	0.039	-0.065	-0.019	-0.172	-0.472	99	0	NA	E2F8
novel_mir_17	XM_015098252.1	8mer-1a	83	90	-0.06	0.1	-0.093	-0.019	-0.172	-0.491	99	0	NA	UBAC2
novel_mir_17	XM_004021451.2	8mer-1a	665	672	-0.008	-0.043	0.04	-0.019	-0.172	-0.449	99	0	NA	ANAPC16
novel_mir_17	XM_015098215.1	8mer-1a	66	73	-0.008	0.041	-0.098	-0.019	-0.172	-0.503	99	0	NA	MZT1
novel_mir_17	XM_012175350.2	8mer-1a	211	218	-0.039	0.104	-0.061	-0.019	-0.172	-0.434	99	0	NA	SMIM10L1
novel_mir_17	XR_001044660.2	8mer-1a	197	204	0.024	-0.005	-0.065	-0.019	-0.172	-0.484	99	0	NA	LOC105611321
novel_mir_17	XM_012186290.2	8mer-1a	450	457	-0.008	-0.013	-0.001	-0.019	-0.172	-0.46	99	0	NA	TANC2
novel_mir_17	XM_012180967.2	8mer-1a	902	909	0.003	-0.001	-0.057	-0.019	-0.172	-0.493	99	0	NA	THTPA
novel_mir_17	XM_004020530.3	8mer-1a	6207	6214	-0.018	-0.003	-0.059	-0.019	-0.172	-0.518	99	0	NA	HDHD2
novel_mir_17	NM_001166194.1	8mer-1a	253	260	-0.008	0.065	-0.05	-0.019	-0.172	-0.431	99	0	NA	ELAVL1
novel_mir_17	XM_012097879.1	8mer-1a	78	85	-0.008	0.022	-0.095	-0.019	-0.172	-0.519	99	0	NA	SLC8B1
novel_mir_17	XM_012176134.2	8mer-1a	8105	8112	-0.029	0.016	-0.065	-0.019	-0.172	-0.516	99	0	NA	VWF
novel_mir_17	XM_004006816.3	8mer-1a	167	174	0.003	0.03	-0.072	-0.019	-0.172	-0.477	99	0	NA	LMO3
novel_mir_17	XM_004020199.3	8mer-1a	100	107	-0.018	0.053	-0.089	-0.019	-0.172	-0.492	99	0	NA	ACSL5
novel_mir_17	XM_015103842.1	8mer-1a	75	82	0.003	0.081	-0.095	-0.019	-0.172	-0.449	99	0	NA	LOC105610424
novel_mir_17	XR_001043543.1	8mer-1a	104	111	0.024	0.032	-0.088	-0.019	-0.172	-0.47	99	0	NA	LOC105608416
novel_mir_17	XM_004002351.3	8mer-1a	1561	1568	-0.018	0.036	-0.032	-0.019	-0.172	-0.452	99	0	NA	OLFML3
novel_mir_17	XM_004019736.3	8mer-1a	1634	1641	0.013	0.032	-0.036	-0.019	-0.172	-0.429	99	0	NA	SLC25A22
novel_mir_17	XM_004019615.3	8mer-1a	120	127	0.003	0.075	-0.084	-0.019	-0.172	-0.444	99	0	NA	TMEM223
novel_mir_17	XM_015095898.1	8mer-1a	145	152	0.003	0.065	-0.078	-0.019	-0.172	-0.448	99	0	NA	S1PR4
novel_mir_17	XM_015092831.1	8mer-1a	147	154	-0.039	0.128	-0.077	-0.019	-0.172	-0.426	99	0	NA	LOC101111528
novel_mir_17	XM_012186489.2	8mer-1a	95	102	-0.039	0.121	-0.09	-0.019	-0.172	-0.446	99	0	NA	C1QTNF1
novel_mir_17	XM_012178808.2	8mer-1a	133	140	0.003	0.006	-0.081	-0.019	-0.172	-0.51	99	0	NA	SYNPO
novel_mir_17	XM_004019149.2	8mer-1a	839	846	0.013	0.026	-0.037	-0.019	-0.172	-0.436	99	0	NA	BPHL
novel_mir_17	XM_004018960.3	8mer-1a	1720	1727	0.003	0.048	-0.051	-0.019	-0.172	-0.438	99	0	NA	LST1
novel_mir_17	XM_012106004.2	8mer-1a	48	55	0.003	0.031	-0.102	-0.019	-0.172	-0.506	99	0	NA	GPAT4
novel_mir_17	XR_001041104.2	8mer-1a	79	86	0.003	0.087	-0.094	-0.019	-0.172	-0.442	99	0	NA	LOC105610205
novel_mir_17	XM_012102954.2	8mer-1a	60	67	0.003	0.074	-0.099	-0.019	-0.172	-0.46	99	0	NA	CASP7
novel_mir_17	XM_004018383.3	8mer-1a	78	85	-0.008	0.061	-0.095	-0.019	-0.172	-0.48	99	0	NA	DCP1A
novel_mir_17	XM_015103969.1	8mer-1a	3455	3462	0.003	0.036	-0.027	-0.019	-0.172	-0.426	99	0	NA	LOC105604883
novel_mir_17	XM_015099813.1	8mer-1a	1373	1380	0.013	0.07	-0.088	-0.019	-0.172	-0.443	99	0	NA	LOC101102327
novel_mir_17	XM_012186622.2	8mer-1a	4918	4925	0.013	0.013	-0.016	-0.019	-0.172	-0.428	99	0	NA	ABCA6
novel_mir_17	XM_015101815.1	8mer-1a	67	74	-0.018	0.072	-0.097	-0.019	-0.172	-0.481	99	0	NA	C18H14orf132
novel_mir_17	XM_004017935.3	8mer-1a	186	193	-0.018	0.045	-0.067	-0.019	-0.172	-0.478	99	0	NA	CKMT1A
novel_mir_17	XM_012106180.1	8mer-1a	104	111	-0.018	0.122	-0.088	-0.019	-0.172	-0.422	99	0	NA	GJB3
novel_mir_17	XM_015101367.1	8mer-1a	436	443	0.024	0.058	-0.111	-0.019	-0.172	-0.467	99	0	NA	MIF
novel_mir_17	XM_015094975.1	8mer-1a	5947	5954	-0.029	0.098	-0.106	-0.019	-0.172	-0.475	99	0	NA	CHD4
novel_mir_17	XM_012189292.2	8mer-1a	172	179	0.013	-0.04	-0.071	-0.019	-0.172	-0.536	99	0	NA	NCOA5
novel_mir_17	XM_012182995.2	8mer-1a	116	123	-0.039	0.131	-0.085	-0.019	-0.172	-0.431	99	0	NA	ADGRG6
novel_mir_17	XM_004017472.3	8mer-1a	186	193	-0.018	0.023	-0.067	-0.019	-0.172	-0.5	99	0	NA	LIF
novel_mir_17	NM_001129902.1	8mer-1a	1339	1346	-0.008	0.104	-0.108	-0.019	-0.172	-0.45	99	0	NA	CD4
novel_mir_17	XM_015095712.1	8mer-1a	106	113	0.003	0.052	-0.088	-0.019	-0.172	-0.471	99	0	NA	CAMK4
novel_mir_17	XM_015104076.1	8mer-1a	4253	4260	-0.008	0.06	-0.044	-0.019	-0.172	-0.43	99	0	NA	CIITA
novel_mir_17	XM_012180397.2	8mer-1a	1304	1311	0.003	0.076	-0.069	-0.019	-0.172	-0.428	99	0	NA	LDB2
novel_mir_17	XM_015097628.1	8mer-1a	84	91	-0.018	0.116	-0.093	-0.019	-0.172	-0.433	99	0	NA	CPSF1
novel_mir_17	XM_012186999.2	8mer-1a	54	61	0.024	0.081	-0.101	-0.019	-0.172	-0.434	99	0	NA	MRPL39
novel_mir_17	NM_001129736.1	8mer-1a	106	113	0.003	0.067	-0.088	-0.019	-0.172	-0.456	99	0	NA	CRY2
novel_mir_17	XM_012101538.2	8mer-1a	270	277	-0.039	0.027	-0.046	-0.019	-0.172	-0.496	99	0	NA	SPA17
novel_mir_17	XM_004017006.1	8mer-1a	80	87	0.003	0.087	-0.094	-0.019	-0.172	-0.442	99	0	NA	MRPS30
novel_mir_17	NM_001185016.1	8mer-1a	57	64	0.024	0.046	-0.1	-0.019	-0.172	-0.468	99	0	NA	CLDN1
novel_mir_17	XM_015101462.1	8mer-1a	186	193	0.003	0.054	-0.067	-0.019	-0.172	-0.448	99	0	NA	SLC25A1
novel_mir_17	XM_012108234.1	8mer-1a	344	351	-0.008	0.026	-0.027	-0.019	-0.172	-0.447	99	0	NA	LOC105606008
novel_mir_17	XM_015101336.1	8mer-1a	530	537	-0.018	-0.017	0.02	-0.019	-0.172	-0.453	99	0	NA	LOC106991667
novel_mir_17	NM_001161890.1	8mer-1a	99	106	0.003	-0.007	-0.089	-0.019	-0.172	-0.531	99	0	NA	CPNE1
novel_mir_17	XM_012103947.1	8mer-1a	211	218	-0.05	0.095	-0.061	-0.019	-0.172	-0.454	99	0	NA	LOC101107658
novel_mir_17	XR_001434499.1	8mer-1a	15102	15109	0.013	0.026	-0.045	-0.019	-0.172	-0.444	99	0	NA	LOC106991099
novel_mir_17	XM_012185457.1	8mer-1a	157	164	-0.029	0.027	-0.075	-0.019	-0.172	-0.515	99	0	NA	SCARF1
novel_mir_17	XM_015095673.1	8mer-1a	2800	2807	-0.039	0.112	-0.096	-0.019	-0.172	-0.461	99	0	NA	COL23A1
novel_mir_17	XM_015102221.1	8mer-1a	358	365	0.003	0.03	-0.024	-0.019	-0.172	-0.429	99	0	NA	TMPPE
novel_mir_17	XM_004015497.3	8mer-1a	1422	1429	-0.008	0.053	-0.097	-0.019	-0.172	-0.49	99	0	NA	MLYCD
novel_mir_17	XM_004015199.3	8mer-1a	139	146	0.003	0.068	-0.079	-0.019	-0.172	-0.446	99	0	NA	ZNF420
novel_mir_17	XM_004015189.3	8mer-1a	422	429	0.013	0.066	-0.082	-0.019	-0.172	-0.441	99	0	NA	LOC101121538
novel_mir_17	XM_004015110.3	8mer-1a	68	75	0.013	0.033	-0.097	-0.019	-0.172	-0.489	99	0	NA	TXNL4B
novel_mir_17	XM_004004236.3	8mer-1a	230	237	0.003	0.06	-0.056	-0.019	-0.172	-0.431	99	0	NA	TDRD7
novel_mir_17	XM_015099539.1	8mer-1a	768	775	-0.029	0.021	-0.006	-0.019	-0.172	-0.452	99	0	NA	KIN
novel_mir_17	XM_004014943.1	8mer-1a	264	271	0.003	0.026	-0.048	-0.019	-0.172	-0.457	99	0	NA	COTL1
novel_mir_17	XM_015097338.1	8mer-1a	84	91	0.003	0.089	-0.093	-0.019	-0.172	-0.439	99	0	NA	MARCKS
novel_mir_17	XM_004014519.3	8mer-1a	1451	1458	-0.018	0.017	-0.002	-0.019	-0.172	-0.441	99	0	NA	EDEM2
novel_mir_17	XM_004014501.3	8mer-1a	117	124	-0.039	0.133	-0.085	-0.019	-0.172	-0.429	99	0	NA	PXMP4
novel_mir_17	XM_004014385.3	8mer-1a	1799	1806	0.003	0.041	-0.079	-0.019	-0.172	-0.473	99	0	NA	NOP56
novel_mir_17	XR_001434084.1	8mer-1a	414	421	0.013	-0.034	-0.01	-0.019	-0.172	-0.469	99	0	NA	ITGA4
novel_mir_17	XM_015097208.1	8mer-1a	247	254	0.003	0.028	-0.052	-0.019	-0.172	-0.459	99	0	NA	POMT2
novel_mir_17	XM_012096622.1	8mer-1a	129	136	0.003	0.006	-0.082	-0.019	-0.172	-0.511	99	0	NA	LOC105602425
novel_mir_17	XM_004013360.2	8mer-1a	55	62	0.003	0.088	-0.1	-0.019	-0.172	-0.447	99	0	NA	HOXB6
novel_mir_17	XM_015101777.1	8mer-1a	327	334	0.003	0.027	-0.032	-0.019	-0.172	-0.44	99	0	NA	LOC101117021
novel_mir_17	XM_004013082.3	8mer-1a	3810	3817	0.003	0.067	-0.066	-0.019	-0.172	-0.434	99	0	NA	RPTOR
novel_mir_17	XM_012100975.2	8mer-1a	1793	1800	-0.018	0.093	-0.072	-0.019	-0.172	-0.435	99	0	NA	GNL1
novel_mir_17	XR_001023117.2	8mer-1a	2912	2919	-0.018	0.091	-0.107	-0.019	-0.172	-0.472	99	0	NA	LOC101106806
novel_mir_17	XM_004012943.3	8mer-1a	223	230	-0.029	0.042	-0.058	-0.019	-0.172	-0.483	99	0	NA	RAMP2
novel_mir_17	XM_015099297.1	8mer-1a	10804	10811	-0.018	0.081	-0.066	-0.019	-0.172	-0.441	99	0	NA	SPEN
novel_mir_17	XM_012185634.2	8mer-1a	1672	1679	-0.029	0.087	-0.078	-0.019	-0.172	-0.458	99	0	NA	LOC105607811
novel_mir_17	XM_004012840.3	8mer-1a	297	304	0.024	-0.037	-0.039	-0.019	-0.172	-0.49	99	0	NA	MED1
novel_mir_17	XM_004012668.3	8mer-1a	301	308	-0.029	-0.007	-0.038	-0.019	-0.172	-0.512	99	0	NA	SHBG
novel_mir_17	XM_004012576.3	8mer-1a	3444	3451	0.024	0.028	-0.067	-0.019	-0.172	-0.453	99	0	NA	ANKFY1
novel_mir_17	XM_004004469.3	8mer-1a	439	446	-0.018	0.018	-0.003	-0.019	-0.172	-0.441	99	0	NA	OCA2
novel_mir_17	XM_015091627.1	8mer-1a	43	50	-0.018	0.137	-0.103	-0.019	-0.172	-0.422	99	0	NA	SNED1
novel_mir_17	XM_012100843.2	8mer-1a	204	211	-0.029	0.023	-0.063	-0.019	-0.172	-0.507	99	0	NA	MCM3
novel_mir_17	XM_012174394.2	8mer-1a	97	104	-0.039	0.125	-0.09	-0.019	-0.172	-0.442	99	0	NA	RAPGEF3
novel_mir_17	XM_015091653.1	8mer-1a	34	41	0.003	0.095	-0.106	-0.019	-0.172	-0.446	99	0	NA	RSPO1
novel_mir_17	XM_015091674.1	8mer-1a	1417	1424	-0.008	0.014	-0.098	-0.019	-0.172	-0.53	99	0	NA	LOC101113817
novel_mir_17	XR_001023601.2	8mer-1a	93	100	0.003	0.067	-0.091	-0.019	-0.172	-0.459	99	0	NA	IFITM5
novel_mir_17	XM_012187557.2	8mer-1a	590	597	-0.018	-0.017	0.035	-0.019	-0.172	-0.438	99	0	NA	DARS2
novel_mir_17	XR_001023672.2	8mer-1a	1449	1456	-0.018	0.038	-0.032	-0.019	-0.172	-0.45	99	0	NA	LOC105604242
novel_mir_17	XM_015099065.1	8mer-1a	1505	1512	-0.029	0.099	-0.057	-0.019	-0.172	-0.425	99	0	NA	DVL1
novel_mir_17	XM_004011342.2	8mer-1a	118	125	0.003	0.041	-0.084	-0.019	-0.172	-0.478	99	0	NA	RPS12
novel_mir_17	XM_015104465.1	8mer-1a	561	568	0.013	-0.04	0.027	-0.019	-0.172	-0.438	99	0	NA	PPIF
novel_mir_17	XM_012176784.2	8mer-1a	277	284	-0.039	0.021	-0.044	-0.019	-0.172	-0.5	99	0	NA	IFRD1
novel_mir_17	XM_012178355.2	8mer-1a	67	74	0.024	0.017	-0.097	-0.019	-0.172	-0.494	99	0	NA	LOC101112480
novel_mir_17	XM_012176968.2	8mer-1a	124	131	-0.029	0.115	-0.083	-0.019	-0.172	-0.435	99	0	NA	NUDCD3
novel_mir_17	XM_015094354.1	8mer-1a	296	303	-0.018	0.065	-0.039	-0.019	-0.172	-0.43	99	0	NA	CD8A
novel_mir_17	XM_012166737.2	8mer-1a	33	40	-0.008	0.039	-0.106	-0.019	-0.172	-0.513	99	0	NA	EIF2B4
novel_mir_17	XM_015098955.1	8mer-1a	911	918	-0.039	0.087	-0.101	-0.019	-0.172	-0.491	99	0	NA	SAP30BP
novel_mir_17	NM_001009465.2	8mer-1a	152	159	-0.018	0.042	-0.076	-0.019	-0.172	-0.49	99	0	NA	IL1B
novel_mir_17	XM_004010459.3	8mer-1a	41	48	-0.008	0.088	-0.104	-0.019	-0.172	-0.462	99	0	NA	CHP1
novel_mir_17	XM_015093303.1	8mer-1a	74	81	0.003	0.102	-0.096	-0.019	-0.172	-0.429	99	0	NA	SAP130
novel_mir_17	XR_001024562.2	8mer-1a	191	198	-0.008	-0.009	-0.066	-0.019	-0.172	-0.521	99	0	NA	LOC105604965
novel_mir_17	XM_012178032.1	8mer-1a	202	209	0.003	0.074	-0.063	-0.019	-0.172	-0.424	99	0	NA	FUT5
novel_mir_17	XM_015095560.1	8mer-1a	225	232	-0.018	0.049	-0.057	-0.019	-0.172	-0.464	99	0	NA	ATP13A1
novel_mir_17	XM_015098824.1	8mer-1a	155	162	-0.008	0.025	-0.075	-0.019	-0.172	-0.496	99	0	NA	HDAC5
novel_mir_17	XM_004006011.3	8mer-1a	197	204	0.003	0.066	-0.065	-0.019	-0.172	-0.434	99	0	NA	GALM
novel_mir_17	XM_015102143.1	8mer-1a	270	277	-0.029	0.067	-0.046	-0.019	-0.172	-0.446	99	0	NA	DUSP7
novel_mir_17	XM_012175617.2	8mer-1a	543	550	-0.039	0.096	-0.099	-0.019	-0.172	-0.48	99	0	NA	BCL2L13
novel_mir_17	XM_004002941.3	8mer-1a	178	185	0.003	0.057	-0.069	-0.019	-0.172	-0.447	99	0	NA	ARHGAP31
novel_mir_17	XM_012184113.2	8mer-1a	131	138	0.003	-0.043	-0.081	-0.019	-0.172	-0.559	99	0	NA	LOC105616091
novel_mir_17	NM_001308600.1	8mer-1a	92	99	0.003	0.091	-0.091	-0.019	-0.172	-0.435	99	0	NA	KRT17
novel_mir_17	XM_012182417.2	8mer-1a	3547	3554	0.003	-0.093	0.04	-0.019	-0.172	-0.488	99	0	NA	MYO6
novel_mir_17	XM_015096268.1	8mer-1a	5208	5215	-0.018	0.018	-0.079	-0.019	-0.172	-0.517	99	0	NA	ADGRL3
novel_mir_17	XM_015101172.1	8mer-1a	43	50	0.034	0.075	-0.103	-0.019	-0.172	-0.432	99	0	NA	SERPING1
novel_mir_17	XM_015092240.1	8mer-1a	203	210	0.003	0.065	-0.063	-0.019	-0.172	-0.433	99	0	NA	POGZ
novel_mir_17	NM_001127275.1	8mer-1a	99	106	0.013	0.052	-0.089	-0.019	-0.172	-0.462	99	0	NA	SLC25A38
novel_mir_17	XM_004008761.3	8mer-1a	222	229	0.003	-0.017	-0.058	-0.019	-0.172	-0.51	99	0	NA	BSG
novel_mir_17	XM_012179253.2	8mer-1a	357	364	-0.018	0.05	-0.024	-0.019	-0.172	-0.43	99	0	NA	WDR18
novel_mir_17	XM_004002183.3	8mer-1a	531	538	0.003	-0.007	0.02	-0.019	-0.172	-0.422	99	0	NA	LRRC8D
novel_mir_17	XM_015098599.1	8mer-1a	306	313	-0.029	0.041	-0.037	-0.019	-0.172	-0.463	99	0	NA	GLTPD2
novel_mir_17	XM_015098586.1	8mer-1a	3106	3113	-0.018	0.042	-0.013	-0.019	-0.172	-0.427	99	0	NA	PITPNM3
novel_mir_17	XM_004023360.3	8mer-1a	999	1006	0.024	0.028	-0.056	-0.019	-0.172	-0.442	99	0	NA	BTBD6
novel_mir_17	XM_015098537.1	8mer-1a	7008	7015	-0.029	0.03	-0.017	-0.019	-0.172	-0.454	99	0	NA	KIAA0100
novel_mir_17	XR_001435725.1	8mer-1a	38	45	-0.008	-0.039	-0.105	-0.019	-0.172	-0.59	99	0	NA	LOC106991605
novel_mir_17	XM_004007310.3	8mer-1a	145	152	-0.018	0.094	-0.078	-0.019	-0.172	-0.44	99	0	NA	SMYD5
novel_mir_122	XM_015097225.1	8mer-1a	296	303	0.003	-0.03	-0.039	NA	NA	-0.313	99	0	NA	NRDE2
novel_mir_122	XM_015097178.1	8mer-1a	189	196	0.003	-0.045	-0.067	NA	NA	-0.356	99	0	NA	ENTPD5
novel_mir_122	XM_015094172.1	8mer-1a	1632	1639	-0.018	0.026	-0.057	NA	NA	-0.296	99	0	NA	ZNF79
novel_mir_122	XM_015097025.1	8mer-1a	3093	3100	0.003	0.031	-0.082	NA	NA	-0.295	99	0	NA	ZNF280D
novel_mir_122	XM_015094471.1	8mer-1a	3639	3646	-0.018	-0.049	-0.058	NA	NA	-0.372	99	0	NA	CCDC142
novel_mir_122	XM_004009017.2	8mer-1a	117	124	-0.008	0.02	-0.085	NA	NA	-0.32	99	0	NA	MED7
novel_mir_122	XM_015096913.1	8mer-1a	226	233	-0.018	-0.064	-0.057	NA	NA	-0.386	99	0	NA	KATNBL1
novel_mir_122	XM_015096545.1	8mer-1a	2681	2688	-0.029	-0.071	-0.079	NA	NA	-0.426	99	0	NA	GRSF1
novel_mir_122	XM_015096538.1	8mer-1a	223	230	-0.008	-0.076	-0.058	NA	NA	-0.389	99	0	NA	LOC101122788
novel_mir_122	XM_015095297.1	8mer-1a	325	332	-0.029	-0.038	-0.032	NA	NA	-0.346	99	0	NA	TMEM168
novel_mir_122	XM_004009879.3	8mer-1a	62	69	-0.018	-0.052	-0.099	NA	NA	-0.416	99	0	NA	LOC101119393
novel_mir_122	XM_015096235.1	8mer-1a	142	149	-0.05	0.014	-0.078	NA	NA	-0.361	99	0	NA	LOC106991207
novel_mir_122	XM_015096184.1	8mer-1a	103	110	0.003	-0.014	-0.088	NA	NA	-0.346	99	0	NA	EDIL3
novel_mir_122	XM_015096137.1	8mer-1a	163	170	-0.008	-0.005	-0.073	NA	NA	-0.333	99	0	NA	TIGD6
novel_mir_122	XM_015096114.1	8mer-1a	221	228	-0.029	-0.005	-0.058	NA	NA	-0.339	99	0	NA	PRELID2
novel_mir_122	XM_015095893.1	8mer-1a	2124	2131	0.003	0.059	-0.103	NA	NA	-0.288	99	0	NA	GIPC3
novel_mir_122	XM_015095932.1	8mer-1a	49	56	-0.008	0.062	-0.102	NA	NA	-0.295	99	0	NA	P4HA2
novel_mir_122	XM_012095792.2	8mer-1a	134	141	-0.05	-0.066	-0.08	NA	NA	-0.443	99	0	NA	ZNF143
novel_mir_122	XM_012095040.1	8mer-1a	132	139	-0.008	0.029	-0.081	NA	NA	-0.307	99	0	NA	RPS16
novel_mir_122	XM_012094704.2	8mer-1a	243	250	-0.029	0.026	-0.053	NA	NA	-0.303	99	0	NA	LOC105601988
novel_mir_122	XM_012094688.2	8mer-1a	1355	1362	0.003	0.044	-0.109	NA	NA	-0.309	99	0	NA	LOC101102085
novel_mir_122	XM_012103062.2	8mer-1a	263	270	-0.039	-0.008	-0.048	NA	NA	-0.342	99	0	NA	PLEKHA1
novel_mir_122	XM_012103417.2	8mer-1a	153	160	0.003	0.035	-0.076	NA	NA	-0.285	99	0	NA	RNF138
novel_mir_122	XM_012103468.1	8mer-1a	287	294	0.003	-0.008	-0.042	NA	NA	-0.294	99	0	NA	CABYR
novel_mir_122	XM_012096710.1	8mer-1a	160	167	-0.008	0.012	-0.074	NA	NA	-0.317	99	0	NA	RANBP17
novel_mir_122	XM_012103741.1	8mer-1a	933	940	0.013	-0.024	-0.053	NA	NA	-0.311	99	0	NA	CCDC68
novel_mir_122	XM_004002428.3	8mer-1a	200	207	-0.018	-0.006	-0.064	NA	NA	-0.335	99	0	NA	LOC101121643
novel_mir_122	XM_012104860.2	8mer-1a	1316	1323	-0.008	-0.035	-0.034	NA	NA	-0.324	99	0	NA	SETD4
novel_mir_122	XM_012105206.2	8mer-1a	2020	2027	0.013	-0.02	-0.033	NA	NA	-0.287	99	0	NA	DDX50
novel_mir_122	XM_012097571.2	8mer-1a	167	174	0.013	0.016	-0.072	NA	NA	-0.29	99	0	NA	ETFDH
novel_mir_122	XM_012105545.1	8mer-1a	318	325	0.003	-0.014	-0.034	NA	NA	-0.292	99	0	NA	NCOA4
novel_mir_122	XM_004021920.3	8mer-1a	173	180	0.003	-0.016	-0.071	NA	NA	-0.331	99	0	NA	MOSPD2
novel_mir_122	XM_012106420.2	8mer-1a	87	94	-0.008	0.009	-0.092	NA	NA	-0.338	99	0	NA	PDK3
novel_mir_122	XM_012106465.2	8mer-1a	431	438	-0.008	-0.026	-0.005	NA	NA	-0.286	99	0	NA	DMD
novel_mir_122	XM_004002842.3	8mer-1a	207	214	-0.008	0.007	-0.062	NA	NA	-0.31	99	0	NA	CGGBP1
novel_mir_122	XM_012106695.2	7mer-m8	223	229	-0.035	-0.102	-0.03	NA	NA	-0.287	99	0	NA	SHROOM4
novel_mir_122	XM_012106775.2	8mer-1a	1625	1632	0.003	0.033	-0.074	NA	NA	-0.285	99	0	NA	SLC38A5
novel_mir_122	XM_012106836.1	8mer-1a	394	401	-0.039	-0.037	-0.015	NA	NA	-0.338	99	0	NA	OPHN1
novel_mir_122	XM_012096364.2	8mer-1a	28	35	0.013	0.059	-0.107	NA	NA	-0.282	99	0	NA	DDB2
novel_mir_122	XM_012096359.2	8mer-1a	290	297	0.003	-0.025	-0.041	NA	NA	-0.31	99	0	NA	CKAP5
novel_mir_122	XR_001435753.1	8mer-1a	171	178	0.003	0.003	-0.071	NA	NA	-0.312	99	0	NA	LOC106990747
novel_mir_122	XM_012108342.2	8mer-1a	467	474	-0.018	-0.04	-0.105	NA	NA	-0.41	99	0	NA	LOC105606091
novel_mir_122	XM_012110657.2	8mer-1a	332	339	-0.018	-0.057	-0.03	NA	NA	-0.352	99	0	NA	NDUFB6
novel_mir_122	XM_012097872.2	8mer-1a	3527	3534	0.013	-0.001	-0.11	NA	NA	-0.345	99	0	NA	RBM19
novel_mir_122	XM_012118757.2	8mer-1a	1060	1067	0.013	0.021	-0.097	NA	NA	-0.31	99	0	NA	STMN4
novel_mir_122	XM_012119809.1	8mer-1a	366	373	0.003	-0.026	-0.022	NA	NA	-0.292	99	0	NA	LOC101120470
novel_mir_122	XM_004003131.2	8mer-1a	796	803	0.003	-0.017	-0.062	NA	NA	-0.323	99	0	NA	MRPL47
novel_mir_122	XM_012122491.2	8mer-1a	39	46	0.013	0.031	-0.104	NA	NA	-0.307	99	0	NA	PRUNE2
novel_mir_122	XM_012124771.1	7mer-m8	19	25	-0.016	-0.087	-0.059	NA	NA	-0.282	99	0	NA	RIC1
novel_mir_122	XM_012125719.2	8mer-1a	66	73	0.013	-0.009	-0.098	NA	NA	-0.341	99	0	NA	MPDZ
novel_mir_122	XM_012126459.2	8mer-1a	7798	7805	-0.05	0.023	-0.036	NA	NA	-0.31	99	0	NA	BNC2
novel_mir_122	XM_012133307.1	8mer-1a	475	482	0.003	-0.056	0.006	NA	NA	-0.294	99	0	NA	WIPF1
novel_mir_122	XM_012098320.2	8mer-1a	1693	1700	-0.018	0.023	-0.082	NA	NA	-0.324	99	0	NA	ASB7
novel_mir_122	XR_001433706.1	7mer-m8	1528	1534	-0.007	-0.133	-0.061	NA	NA	-0.321	99	0	NA	LOC105616375
novel_mir_122	XR_001044941.2	8mer-1a	569	576	-0.018	-0.064	0.029	NA	NA	-0.3	99	0	NA	LOC101121192
novel_mir_122	XM_012096103.2	8mer-1a	7208	7215	0.003	0.026	-0.061	NA	NA	-0.279	99	0	NA	MYO7A
novel_mir_122	XR_001043339.2	8mer-1a	2049	2056	0.003	0.026	-0.102	NA	NA	-0.32	99	0	NA	LOC105616296
novel_mir_122	XM_012163399.1	8mer-1a	910	917	-0.008	-0.047	0.005	NA	NA	-0.297	99	0	NA	LOC105606693
novel_mir_122	XM_012165142.2	8mer-1a	4736	4743	0.013	0.017	-0.106	NA	NA	-0.323	99	0	NA	WDR35
novel_mir_122	XR_001043131.1	8mer-1a	228	235	-0.05	0.009	-0.057	NA	NA	-0.345	99	0	NA	LOC105616192
novel_mir_122	XR_001043119.2	8mer-1a	88	95	0.003	0.012	-0.092	NA	NA	-0.324	99	0	NA	LOC105609591
novel_mir_122	XM_004018861.3	8mer-1a	297	304	0.003	-0.03	-0.039	NA	NA	-0.313	99	0	NA	CLIC5
novel_mir_122	XM_004004335.3	8mer-1a	294	301	0.003	-0.006	-0.04	NA	NA	-0.29	99	0	NA	FAM122A
novel_mir_122	XR_001040973.2	8mer-1a	4866	4873	0.003	-0.004	-0.077	NA	NA	-0.325	99	0	NA	ALPK1
novel_mir_122	XM_012095833.1	8mer-1a	2848	2855	-0.029	-0.03	-0.082	NA	NA	-0.388	99	0	NA	EIF3F
novel_mir_122	XM_012174760.1	8mer-1a	524	531	-0.029	0.021	-0.089	NA	NA	-0.344	99	0	NA	MYL6
novel_mir_122	XM_004017957.2	8mer-1a	1719	1726	0.013	-0.01	-0.037	NA	NA	-0.281	99	0	NA	LGMN
novel_mir_122	XM_004017794.2	8mer-1a	177	184	0.013	-0.004	-0.07	NA	NA	-0.308	99	0	NA	CEMIP
novel_mir_122	XR_001025410.1	8mer-1a	4598	4605	0.003	-0.068	-0.058	NA	NA	-0.37	99	0	NA	LOC105605775
novel_mir_122	XM_012097122.2	8mer-1a	37	44	0.013	0.036	-0.105	NA	NA	-0.303	99	0	NA	PDZD2
novel_mir_122	XM_004017392.2	8mer-1a	21	28	0.024	0.015	-0.109	NA	NA	-0.317	99	0	NA	SDS
novel_mir_122	XR_001023460.1	8mer-1a	232	239	0.003	-0.003	-0.056	NA	NA	-0.303	99	0	NA	LOC105604057
novel_mir_122	XM_012176793.1	8mer-1a	1719	1726	0.003	-0.004	-0.043	NA	NA	-0.291	99	0	NA	THAP5
novel_mir_122	XR_001023171.2	8mer-1a	24	31	0.013	0.006	-0.108	NA	NA	-0.336	99	0	NA	LOC105603859
novel_mir_122	XR_001022929.2	8mer-1a	2463	2470	-0.05	-0.07	-0.007	NA	NA	-0.374	99	0	NA	LOC105603670
novel_mir_122	XM_012177225.2	8mer-1a	103	110	0.003	0.049	-0.088	NA	NA	-0.283	99	0	NA	ZC3HAV1
novel_mir_122	XR_001021533.1	8mer-1a	1741	1748	-0.018	-0.013	-0.005	NA	NA	-0.283	99	0	NA	LOC105602784
novel_mir_122	XM_012177976.2	8mer-1a	30	37	0.013	0.062	-0.107	NA	NA	-0.279	99	0	NA	HNRNPM
novel_mir_122	XM_012178133.2	8mer-1a	158	165	-0.039	0.011	-0.074	NA	NA	-0.349	99	0	NA	RAD50
novel_mir_122	XM_015105213.1	8mer-1a	179	186	0.003	-0.004	-0.069	NA	NA	-0.317	99	0	NA	LOC101110131
novel_mir_122	XM_015105188.1	8mer-1a	364	371	-0.018	-0.009	-0.022	NA	NA	-0.296	99	0	NA	LOC106990745
novel_mir_122	XM_012178382.2	8mer-1a	1554	1561	-0.018	-0.078	-0.088	NA	NA	-0.431	99	0	NA	LYPD8
novel_mir_122	XM_004005088.3	8mer-1a	1951	1958	-0.008	-0.002	-0.071	NA	NA	-0.328	99	0	NA	GPATCH3
novel_mir_122	XM_012180255.2	8mer-1a	78	85	-0.018	-0.006	-0.095	NA	NA	-0.366	99	0	NA	LOC101116011
novel_mir_122	XM_004015963.3	8mer-1a	1926	1933	-0.039	-0.044	-0.05	NA	NA	-0.38	99	0	NA	LOC101117272
novel_mir_122	XM_004015685.3	8mer-1a	619	626	0.003	0.005	-0.073	NA	NA	-0.312	99	0	NA	MED29
novel_mir_122	XM_012180553.2	8mer-1a	1165	1172	-0.05	0.063	-0.087	NA	NA	-0.321	99	0	NA	IDUA
novel_mir_122	XM_004014633.3	8mer-1a	63	70	-0.018	0.079	-0.098	NA	NA	-0.284	99	0	NA	UBE2V1
novel_mir_122	XM_004014559.3	8mer-1a	895	902	-0.029	0.036	-0.066	NA	NA	-0.306	99	0	NA	MANBAL
novel_mir_122	XM_012182238.1	8mer-1a	183	190	0.003	0.005	-0.068	NA	NA	-0.307	99	0	NA	SPG11
novel_mir_122	XM_004001806.3	8mer-1a	812	819	-0.008	0.069	-0.093	NA	NA	-0.279	99	0	NA	MRPS15
novel_mir_122	XM_004014379.2	8mer-1a	2638	2645	0.013	0.027	-0.077	NA	NA	-0.284	99	0	NA	VPS16
novel_mir_122	XM_012095440.2	8mer-1a	3039	3046	-0.018	-0.01	-0.005	NA	NA	-0.28	99	0	NA	SIK2
novel_mir_122	XM_012183597.2	8mer-1a	152	159	-0.018	0.057	-0.076	NA	NA	-0.284	99	0	NA	FER1L6
novel_mir_122	XM_012183805.1	8mer-1a	52	59	-0.008	0.028	-0.101	NA	NA	-0.328	99	0	NA	COPS5
novel_mir_122	XM_012184105.1	8mer-1a	157	164	0.003	0.002	-0.075	NA	NA	-0.317	99	0	NA	CCNE2
novel_mir_122	XM_012184379.2	8mer-1a	84	91	0.024	0.026	-0.093	NA	NA	-0.29	99	0	NA	ENOX1
novel_mir_122	XM_012184450.1	8mer-1a	4461	4468	0.013	-0.094	-0.075	NA	NA	-0.403	99	0	NA	CYSLTR2
novel_mir_122	XM_015102028.1	8mer-1a	1973	1980	-0.018	0.012	-0.032	NA	NA	-0.285	99	0	NA	SERINC4
novel_mir_122	XM_015101955.1	8mer-1a	319	326	0.003	-0.001	-0.034	NA	NA	-0.279	99	0	NA	TARSL2
novel_mir_122	XM_012097236.2	8mer-1a	519	526	-0.018	-0.046	0.017	NA	NA	-0.294	99	0	NA	TRIP13
novel_mir_122	XM_004013671.3	8mer-1a	63	70	-0.018	0.052	-0.098	NA	NA	-0.311	99	0	NA	DPT
novel_mir_122	XM_015101616.1	8mer-1a	5093	5100	0.003	-0.046	-0.035	NA	NA	-0.325	99	0	NA	CLIP1
novel_mir_122	XM_012185442.2	8mer-1a	136	143	-0.029	0.034	-0.08	NA	NA	-0.322	99	0	NA	RPH3AL
novel_mir_122	XM_012185602.2	8mer-1a	2495	2502	0.013	0.031	-0.078	NA	NA	-0.281	99	0	NA	ALOX12
novel_mir_122	XM_012185720.2	8mer-1a	107	114	-0.018	0.052	-0.087	NA	NA	-0.3	99	0	NA	GAS7
novel_mir_122	XM_012185834.2	8mer-1a	240	247	0.003	0.014	-0.054	NA	NA	-0.284	99	0	NA	KCNJ12
novel_mir_122	XM_012185936.2	8mer-1a	177	184	-0.018	0.053	-0.07	NA	NA	-0.282	99	0	NA	PHOSPHO1
novel_mir_122	XM_015100877.1	8mer-1a	2601	2608	-0.018	-0.034	-0.015	NA	NA	-0.314	99	0	NA	TRPC6
novel_mir_122	XM_015100739.1	8mer-1a	326	333	-0.018	0.003	-0.032	NA	NA	-0.294	99	0	NA	SOX6
novel_mir_122	XM_015100614.1	8mer-1a	4110	4117	0.024	-0.027	-0.036	NA	NA	-0.286	99	0	NA	FKRP
novel_mir_122	XM_004012636.2	8mer-1a	2117	2124	0.013	0.041	-0.086	NA	NA	-0.279	99	0	NA	ACADVL
novel_mir_122	XM_012187930.2	8mer-1a	174	181	0.003	0.03	-0.07	NA	NA	-0.284	99	0	NA	ADSS
novel_mir_122	XM_015100397.1	8mer-1a	4032	4039	-0.071	0.075	-0.04	NA	NA	-0.283	99	0	NA	ATP2C2
novel_mir_122	XM_012188059.1	8mer-1a	286	293	0.003	-0.001	-0.042	NA	NA	-0.287	99	0	NA	ASIP
novel_mir_122	XM_012188386.2	8mer-1a	348	355	-0.029	0.017	-0.026	NA	NA	-0.285	99	0	NA	BEND7
novel_mir_122	XM_012188512.2	8mer-1a	166	173	-0.018	0.041	-0.072	NA	NA	-0.296	99	0	NA	SNX5
novel_mir_122	XM_004007319.3	8mer-1a	904	911	-0.018	0.024	-0.062	NA	NA	-0.303	99	0	NA	WDR54
novel_mir_122	XM_012188794.2	8mer-1a	2381	2388	-0.008	0.001	-0.068	NA	NA	-0.322	99	0	NA	TMEM45A
novel_mir_122	XM_015099834.1	8mer-1a	27	34	-0.05	0.121	-0.107	NA	NA	-0.283	99	0	NA	CDK5RAP1
novel_mir_122	XM_004007738.3	8mer-1a	301	308	0.003	-0.012	-0.038	NA	NA	-0.294	99	0	NA	PDK4
novel_mir_122	XM_012189091.1	8mer-1a	202	209	0.003	-0.001	-0.063	NA	NA	-0.308	99	0	NA	LOC101111988
novel_mir_122	XM_012189347.1	8mer-1a	214	221	0.003	-0.009	-0.06	NA	NA	-0.313	99	0	NA	DPM1
novel_mir_122	XM_015099579.1	8mer-1a	542	549	-0.039	-0.057	0.023	NA	NA	-0.32	99	0	NA	LOC105607887
novel_mir_122	XM_015099419.1	8mer-1a	72	79	-0.008	-0.003	-0.096	NA	NA	-0.354	99	0	NA	IPO9
novel_mir_122	XM_004011604.3	8mer-1a	1045	1052	0.003	0.013	-0.109	NA	NA	-0.34	99	0	NA	EXOSC4
novel_mir_122	XM_015091689.1	8mer-1a	141	148	-0.05	0.003	-0.079	NA	NA	-0.373	99	0	NA	LOC105615685
novel_mir_122	XM_015098955.1	8mer-1a	641	648	0.003	-0.027	-0.032	NA	NA	-0.303	99	0	NA	SAP30BP
novel_mir_122	XM_015098938.1	8mer-1a	104	111	-0.018	0.006	-0.088	NA	NA	-0.347	99	0	NA	UBE2O
novel_mir_122	XM_015098690.1	7mer-m8	35	41	-0.025	-0.095	-0.057	NA	NA	-0.297	99	0	NA	MBTD1
novel_mir_122	XM_015098521.1	8mer-1a	131	138	-0.018	0.067	-0.081	NA	NA	-0.279	99	0	NA	RAB11FIP4
novel_mir_122	XM_015098363.1	8mer-1a	341	348	-0.018	0.012	-0.028	NA	NA	-0.281	99	0	NA	CCDC43
novel_mir_122	XM_004011171.3	8mer-1a	270	277	-0.008	0.012	-0.046	NA	NA	-0.289	99	0	NA	GOPC
novel_mir_122	XM_015098062.1	8mer-1a	66	73	0.013	0.038	-0.098	NA	NA	-0.294	99	0	NA	RCBTB2
novel_mir_122	XM_015093235.1	8mer-1a	286	293	0.003	-0.039	-0.042	NA	NA	-0.325	99	0	NA	DENND4C
novel_mir_122	XM_015093324.1	8mer-1a	166	173	0.013	-0.029	-0.072	NA	NA	-0.335	99	0	NA	NEMP2
chi-miR-361-3p	XM_012182692.2	8mer-1a	366	373	-0.018	-0.048	-0.022	0.041	-0.191	-0.485	99	0	NA	QRSL1
chi-miR-361-3p	XM_012103788.1	8mer-1a	37	44	0.003	0.012	-0.105	0.041	-0.191	-0.487	99	0	NA	NEDD4L
chi-miR-361-3p	XM_015100228.1	8mer-1a	2133	2140	0.003	0.01	-0.068	0.041	-0.191	-0.452	99	0	NA	CADM4
chi-miR-361-3p	XM_012185221.2	8mer-1a	6416	6423	-0.06	-0.02	-0.101	0.041	-0.191	-0.578	99	0	NA	CLTC
chi-miR-361-3p	XM_012181624.2	8mer-1a	253	260	-0.008	0.006	-0.05	0.041	-0.191	-0.449	99	0	NA	FBN1
chi-miR-361-3p	XM_012126141.2	8mer-1a	1156	1163	-0.018	-0.036	-0.056	0.041	-0.191	-0.507	99	0	NA	SNAPC3
chi-miR-361-3p	XM_004012429.3	8mer-1a	3604	3611	-0.039	0.026	-0.055	0.041	-0.191	-0.465	99	0	NA	MYO19
chi-miR-361-3p	XM_004009639.3	8mer-1a	157	164	0.013	0	-0.075	0.041	-0.191	-0.459	99	0	NA	PAPSS1
chi-miR-361-3p	XM_004018241.2	8mer-1a	2207	2214	-0.039	-0.057	0.032	0.041	-0.191	-0.461	99	0	NA	ENTPD3
chi-miR-361-3p	XM_015101878.1	8mer-1a	8693	8700	0.003	-0.007	-0.071	0.041	-0.191	-0.472	99	0	NA	CHD2
chi-miR-361-3p	XM_004003224.2	8mer-1a	1114	1121	-0.029	0.029	-0.112	0.041	-0.191	-0.509	99	0	NA	SSR3
chi-miR-361-3p	XR_001436037.1	8mer-1a	4428	4435	0.013	-0.042	-0.072	0.041	-0.191	-0.498	99	0	NA	PGPEP1L
chi-miR-361-3p	XM_004022127.3	8mer-1a	1459	1466	-0.029	0.007	-0.07	0.041	-0.191	-0.489	99	0	NA	CFP
chi-miR-361-3p	XM_012162160.2	8mer-1a	4612	4619	0.003	-0.117	0.051	0.041	-0.191	-0.46	99	0	NA	PTGFR
chi-miR-361-3p	XM_012176670.2	8mer-1a	23	30	0.003	0.054	-0.108	0.041	-0.191	-0.448	99	0	NA	SRPK2
chi-miR-361-3p	XR_001039508.2	8mer-1a	142	149	-0.008	0.03	-0.078	0.041	-0.191	-0.453	99	0	NA	LOC105608590
chi-miR-361-3p	XM_015094711.1	8mer-1a	365	372	-0.071	0.026	-0.022	0.041	-0.191	-0.464	99	0	NA	PCED1B
chi-miR-361-3p	XR_001043345.2	8mer-1a	2385	2392	-0.008	0.025	-0.076	0.041	-0.191	-0.456	99	0	NA	LOC105613604
chi-miR-361-3p	XR_001043348.2	8mer-1a	338	345	-0.029	0.031	-0.096	0.041	-0.191	-0.491	99	0	NA	LOC101114032
chi-miR-361-3p	XM_015099004.1	8mer-1a	3695	3702	0.003	0.026	-0.076	0.041	-0.191	-0.444	99	0	NA	CAPN2
chi-miR-361-3p	XR_001033255.2	8mer-1a	3425	3432	-0.018	-0.038	-0.104	0.041	-0.191	-0.557	99	0	NA	LOC105610606
chi-miR-361-3p	XM_004012586.3	8mer-1a	213	220	-0.029	0.027	-0.06	0.041	-0.191	-0.459	99	0	NA	MIS12
chi-miR-361-3p	XM_012102605.2	8mer-1a	86	93	-0.071	0.058	-0.093	0.041	-0.191	-0.503	99	0	NA	CEP70
chi-miR-361-3p	XM_015091739.1	8mer-1a	310	317	-0.018	-0.023	-0.036	0.041	-0.191	-0.474	99	0	NA	EIF2B5
chi-miR-361-3p	XM_004010727.3	8mer-1a	3269	3276	-0.008	-0.085	-0.055	0.041	-0.191	-0.545	99	0	NA	GPHN
chi-miR-361-3p	XM_015092806.1	8mer-1a	130	137	0.003	-0.006	-0.081	0.041	-0.191	-0.481	99	0	NA	LOC105611819
chi-miR-361-3p	XM_012181096.1	8mer-1a	140	147	0.003	0.024	-0.079	0.041	-0.191	-0.449	99	0	NA	RFX5
chi-miR-361-3p	XM_012179602.2	8mer-1a	6076	6083	0.013	-0.047	-0.064	0.041	-0.191	-0.495	99	0	NA	SLC9B2
chi-miR-361-3p	XM_012106219.2	8mer-1a	713	720	-0.018	0.066	-0.103	0.041	-0.191	-0.452	99	0	NA	EVA1B
chi-miR-361-3p	XM_015095002.1	8mer-1a	3748	3755	0.003	0.024	-0.09	0.041	-0.191	-0.46	99	0	NA	ERC1
chi-miR-361-3p	XR_001044464.2	8mer-1a	1245	1252	0.003	-0.057	-0.02	0.041	-0.191	-0.471	99	0	NA	LOC105613248
chi-miR-361-3p	XM_015101270.1	8mer-1a	2043	2050	-0.008	0.032	-0.091	0.041	-0.191	-0.464	99	0	NA	NLN
chi-miR-361-3p	XM_004007750.3	8mer-1a	40	47	0.003	0.033	-0.104	0.041	-0.191	-0.465	99	0	NA	RPA3
chi-miR-361-3p	XM_012190400.2	8mer-1a	3297	3304	-0.039	0.049	-0.094	0.041	-0.191	-0.481	99	0	NA	SUPT5H
chi-miR-361-3p	XM_012104099.2	8mer-1a	278	285	0.013	-0.021	-0.044	0.041	-0.191	-0.449	99	0	NA	ATF7IP2
chi-miR-361-3p	XM_012179628.1	8mer-1a	21	28	0.003	0.043	-0.109	0.041	-0.191	-0.46	99	0	NA	LOC101111713
chi-miR-361-3p	XM_012182752.2	8mer-1a	5377	5384	0.003	-0.093	-0.042	0.041	-0.191	-0.529	99	0	NA	FHL5
chi-miR-361-3p	XM_012094998.2	8mer-1a	4031	4038	0.003	-0.114	0.035	0.041	-0.191	-0.473	99	0	NA	LOC101103417
chi-miR-361-3p	XM_012164685.2	8mer-1a	164	171	-0.018	0.026	-0.073	0.041	-0.191	-0.462	99	0	NA	TRIB2
chi-miR-361-3p	XM_004007292.3	8mer-1a	5334	5341	0.003	-0.034	-0.048	0.041	-0.191	-0.476	99	0	NA	MTA3
chi-miR-361-3p	XR_001044876.1	8mer-1a	975	982	-0.008	-0.032	-0.094	0.041	-0.191	-0.531	99	0	NA	LOC105616808
chi-miR-361-3p	XM_012175273.1	8mer-1a	49	56	-0.018	0.01	-0.102	0.041	-0.191	-0.507	99	0	NA	PLEKHA5
chi-miR-361-3p	XM_012190042.1	8mer-1a	14547	14554	0.003	-0.049	-0.077	0.041	-0.191	-0.52	99	0	NA	NFAT5
chi-miR-361-3p	XM_012101848.2	8mer-1a	2651	2658	-0.018	-0.091	-0.108	0.041	-0.191	-0.614	99	0	NA	CCDC15
chi-miR-361-3p	XR_001433702.1	8mer-1a	1663	1670	0.003	-0.02	-0.063	0.041	-0.191	-0.477	99	0	NA	LOC106990829
chi-miR-361-3p	XM_012094927.1	8mer-1a	256	263	0.003	-0.002	-0.05	0.041	-0.191	-0.446	99	0	NA	ZNF329
chi-miR-361-3p	XM_004006810.2	8mer-1a	1213	1220	0.003	-0.032	-0.043	0.041	-0.191	-0.469	99	0	NA	RERGL
chi-miR-361-3p	XM_012183478.2	8mer-1a	774	781	0.003	0.021	-0.091	0.041	-0.191	-0.464	99	0	NA	MRPL24
chi-miR-361-3p	XM_004013646.3	8mer-1a	1732	1739	-0.018	0.038	-0.076	0.041	-0.191	-0.453	99	0	NA	TFB2M
chi-miR-361-3p	XM_015095375.1	8mer-1a	6860	6867	0.013	-0.001	-0.105	0.041	-0.191	-0.49	99	0	NA	FLNC
chi-miR-361-3p	XM_012189715.2	8mer-1a	3454	3461	-0.018	-0.04	0.017	0.041	-0.191	-0.438	99	0	NA	DNAJA2
chi-miR-361-3p	XM_004021030.3	8mer-1a	249	256	0.003	-0.006	-0.051	0.041	-0.191	-0.451	99	0	NA	ZNF655
chi-miR-361-3p	XM_012174052.1	8mer-1a	333	340	-0.06	-0.023	-0.03	0.041	-0.191	-0.51	99	0	NA	TMTC3
chi-miR-361-3p	XM_012101533.2	8mer-1a	278	285	0.003	-0.02	-0.044	0.041	-0.191	-0.458	99	0	NA	FEN1
chi-miR-361-3p	XM_012179465.2	8mer-1a	12489	12496	-0.018	-0.037	-0.06	0.041	-0.191	-0.512	99	0	NA	ANK2
chi-miR-361-3p	XM_004006670.2	8mer-1a	2564	2571	0.003	0.03	-0.095	0.041	-0.191	-0.459	99	0	NA	DRAM1
chi-miR-361-3p	XM_012144913.2	8mer-1a	4207	4214	0.013	-0.033	-0.056	0.041	-0.191	-0.473	99	0	NA	KANSL1L
chi-miR-361-3p	XM_015095481.1	8mer-1a	26	33	-0.06	0.076	-0.108	0.041	-0.191	-0.489	99	0	NA	ZNF879
chi-miR-361-3p	XM_012103052.2	8mer-1a	1831	1838	-0.039	0.05	-0.11	0.041	-0.191	-0.496	99	0	NA	ATE1
chi-miR-361-3p	NM_001130154.1	8mer-1a	1117	1124	-0.039	0.06	-0.08	0.041	-0.191	-0.456	99	0	NA	ADRB2
chi-miR-361-3p	XM_012096773.2	8mer-1a	2686	2693	-0.008	0	-0.063	0.041	-0.191	-0.468	99	0	NA	TMEM171
chi-miR-361-3p	XM_004021394.2	8mer-1a	255	262	0.003	-0.059	-0.05	0.041	-0.191	-0.503	99	0	NA	ZNF365
chi-miR-361-3p	XM_015100535.1	8mer-1a	76	83	0.003	0.045	-0.095	0.041	-0.191	-0.444	99	0	NA	ZNF19
chi-miR-361-3p	XM_015095710.1	8mer-1a	3737	3744	-0.018	-0.008	-0.05	0.041	-0.191	-0.473	99	0	NA	RGMB
chi-miR-361-3p	XM_015101597.1	8mer-1a	396	403	-0.018	-0.009	-0.014	0.041	-0.191	-0.438	99	0	NA	PITPNM2
chi-miR-361-3p	XM_012106999.2	8mer-1a	122	129	-0.008	0.019	-0.083	0.041	-0.191	-0.469	99	0	NA	RPS6KA6
chi-miR-361-3p	XM_012182029.1	8mer-1a	70	77	0.003	-0.012	-0.097	0.041	-0.191	-0.503	99	0	NA	ENTPD5
chi-miR-361-3p	XM_004006298.3	8mer-1a	638	645	-0.018	-0.051	0.025	0.041	-0.191	-0.441	99	0	NA	PRR13
chi-miR-361-3p	XM_015102840.1	8mer-1a	20581	20588	-0.008	0.03	-0.068	0.041	-0.191	-0.443	99	0	NA	ATXN1
chi-miR-361-3p	XM_015101569.1	8mer-1a	1165	1172	-0.05	0.003	-0.052	0.041	-0.191	-0.496	99	0	NA	STX2
chi-miR-361-3p	XM_015098597.1	8mer-1a	210	217	-0.06	0.063	-0.061	0.041	-0.191	-0.455	99	0	NA	CHRNE
chi-miR-361-3p	XM_012095743.2	8mer-1a	337	344	0.003	-0.071	-0.029	0.041	-0.191	-0.494	99	0	NA	TEAD1
chi-miR-361-3p	XM_004006136.3	8mer-1a	5002	5009	0.003	0.04	-0.088	0.041	-0.191	-0.442	99	0	NA	EIF5B
chi-miR-361-3p	XM_004014391.3	8mer-1a	2514	2521	-0.018	0	-0.074	0.041	-0.191	-0.489	99	0	NA	TGM3
chi-miR-361-3p	XM_015099279.1	8mer-1a	29	36	0.003	0.026	-0.107	0.041	-0.191	-0.475	99	0	NA	LOC101104843
chi-miR-361-3p	XM_015098537.1	8mer-1a	7243	7250	0.003	-0.022	-0.076	0.041	-0.191	-0.492	99	0	NA	KIAA0100
chi-miR-361-3p	XR_001024427.2	8mer-1a	387	394	-0.029	-0.021	-0.017	0.041	-0.191	-0.464	99	0	NA	LOC105604839
chi-miR-361-3p	XM_012180482.2	8mer-1a	4230	4237	-0.018	-0.049	0.003	0.041	-0.191	-0.461	99	0	NA	UBE2K
chi-miR-361-3p	XM_012188508.2	8mer-1a	16	23	-0.029	0.09	-0.11	0.041	-0.191	-0.446	99	0	NA	MGME1
chi-miR-361-3p	XM_012188462.2	8mer-1a	220	227	0.003	0.008	-0.059	0.041	-0.191	-0.445	99	0	NA	ARHGAP12
chi-miR-361-3p	XM_012107364.2	8mer-1a	208	215	-0.018	-0.028	-0.062	0.041	-0.191	-0.505	99	0	NA	GRIA3
chi-miR-361-3p	XM_012097602.2	8mer-1a	72	79	0.024	0.028	-0.096	0.041	-0.191	-0.441	99	0	NA	ZNF605
chi-miR-361-3p	XM_015101326.1	8mer-1a	173	180	-0.008	0	-0.071	0.041	-0.191	-0.476	99	0	NA	RAI14
chi-miR-361-3p	XM_012095568.2	8mer-1a	33	40	-0.008	0.062	-0.106	0.041	-0.191	-0.449	99	0	NA	HMBS
chi-miR-361-3p	NM_001161881.1	8mer-1a	76	83	0.013	0.016	-0.095	0.041	-0.191	-0.463	99	0	NA	RAB5A
chi-miR-361-3p	XM_015101084.1	8mer-1a	130	137	-0.039	0.023	-0.081	0.041	-0.191	-0.494	99	0	NA	UVRAG
chi-miR-361-3p	XM_012097669.2	8mer-1a	1592	1599	-0.039	-0.005	-0.002	0.041	-0.191	-0.443	99	0	NA	AACS
chi-miR-361-3p	XM_012107550.2	8mer-1a	439	446	-0.029	-0.049	-0.003	0.041	-0.191	-0.478	99	0	NA	TMEM164
chi-miR-361-3p	XR_001434494.1	8mer-1a	155	162	-0.008	-0.045	-0.075	0.041	-0.191	-0.525	99	0	NA	LOC106991099
chi-miR-361-3p	XM_012188023.2	8mer-1a	225	232	-0.008	-0.021	-0.057	0.041	-0.191	-0.483	99	0	NA	ZNF654
chi-miR-361-3p	XM_004015302.3	8mer-1a	142	149	-0.018	0.025	-0.078	0.041	-0.191	-0.468	99	0	NA	ETHE1
chi-miR-361-3p	XR_001434617.1	8mer-1a	230	237	-0.018	-0.074	-0.056	0.041	-0.191	-0.545	99	0	NA	LOC106991140
chi-miR-361-3p	XM_012108011.2	8mer-1a	89	96	0.003	0.048	-0.092	0.041	-0.191	-0.438	99	0	NA	LOC105605857
chi-miR-361-3p	XM_004021738.3	8mer-1a	155	162	0.003	-0.027	-0.075	0.041	-0.191	-0.496	99	0	NA	C26H16orf87
chi-miR-361-3p	XM_015096514.1	8mer-1a	3994	4001	-0.018	-0.047	-0.037	0.041	-0.191	-0.499	99	0	NA	TMEM165
chi-miR-361-3p	XM_004005012.3	8mer-1a	290	297	0.003	-0.02	-0.041	0.041	-0.191	-0.455	99	0	NA	YARS
chi-miR-361-3p	XM_012108245.2	8mer-1a	47	54	-0.029	-0.004	-0.102	0.041	-0.191	-0.532	99	0	NA	LOC101111174
chi-miR-361-3p	XM_015099351.1	8mer-1a	45	52	-0.018	0.079	-0.103	0.041	-0.191	-0.439	99	0	NA	NPL
chi-miR-361-3p	XM_015103089.1	8mer-1a	3379	3386	0.003	-0.049	-0.034	0.041	-0.191	-0.477	99	0	NA	E2F8
chi-miR-361-3p	XM_012187646.2	8mer-1a	2878	2885	-0.018	-0.043	-0.084	0.041	-0.191	-0.542	99	0	NA	TOR1AIP1
chi-miR-361-3p	XM_012163329.2	8mer-1a	48	55	-0.008	0.024	-0.102	0.041	-0.191	-0.483	99	0	NA	STRBP
chi-miR-361-3p	XR_001024112.1	8mer-1a	2218	2225	0.013	0.026	-0.102	0.041	-0.191	-0.46	99	0	NA	LOC105604551
chi-miR-361-3p	XM_004008768.3	8mer-1a	1187	1194	0.013	-0.019	-0.114	0.041	-0.191	-0.517	99	0	NA	CNN2
chi-miR-361-3p	XM_015092177.1	8mer-1a	16	23	-0.008	0.013	-0.11	0.041	-0.191	-0.502	99	0	NA	LRIG2
chi-miR-361-3p	XM_012099820.2	8mer-1a	1267	1274	0.003	-0.036	-0.053	0.041	-0.191	-0.483	99	0	NA	ABHD6
chi-miR-361-3p	XM_012187488.2	8mer-1a	5323	5330	-0.039	-0.035	0.001	0.041	-0.191	-0.47	99	0	NA	CASP9
chi-miR-361-3p	XM_004004862.3	8mer-1a	152	159	0.003	0.001	-0.076	0.041	-0.191	-0.469	99	0	NA	CPO
chi-miR-361-3p	XM_015094442.1	8mer-1a	6320	6327	-0.018	-0.054	-0.088	0.041	-0.191	-0.557	99	0	NA	LTBP1
chi-miR-361-3p	XM_012133974.2	8mer-1a	1326	1333	0.013	-0.003	-0.102	0.041	-0.191	-0.489	99	0	NA	METTL8
chi-miR-361-3p	XM_015096734.1	8mer-1a	274	281	-0.008	-0.09	-0.045	0.041	-0.191	-0.54	99	0	NA	PIF1
chi-miR-361-3p	XR_001434965.1	8mer-1a	71	78	0.003	-0.061	-0.096	0.041	-0.191	-0.551	99	0	NA	LOC105606998
chi-miR-361-3p	XM_012116025.2	8mer-1a	3833	3840	-0.039	-0.098	-0.051	0.041	-0.191	-0.585	99	0	NA	NOL8
chi-miR-361-3p	XM_015104340.1	8mer-1a	13126	13133	-0.018	-0.025	-0.056	0.041	-0.191	-0.496	99	0	NA	LYST
chi-miR-361-3p	XM_015103206.1	8mer-1a	273	280	-0.029	-0.034	-0.045	0.041	-0.191	-0.505	99	0	NA	PC
chi-miR-361-3p	XR_001042426.2	8mer-1a	241	248	-0.018	0.002	-0.053	0.041	-0.191	-0.466	99	0	NA	LOC105609224
chi-miR-361-3p	XM_015096998.1	8mer-1a	145	152	-0.039	0.006	-0.078	0.041	-0.191	-0.508	99	0	NA	C2CD4B
chi-miR-361-3p	XM_012118171.2	8mer-1a	2647	2654	-0.029	-0.017	-0.048	0.041	-0.191	-0.491	99	0	NA	UBAP1
chi-miR-361-3p	XR_001435266.1	8mer-1a	145	152	0.003	0	-0.078	0.041	-0.191	-0.472	99	0	NA	LOC106991412
chi-miR-361-3p	XM_015103267.1	8mer-1a	1370	1377	0.003	-0.076	-0.026	0.041	-0.191	-0.496	99	0	NA	HHEX
chi-miR-361-3p	XM_015104174.1	8mer-1a	128	135	-0.008	-0.008	-0.082	0.041	-0.191	-0.495	99	0	NA	SETD1A
chi-miR-361-3p	XM_015104170.1	8mer-1a	110	117	-0.008	0.043	-0.086	0.041	-0.191	-0.448	99	0	NA	SEPT1
chi-miR-361-3p	XM_015098041.1	8mer-1a	178	185	-0.018	0.011	-0.069	0.041	-0.191	-0.473	99	0	NA	DIAPH3
chi-miR-361-3p	XM_012099306.2	8mer-1a	3553	3560	0.003	-0.046	-0.017	0.041	-0.191	-0.457	99	0	NA	PLD1
chi-miR-361-3p	XM_004002295.3	8mer-1a	2716	2723	-0.029	-0.027	-0.022	0.041	-0.191	-0.475	99	0	NA	LOC101108705
chi-miR-361-3p	NM_001202852.1	8mer-1a	223	230	0.003	-0.002	-0.058	0.041	-0.191	-0.454	99	0	NA	ITLN
chi-miR-361-3p	XM_012122819.2	8mer-1a	11744	11751	0.003	-0.036	-0.021	0.041	-0.191	-0.451	99	0	NA	TRPM6
chi-miR-361-3p	XM_015099422.1	8mer-1a	1077	1084	-0.039	-0.002	-0.015	0.041	-0.191	-0.453	99	0	NA	LOC101114718
chi-miR-361-3p	XM_012184467.1	8mer-1a	208	215	-0.029	-0.014	-0.062	0.041	-0.191	-0.502	99	0	NA	CD84
chi-miR-361-3p	XM_004004066.2	8mer-1a	2666	2673	0.003	-0.048	-0.1	0.041	-0.191	-0.542	99	0	NA	SPTLC1
chi-miR-361-3p	XM_004017491.3	8mer-1a	144	151	0.003	0	-0.078	0.041	-0.191	-0.472	99	0	NA	LIMK2
chi-miR-361-3p	XM_004004010.3	8mer-1a	19	26	0.003	0.023	-0.109	0.041	-0.191	-0.48	99	0	NA	HSDL2
chi-miR-361-3p	XM_004017743.3	8mer-1a	412	419	0.003	-0.037	-0.01	0.041	-0.191	-0.441	99	0	NA	ABHD2
chi-miR-361-3p	XM_015097515.1	8mer-1a	4389	4396	-0.05	0.002	-0.035	0.041	-0.191	-0.48	99	0	NA	MAP3K4
chi-miR-361-3p	XR_001435877.1	8mer-1a	141	148	0.003	0.015	-0.079	0.041	-0.191	-0.458	99	0	NA	LOC101118133
novel_mir_328	XR_001040647.1	8mer-1a	275	282	-0.018	-0.006	-0.045	0.042	-0.141	-0.415	99	0	NA	LOC105606726
novel_mir_328	XM_012181701.2	8mer-1a	251	258	0.003	-0.022	-0.051	0.042	-0.141	-0.416	99	0	NA	PELI2
novel_mir_328	XM_004017759.3	8mer-1a	4571	4578	0.013	-0.037	-0.047	0.042	-0.141	-0.417	99	0	NA	MAN2A2
novel_mir_328	XM_004017462.3	8mer-1a	2373	2380	0.003	0.045	-0.103	0.042	-0.141	-0.401	99	0	NA	THOC5
novel_mir_328	XR_001023556.2	8mer-1a	24	31	-0.008	0.044	-0.108	0.042	-0.141	-0.418	99	0	NA	POLD4
novel_mir_328	XM_015093679.1	8mer-1a	284	291	-0.018	-0.014	-0.043	0.042	-0.141	-0.421	99	0	NA	STMN1
novel_mir_328	XM_004016534.3	8mer-1a	4316	4323	-0.008	0.043	-0.079	0.042	-0.141	-0.39	99	0	NA	ENDOD1
novel_mir_328	XM_012144400.1	8mer-1a	113	120	0.003	-0.068	-0.086	0.042	-0.141	-0.497	99	0	NA	PIKFYVE
novel_mir_328	XM_015093937.1	8mer-1a	5783	5790	-0.008	-0.055	-0.098	0.042	-0.141	-0.507	99	0	NA	PPM1H
novel_mir_328	XM_015094094.1	8mer-1a	2099	2106	-0.029	0.101	-0.112	0.042	-0.141	-0.386	99	0	NA	RABL6
novel_mir_328	XR_001434758.1	8mer-1a	58	65	-0.05	-0.006	-0.1	0.042	-0.141	-0.502	99	0	NA	LOC106990145
novel_mir_328	XM_004015256.3	8mer-1a	1124	1131	-0.008	0.037	-0.092	0.042	-0.141	-0.409	99	0	NA	SERTAD1
novel_mir_328	XM_012182939.2	8mer-1a	86	93	-0.029	0.05	-0.093	0.042	-0.141	-0.418	99	0	NA	SYT11
novel_mir_328	XR_001436410.1	8mer-1a	6272	6279	-0.008	0.046	-0.089	0.042	-0.141	-0.397	99	0	NA	LOC106991813
novel_mir_328	XM_012182984.2	8mer-1a	2469	2476	-0.039	-0.042	-0.054	0.042	-0.141	-0.481	99	0	NA	REPS1
novel_mir_328	XM_015094885.1	8mer-1a	2923	2930	-0.008	-0.014	-0.11	0.042	-0.141	-0.478	99	0	NA	REP15
novel_mir_328	XM_004013863.2	8mer-1a	389	396	-0.008	-0.03	-0.016	0.042	-0.141	-0.4	99	0	NA	ARPC5
novel_mir_328	XM_004013858.3	8mer-1a	7426	7433	0.003	0.004	-0.069	0.042	-0.141	-0.408	99	0	NA	LAMC1
novel_mir_328	XR_001039388.2	8mer-1a	3034	3041	0.003	0.007	-0.069	0.042	-0.141	-0.405	99	0	NA	LOC101105321
novel_mir_328	XM_015094955.1	8mer-1a	147	154	-0.018	-0.041	-0.077	0.042	-0.141	-0.482	99	0	NA	RIMKLB
novel_mir_328	XM_012183115.2	8mer-1a	176	183	-0.008	0.01	-0.07	0.042	-0.141	-0.414	99	0	NA	RMND1
novel_mir_328	XM_012098088.2	8mer-1a	245	252	-0.029	0.04	-0.052	0.042	-0.141	-0.387	99	0	NA	ABCC5
novel_mir_328	XM_004013606.2	8mer-1a	7747	7754	0.003	-0.064	-0.072	0.042	-0.141	-0.479	99	0	NA	RAB3GAP2
novel_mir_328	XM_004013301.3	8mer-1a	3823	3830	-0.018	0.004	-0.052	0.042	-0.141	-0.412	99	0	NA	CTC1
novel_mir_328	XM_015095299.1	8mer-1a	93	100	-0.039	0.075	-0.091	0.042	-0.141	-0.401	99	0	NA	TMEM168
novel_mir_328	XM_012183642.2	8mer-1a	350	357	0.003	-0.018	-0.026	0.042	-0.141	-0.387	99	0	NA	LOC105613724
novel_mir_328	XM_012097855.2	8mer-1a	101	108	0.003	0.03	-0.089	0.042	-0.141	-0.402	99	0	NA	VPS8
novel_mir_328	XM_004012700.3	8mer-1a	6166	6173	0.013	0.009	-0.062	0.042	-0.141	-0.386	99	0	NA	GAS7
novel_mir_328	XM_004012607.3	8mer-1a	112	119	-0.008	0.039	-0.086	0.042	-0.141	-0.401	99	0	NA	C11H17orf107
novel_mir_328	XM_015095476.1	8mer-1a	101	108	-0.018	0.048	-0.089	0.042	-0.141	-0.405	99	0	NA	MYOZ3
novel_mir_328	XM_012102940.2	8mer-1a	3292	3299	0.024	-0.091	-0.06	0.042	-0.141	-0.473	99	0	NA	VTI1A
novel_mir_328	XM_015095522.1	8mer-1a	85	92	-0.029	0.018	-0.093	0.042	-0.141	-0.45	99	0	NA	TRIM11
novel_mir_328	XM_015095725.1	8mer-1a	7013	7020	-0.008	0.013	-0.098	0.042	-0.141	-0.439	99	0	NA	MAPK9
novel_mir_328	XR_001022046.2	8mer-1a	259	266	0.003	-0.013	-0.049	0.042	-0.141	-0.405	99	0	NA	LOC101123328
novel_mir_328	XM_012108204.2	8mer-1a	1642	1649	-0.018	0.043	-0.078	0.042	-0.141	-0.399	99	0	NA	LOC105605987
novel_mir_328	XM_015095993.1	8mer-1a	142	149	-0.039	-0.002	-0.078	0.042	-0.141	-0.465	99	0	NA	ZNF354A
novel_mir_328	XM_015095999.1	8mer-1a	3330	3337	0.003	-0.05	-0.101	0.042	-0.141	-0.494	99	0	NA	ZNF672
novel_mir_328	XM_012184102.2	8mer-1a	5472	5479	-0.029	-0.056	-0.02	0.042	-0.141	-0.451	99	0	NA	SDC2
novel_mir_328	XM_015096103.1	8mer-1a	106	113	0.013	0.024	-0.088	0.042	-0.141	-0.397	99	0	NA	LOC101105495
novel_mir_328	XM_015096110.1	8mer-1a	6770	6777	-0.039	0.045	-0.066	0.042	-0.141	-0.406	99	0	NA	PCDH1
novel_mir_328	XR_001434419.1	8mer-1a	99	106	0.003	0.002	-0.089	0.042	-0.141	-0.43	99	0	NA	LOC105610956
novel_mir_328	XM_004010538.3	8mer-1a	192	199	-0.071	0.016	-0.066	0.042	-0.141	-0.467	99	0	NA	SNX1
novel_mir_328	XM_015096154.1	8mer-1a	2406	2413	0.013	0.024	-0.102	0.042	-0.141	-0.411	99	0	NA	TNIP1
novel_mir_328	XM_004010256.3	8mer-1a	194	201	-0.018	-0.025	-0.065	0.042	-0.141	-0.454	99	0	NA	AAGAB
novel_mir_328	XM_015096341.1	8mer-1a	93	100	0.003	0.012	-0.091	0.042	-0.141	-0.422	99	0	NA	ANXA5
novel_mir_328	XM_012177638.2	8mer-1a	1718	1725	-0.008	0.009	-0.111	0.042	-0.141	-0.456	99	0	NA	LOC101123292
novel_mir_328	XM_012177659.2	8mer-1a	51	58	-0.039	0.007	-0.101	0.042	-0.141	-0.479	99	0	NA	ZNF93
novel_mir_328	XM_015097196.1	8mer-1a	1378	1385	0.013	0.027	-0.1	0.042	-0.141	-0.406	99	0	NA	GPATCH2L
novel_mir_328	XM_012185435.2	8mer-1a	315	322	-0.008	0.003	-0.035	0.042	-0.141	-0.386	99	0	NA	MRM3
novel_mir_328	XM_012185556.1	8mer-1a	4813	4820	0.003	0.03	-0.097	0.042	-0.141	-0.41	99	0	NA	LOC105616317
novel_mir_328	XR_001024582.2	8mer-1a	1291	1298	-0.029	0.02	-0.109	0.042	-0.141	-0.464	99	0	NA	LOC105604983
novel_mir_328	XM_012186015.2	8mer-1a	320	327	-0.039	0.031	-0.033	0.042	-0.141	-0.387	99	0	NA	PIP4K2B
novel_mir_328	XM_012186021.2	8mer-1a	94	101	-0.008	0.053	-0.091	0.042	-0.141	-0.392	99	0	NA	PLXDC1
novel_mir_328	XM_012104578.2	8mer-1a	45	52	-0.039	0.077	-0.103	0.042	-0.141	-0.411	99	0	NA	LOC101102614
novel_mir_328	XR_001436684.1	8mer-1a	322	329	-0.018	0.011	-0.033	0.042	-0.141	-0.386	99	0	NA	LOC105610135
novel_mir_328	XM_004005911.3	8mer-1a	929	936	-0.008	0.031	-0.105	0.042	-0.141	-0.428	99	0	NA	CHCHD5
novel_mir_328	XR_001024822.2	8mer-1a	73	80	-0.05	0.105	-0.096	0.042	-0.141	-0.387	99	0	NA	LOC105605187
novel_mir_328	XM_012146388.1	8mer-1a	3610	3617	0.013	-0.004	-0.082	0.042	-0.141	-0.419	99	0	NA	SLC23A3
novel_mir_328	XM_012096231.2	8mer-1a	1845	1852	-0.008	0.003	-0.062	0.042	-0.141	-0.413	99	0	NA	CD44
novel_mir_328	XM_012167766.1	8mer-1a	102	109	0.003	0.017	-0.089	0.042	-0.141	-0.415	99	0	NA	ARHGAP25
novel_mir_328	XM_015098752.1	8mer-1a	332	339	-0.008	-0.004	-0.03	0.042	-0.141	-0.388	99	0	NA	STARD3
novel_mir_328	XM_004004435.3	8mer-1a	111	118	-0.018	0.047	-0.086	0.042	-0.141	-0.403	99	0	NA	PBK
novel_mir_328	XM_004004405.3	8mer-1a	3576	3583	-0.018	-0.043	0.015	0.042	-0.141	-0.392	99	0	NA	KLHL9
novel_mir_328	XM_015098920.1	8mer-1a	8037	8044	0.024	-0.083	-0.062	0.042	-0.141	-0.467	99	0	NA	BAHCC1
novel_mir_328	XM_015099040.1	8mer-1a	622	629	-0.06	0.035	-0.027	0.042	-0.141	-0.398	99	0	NA	LOC106991452
novel_mir_328	XM_004004047.2	8mer-1a	336	343	-0.039	0.024	-0.029	0.042	-0.141	-0.39	99	0	NA	MRPL50
novel_mir_328	XM_012095744.2	8mer-1a	306	313	-0.039	0.025	-0.037	0.042	-0.141	-0.397	99	0	NA	TEAD1
novel_mir_328	XM_004003977.3	8mer-1a	4245	4252	-0.018	0.011	-0.058	0.042	-0.141	-0.411	99	0	NA	TNFSF8
novel_mir_328	XM_012179297.2	8mer-1a	132	139	-0.029	0.037	-0.081	0.042	-0.141	-0.419	99	0	NA	IGSF3
novel_mir_328	XM_004003264.3	8mer-1a	450	457	-0.018	-0.028	-0.001	0.042	-0.141	-0.393	99	0	NA	TM4SF4
novel_mir_328	XM_015099725.1	8mer-1a	3577	3584	-0.018	-0.007	-0.054	0.042	-0.141	-0.425	99	0	NA	ADAM33
novel_mir_328	XR_001044881.2	8mer-1a	276	283	0.003	-0.013	-0.045	0.042	-0.141	-0.401	99	0	NA	LOC101117527
novel_mir_328	XM_015100003.1	8mer-1a	105	112	-0.008	-0.001	-0.088	0.042	-0.141	-0.443	99	0	NA	LOC101109384
novel_mir_328	XM_015100295.1	8mer-1a	380	387	0.003	-0.041	-0.018	0.042	-0.141	-0.402	99	0	NA	LOC101104336
novel_mir_328	XM_015100607.1	8mer-1a	3145	3152	-0.018	0.041	-0.08	0.042	-0.141	-0.403	99	0	NA	MYPOP
novel_mir_328	XM_012175145.2	8mer-1a	533	540	0.003	-0.033	-0.019	0.042	-0.141	-0.395	99	0	NA	FGFR1OP2
novel_mir_328	XM_004023131.3	8mer-1a	276	283	-0.039	0.025	-0.045	0.042	-0.141	-0.405	99	0	NA	LOC101102711
novel_mir_328	XM_004022893.2	8mer-1a	64	71	-0.008	0.048	-0.098	0.042	-0.141	-0.404	99	0	NA	LOC101104384
novel_mir_328	XM_015100980.1	8mer-1a	1339	1346	0.013	0.026	-0.104	0.042	-0.141	-0.411	99	0	NA	SERGEF
novel_mir_328	XM_015101074.1	8mer-1a	279	286	-0.029	0.025	-0.044	0.042	-0.141	-0.394	99	0	NA	P2RY6
novel_mir_328	NM_001127274.1	8mer-1a	604	611	-0.029	-0.018	-0.035	0.042	-0.141	-0.428	99	0	NA	SLC25A17
novel_mir_328	XR_001044028.2	8mer-1a	1348	1355	0.003	0.017	-0.06	0.042	-0.141	-0.386	99	0	NA	LOC105606443
novel_mir_328	XM_004022453.3	8mer-1a	212	219	-0.029	-0.019	-0.061	0.042	-0.141	-0.455	99	0	NA	TCEAL8
novel_mir_328	XM_015101252.1	8mer-1a	26	33	-0.008	0.024	-0.108	0.042	-0.141	-0.438	99	0	NA	ZNF366
novel_mir_328	XM_012189677.2	8mer-1a	2221	2228	-0.029	0.052	-0.103	0.042	-0.141	-0.426	99	0	NA	ACSF3
novel_mir_328	XM_012179952.2	8mer-1a	9529	9536	-0.029	0.01	-0.039	0.042	-0.141	-0.404	99	0	NA	FRYL
novel_mir_328	XR_001436955.1	8mer-1a	197	204	-0.008	0.007	-0.065	0.042	-0.141	-0.412	99	0	NA	LOC106992023
novel_mir_328	XM_012189944.2	8mer-1a	3714	3721	-0.018	0.07	-0.106	0.042	-0.141	-0.4	99	0	NA	FHOD1
novel_mir_328	XM_012190282.2	8mer-1a	103	110	-0.018	0.051	-0.088	0.042	-0.141	-0.401	99	0	NA	ZNF461
novel_mir_328	XM_015102008.1	8mer-1a	229	236	-0.008	-0.062	-0.056	0.042	-0.141	-0.472	99	0	NA	RALGAPA1
novel_mir_328	XM_015102073.1	8mer-1a	16501	16508	-0.008	0.038	-0.104	0.042	-0.141	-0.42	99	0	NA	AHNAK2
novel_mir_328	XR_001027135.1	8mer-1a	325	332	0.003	-0.034	-0.032	0.042	-0.141	-0.409	99	0	NA	LOC105607017
novel_mir_328	XM_012190639.2	8mer-1a	48	55	0.024	0.005	-0.102	0.042	-0.141	-0.419	99	0	NA	PPP1R15A
novel_mir_328	XM_012190731.2	8mer-1a	166	173	-0.018	-0.008	-0.072	0.042	-0.141	-0.444	99	0	NA	NAPSA
novel_mir_328	XR_001043084.1	8mer-1a	955	962	0.003	0.038	-0.082	0.042	-0.141	-0.387	99	0	NA	LOC105610254
novel_mir_328	XM_015091643.1	8mer-1a	19	26	-0.008	0.055	-0.109	0.042	-0.141	-0.408	99	0	NA	COL6A3
novel_mir_328	XM_015091695.1	8mer-1a	1610	1617	0.024	-0.101	-0.114	0.042	-0.141	-0.537	99	0	NA	LOC106990802
novel_mir_328	XM_015102649.1	8mer-1a	1157	1164	0.013	0.022	-0.103	0.042	-0.141	-0.414	99	0	NA	RXRB
novel_mir_328	XM_015091882.1	8mer-1a	5748	5755	0.013	-0.034	-0.029	0.042	-0.141	-0.396	99	0	NA	KIAA0754
novel_mir_328	XM_015103139.1	8mer-1a	4016	4023	-0.029	0.063	-0.094	0.042	-0.141	-0.406	99	0	NA	MYRF
novel_mir_328	XR_001435203.1	8mer-1a	105	112	0.013	0.021	-0.088	0.042	-0.141	-0.4	99	0	NA	LOC106991377
novel_mir_328	XM_015103355.1	8mer-1a	2035	2042	-0.029	-0.028	-0.026	0.042	-0.141	-0.429	99	0	NA	FRAT1
novel_mir_328	XM_015092248.1	8mer-1a	243	250	-0.018	-0.036	-0.053	0.042	-0.141	-0.453	99	0	NA	S100A10
novel_mir_328	XM_004020110.2	8mer-1a	667	674	-0.018	0.012	-0.041	0.042	-0.141	-0.393	99	0	NA	BLOC1S2
novel_mir_328	XM_015103508.1	8mer-1a	993	1000	-0.05	0.028	-0.038	0.042	-0.141	-0.406	99	0	NA	LOC105606161
novel_mir_328	XM_012100016.2	8mer-1a	1195	1202	0.003	0.007	-0.054	0.042	-0.141	-0.39	99	0	NA	MAPKAPK3
novel_mir_328	XM_012103899.1	8mer-1a	2956	2963	0.024	-0.082	-0.064	0.042	-0.141	-0.468	99	0	NA	LOC101113189
novel_mir_328	XR_001023091.1	8mer-1a	223	230	-0.008	0.002	-0.058	0.042	-0.141	-0.41	99	0	NA	LOC105603797
novel_mir_328	XM_012099860.2	8mer-1a	15	22	0.003	-0.005	-0.11	0.042	-0.141	-0.458	99	0	NA	ARHGEF3
novel_mir_328	XM_015092472.1	8mer-1a	2449	2456	-0.018	0.067	-0.096	0.042	-0.141	-0.393	99	0	NA	ADCY5
novel_mir_328	XR_001435157.1	8mer-1a	2035	2042	-0.029	-0.083	-0.005	0.042	-0.141	-0.463	99	0	NA	LOC105610319
novel_mir_328	XR_001040744.2	8mer-1a	1932	1939	-0.008	-0.073	0.001	0.042	-0.141	-0.426	99	0	NA	LOC105606740
novel_mir_328	XR_001020869.2	8mer-1a	210	217	-0.018	0.019	-0.061	0.042	-0.141	-0.406	99	0	NA	LOC105602277
novel_mir_328	XR_001041844.1	8mer-1a	242	249	0.003	-0.013	-0.053	0.042	-0.141	-0.409	99	0	NA	LOC101111101
novel_mir_328	XM_012106901.2	8mer-1a	23928	23935	-0.018	-0.047	-0.049	0.042	-0.141	-0.46	99	0	NA	NHSL2
novel_mir_328	XM_012103783.2	8mer-1a	204	211	-0.008	0.01	-0.063	0.042	-0.141	-0.407	99	0	NA	NARS
novel_mir_328	XM_012103768.2	8mer-1a	386	393	0.013	-0.042	-0.017	0.042	-0.141	-0.392	99	0	NA	TCF4
novel_mir_328	XR_001435125.1	8mer-1a	1587	1594	-0.018	-0.008	-0.092	0.042	-0.141	-0.464	99	0	NA	LOC105607367
novel_mir_328	XR_001041634.2	8mer-1a	303	310	0.003	-0.013	-0.038	0.042	-0.141	-0.394	99	0	NA	LOC101107359
novel_mir_328	XM_012175613.2	8mer-1a	396	403	-0.05	-0.039	-0.014	0.042	-0.141	-0.449	99	0	NA	BCL2L13
novel_mir_328	XM_015104386.1	8mer-1a	2712	2719	-0.018	-0.022	-0.049	0.042	-0.141	-0.435	99	0	NA	HERC4
novel_mir_328	XR_001031383.1	8mer-1a	2744	2751	-0.008	-0.011	-0.081	0.042	-0.141	-0.446	99	0	NA	LOC105609396
novel_mir_328	XM_015104907.1	8mer-1a	261	268	-0.008	0.016	-0.048	0.042	-0.141	-0.386	99	0	NA	TIMM17B
novel_mir_328	XM_015104922.1	8mer-1a	1819	1826	0.013	-0.026	-0.048	0.042	-0.141	-0.407	99	0	NA	OPHN1
novel_mir_328	XM_012175686.2	8mer-1a	287	294	0.003	-0.068	-0.042	0.042	-0.141	-0.453	99	0	NA	TNRC6B
novel_mir_328	XM_012181539.2	8mer-1a	247	254	0.013	-0.075	-0.052	0.042	-0.141	-0.46	99	0	NA	ARPP19
novel_mir_328	XM_015105169.1	8mer-1a	31	38	-0.029	0.083	-0.106	0.042	-0.141	-0.398	99	0	NA	LOC106992004
chi-miR-330-5p	XM_004014633.3	8mer-1a	36	43	0.003	0.05	-0.105	NA	NA	-0.299	99	0	NA	UBE2V1
chi-miR-330-5p	XM_004012990.3	8mer-1a	3271	3278	0.003	0.01	-0.076	NA	NA	-0.31	99	0	NA	EFTUD2
chi-miR-330-5p	XR_001435711.1	8mer-1a	88	95	-0.008	0.006	-0.092	NA	NA	-0.341	99	0	NA	LOC105607560
chi-miR-330-5p	XM_015092220.1	8mer-1a	4975	4982	0.003	-0.073	-0.062	NA	NA	-0.379	99	0	NA	OTUD7B
chi-miR-330-5p	XM_004014239.3	8mer-1a	3774	3781	-0.018	-0.043	-0.042	NA	NA	-0.35	99	0	NA	LOC101108937
chi-miR-330-5p	XM_015091674.1	8mer-1a	309	316	-0.029	-0.012	-0.036	NA	NA	-0.324	99	0	NA	LOC101113817
chi-miR-330-5p	XM_015092067.1	8mer-1a	22	29	0.013	0.037	-0.109	NA	NA	-0.306	99	0	NA	LOC105614727
chi-miR-330-5p	NM_001142892.1	8mer-1a	1281	1288	0.003	-0.034	-0.089	NA	NA	-0.367	99	0	NA	NFIL3
chi-miR-330-5p	XM_015103330.1	8mer-1a	1819	1826	-0.008	0.01	-0.084	NA	NA	-0.329	99	0	NA	FRA10AC1
chi-miR-330-5p	NM_001142887.1	8mer-1a	173	180	-0.008	0.008	-0.071	NA	NA	-0.318	99	0	NA	BTG1
chi-miR-330-5p	XM_015105192.1	8mer-1a	934	941	-0.008	0.036	-0.106	NA	NA	-0.325	99	0	NA	GTPBP6
chi-miR-330-5p	XR_001025180.2	8mer-1a	276	283	-0.018	0.004	-0.045	NA	NA	-0.306	99	0	NA	LOC105605462
chi-miR-330-5p	XR_001435895.1	8mer-1a	734	741	-0.05	0.037	-0.073	NA	NA	-0.333	99	0	NA	LOC106991670
chi-miR-330-5p	XM_012099422.1	8mer-1a	322	329	-0.008	-0.031	-0.033	NA	NA	-0.319	99	0	NA	ULK4
chi-miR-330-5p	XM_015104119.1	8mer-1a	5482	5489	-0.008	0.027	-0.091	NA	NA	-0.319	99	0	NA	EEF2K
chi-miR-330-5p	XM_015096174.1	8mer-1a	38	45	-0.018	0.056	-0.105	NA	NA	-0.314	99	0	NA	ATP10B
chi-miR-330-5p	XM_015097160.1	8mer-1a	75	82	-0.018	0.008	-0.095	NA	NA	-0.352	99	0	NA	DPF3
chi-miR-330-5p	XR_001025199.2	8mer-1a	2731	2738	-0.008	-0.015	-0.093	NA	NA	-0.363	99	0	NA	LOC105605487
chi-miR-330-5p	XM_015096658.1	8mer-1a	60	67	-0.008	0.032	-0.099	NA	NA	-0.322	99	0	NA	HTRA3
chi-miR-330-5p	XM_015097225.1	8mer-1a	298	305	-0.018	-0.006	-0.039	NA	NA	-0.31	99	0	NA	NRDE2
chi-miR-330-5p	XM_012181196.1	8mer-1a	769	776	0.003	0.019	-0.087	NA	NA	-0.312	99	0	NA	INAFM2
chi-miR-330-5p	XM_015096660.1	8mer-1a	2708	2715	0.013	-0.033	-0.056	NA	NA	-0.323	99	0	NA	GRK4
chi-miR-330-5p	XM_015096057.1	8mer-1a	5485	5492	0.003	0.002	-0.085	NA	NA	-0.327	99	0	NA	KDM3B
chi-miR-330-5p	XM_012099918.1	8mer-1a	199	206	0.003	-0.015	-0.064	NA	NA	-0.323	99	0	NA	LOC101108428
chi-miR-330-5p	XM_015103513.1	8mer-1a	392	399	-0.039	0.067	-0.104	NA	NA	-0.323	99	0	NA	FUOM
chi-miR-330-5p	XM_015096008.1	8mer-1a	48	55	-0.018	-0.031	-0.102	NA	NA	-0.398	99	0	NA	MISP
chi-miR-330-5p	XM_012096791.1	8mer-1a	217	224	0.024	-0.019	-0.059	NA	NA	-0.301	99	0	NA	NAIP
chi-miR-330-5p	XM_015096565.1	8mer-1a	170	177	-0.029	-0.011	-0.071	NA	NA	-0.358	99	0	NA	MTHFD2L
chi-miR-330-5p	XM_012096750.2	8mer-1a	76	83	-0.008	-0.054	-0.095	NA	NA	-0.404	99	0	NA	GFM2
chi-miR-330-5p	XM_015102294.1	8mer-1a	255	262	-0.018	-0.03	-0.05	NA	NA	-0.345	99	0	NA	LOC101120022
chi-miR-330-5p	XM_012100369.2	8mer-1a	4545	4552	-0.039	-0.017	-0.029	NA	NA	-0.332	99	0	NA	KLHL18
chi-miR-330-5p	XR_001020896.1	8mer-1a	1290	1297	0.003	0.012	-0.067	NA	NA	-0.299	99	0	NA	LOC105602300
chi-miR-330-5p	XM_012096332.2	8mer-1a	45	52	0.003	0.023	-0.103	NA	NA	-0.324	99	0	NA	PHF21A
chi-miR-330-5p	XM_012184457.2	8mer-1a	282	289	0.013	-0.078	-0.043	NA	NA	-0.355	99	0	NA	FNDC3A
chi-miR-330-5p	XM_015097419.1	8mer-1a	380	387	-0.018	-0.056	-0.018	NA	NA	-0.339	99	0	NA	AHI1
chi-miR-330-5p	XM_012180016.2	8mer-1a	43	50	0.003	0.018	-0.103	NA	NA	-0.329	99	0	NA	HOPX
chi-miR-330-5p	XM_004003303.3	8mer-1a	1641	1648	-0.008	-0.051	-0.053	NA	NA	-0.359	99	0	NA	FAIM
chi-miR-330-5p	XR_001028148.2	8mer-1a	38	45	0.034	-0.017	-0.105	NA	NA	-0.335	99	0	NA	LOC105607575
chi-miR-330-5p	XR_001028453.2	8mer-1a	95	102	0.013	-0.049	-0.09	NA	NA	-0.373	99	0	NA	LOC105607732
chi-miR-330-5p	XM_012101275.2	8mer-1a	257	264	-0.008	-0.025	-0.049	NA	NA	-0.329	99	0	NA	TBC1D7
chi-miR-330-5p	XM_004003604.3	8mer-1a	58	65	0.013	0.003	-0.1	NA	NA	-0.331	99	0	NA	LOC101106229
chi-miR-330-5p	XR_001024315.2	8mer-1a	2308	2315	-0.029	0.055	-0.097	NA	NA	-0.318	99	0	NA	SUMF2
chi-miR-330-5p	XM_012184985.2	8mer-1a	48	55	0.024	-0.018	-0.102	NA	NA	-0.343	99	0	NA	FCRLA
chi-miR-330-5p	XM_012185115.1	8mer-1a	108	115	-0.018	0.035	-0.087	NA	NA	-0.317	99	0	NA	SHMT1
chi-miR-330-5p	XR_001029579.2	8mer-1a	2826	2833	-0.008	0.038	-0.085	NA	NA	-0.302	99	0	NA	LOC105608303
chi-miR-330-5p	XM_012179216.1	8mer-1a	304	311	-0.039	-0.01	-0.037	NA	NA	-0.333	99	0	NA	MAB21L3
chi-miR-330-5p	XM_012179178.1	8mer-1a	2451	2458	-0.029	0.072	-0.096	NA	NA	-0.3	99	0	NA	RGL3
chi-miR-330-5p	XR_001435750.1	8mer-1a	173	180	-0.008	0.01	-0.077	NA	NA	-0.322	99	0	NA	LOC106990747
chi-miR-330-5p	XM_015101358.1	8mer-1a	134	141	-0.008	0.017	-0.08	NA	NA	-0.318	99	0	NA	CEP72
chi-miR-330-5p	XM_012178582.1	8mer-1a	158	165	-0.018	-0.013	-0.074	NA	NA	-0.352	99	0	NA	SIL1
chi-miR-330-5p	XM_015096983.1	8mer-1a	201	208	0.003	-0.033	-0.063	NA	NA	-0.34	99	0	NA	RBPMS2
chi-miR-330-5p	XR_001435679.1	8mer-1a	53	60	-0.018	-0.075	-0.101	NA	NA	-0.441	99	0	NA	LOC106991594
chi-miR-330-5p	XM_012095278.2	8mer-1a	182	189	0.003	-0.018	-0.068	NA	NA	-0.33	99	0	NA	ANKRD49
chi-miR-330-5p	XR_001043573.2	8mer-1a	5070	5077	-0.018	0.007	-0.079	NA	NA	-0.337	99	0	NA	CDK12
chi-miR-330-5p	XM_012185981.2	8mer-1a	1204	1211	-0.018	0.048	-0.092	NA	NA	-0.309	99	0	NA	PRR15L
chi-miR-330-5p	XM_015096750.1	8mer-1a	113	120	0.003	0.002	-0.086	NA	NA	-0.328	99	0	NA	FOXN3
chi-miR-330-5p	XM_012098072.2	8mer-1a	20	27	0.003	0.001	-0.109	NA	NA	-0.352	99	0	NA	LIMK2
chi-miR-330-5p	XM_012098813.2	8mer-1a	8164	8171	0.013	0.01	-0.083	NA	NA	-0.307	99	0	NA	RALGAPA1
chi-miR-330-5p	XM_004023112.3	8mer-1a	245	252	-0.029	0.029	-0.052	NA	NA	-0.299	99	0	NA	LOC101118429
chi-miR-330-5p	XR_001042100.1	8mer-1a	33	40	0.003	0.012	-0.106	NA	NA	-0.338	99	0	NA	LOC105609600
chi-miR-330-5p	XM_012104271.1	8mer-1a	279	286	-0.018	-0.048	-0.044	NA	NA	-0.357	99	0	NA	EARS2
chi-miR-330-5p	XM_012104368.2	8mer-1a	422	429	-0.008	-0.041	-0.008	NA	NA	-0.304	99	0	NA	TMEM219
chi-miR-330-5p	XM_015094664.1	8mer-1a	1763	1770	-0.018	0.016	-0.09	NA	NA	-0.339	99	0	NA	BIN2
chi-miR-330-5p	XM_015104195.1	8mer-1a	230	237	-0.039	0.016	-0.056	NA	NA	-0.326	99	0	NA	NCF1
chi-miR-330-5p	XM_012186528.2	8mer-1a	134	141	-0.05	-0.011	-0.08	NA	NA	-0.388	99	0	NA	PRPSAP1
chi-miR-330-5p	XR_001435112.1	8mer-1a	1268	1275	-0.06	0.009	-0.004	NA	NA	-0.302	99	0	NA	LOC106990507
chi-miR-330-5p	XM_004022124.3	8mer-1a	3210	3217	-0.018	-0.038	-0.104	NA	NA	-0.407	99	0	NA	ELK1
chi-miR-330-5p	XM_012176819.2	8mer-1a	83	90	0.013	-0.088	-0.093	NA	NA	-0.415	99	0	NA	ANLN
chi-miR-330-5p	XR_001033233.2	8mer-1a	33	40	0.003	-0.007	-0.106	NA	NA	-0.357	99	0	NA	LOC105610593
chi-miR-330-5p	XM_015102219.1	8mer-1a	124	131	-0.018	0.03	-0.083	NA	NA	-0.318	99	0	NA	GLB1
chi-miR-330-5p	XM_004002171.3	8mer-1a	178	185	0.003	-0.065	-0.069	NA	NA	-0.378	99	0	NA	LOC101119517
chi-miR-330-5p	XR_001436683.1	8mer-1a	151	158	-0.018	0.021	-0.076	NA	NA	-0.32	99	0	NA	LOC105610135
chi-miR-330-5p	XM_012105665.2	8mer-1a	475	482	-0.06	-0.003	0.006	NA	NA	-0.304	99	0	NA	LOC101106394
chi-miR-330-5p	XM_012175938.1	8mer-1a	441	448	0.003	-0.056	-0.003	NA	NA	-0.303	99	0	NA	APOB
chi-miR-330-5p	XM_015094199.1	8mer-1a	3155	3162	-0.008	-0.011	-0.095	NA	NA	-0.361	99	0	NA	STRBP
chi-miR-330-5p	XM_015094194.1	8mer-1a	1013	1020	-0.029	0.067	-0.096	NA	NA	-0.305	99	0	NA	ARPC5L
chi-miR-330-5p	XM_004007748.3	8mer-1a	5855	5862	0.045	-0.036	-0.063	NA	NA	-0.301	99	0	NA	C1GALT1
chi-miR-330-5p	XM_012097892.2	8mer-1a	15286	15293	-0.018	-0.011	-0.06	NA	NA	-0.336	99	0	NA	HECTD4
chi-miR-330-5p	XM_015094122.1	8mer-1a	1144	1151	-0.039	-0.04	-0.046	NA	NA	-0.372	99	0	NA	TTF1
chi-miR-330-5p	XM_015094111.1	8mer-1a	2082	2089	-0.008	0.018	-0.081	NA	NA	-0.318	99	0	NA	ABO
chi-miR-330-5p	XM_012175489.2	8mer-1a	24	31	0.013	-0.027	-0.108	NA	NA	-0.369	99	0	NA	C1RL
chi-miR-330-5p	XM_012106147.2	8mer-1a	78	85	-0.071	0.049	-0.095	NA	NA	-0.364	99	0	NA	LOC105605313
chi-miR-330-5p	XM_012175178.2	8mer-1a	294	301	-0.008	-0.027	-0.04	NA	NA	-0.322	99	0	NA	ETFRF1
chi-miR-330-5p	XM_015103231.1	8mer-1a	98	105	-0.029	-0.003	-0.09	NA	NA	-0.369	99	0	NA	CTTN
chi-miR-330-5p	XM_012106593.2	8mer-1a	2600	2607	-0.008	-0.054	-0.11	NA	NA	-0.419	99	0	NA	VSIG4
chi-miR-330-5p	XM_004008695.3	8mer-1a	872	879	-0.018	0.003	-0.087	NA	NA	-0.349	99	0	NA	NOP16
chi-miR-330-5p	XM_012106715.2	8mer-1a	1956	1963	-0.018	-0.051	-0.087	NA	NA	-0.403	99	0	NA	PPP1R3F
chi-miR-330-5p	XM_015093612.1	8mer-1a	2960	2967	-0.008	-0.05	-0.021	NA	NA	-0.326	99	0	NA	S100PBP
chi-miR-330-5p	XM_004008955.2	8mer-1a	343	350	-0.029	-0.026	-0.028	NA	NA	-0.33	99	0	NA	GRPEL2
chi-miR-330-5p	XM_004008971.2	8mer-1a	5122	5129	-0.039	0.036	-0.055	NA	NA	-0.305	99	0	NA	SLC6A7
chi-miR-330-5p	XM_004019528.2	8mer-1a	2912	2919	0.003	-0.015	-0.103	NA	NA	-0.362	99	0	NA	SRPRA
chi-miR-330-5p	XM_004009071.3	8mer-1a	204	211	-0.039	0.047	-0.063	NA	NA	-0.302	99	0	NA	HAPLN1
chi-miR-330-5p	XM_004009088.3	8mer-1a	195	202	-0.008	-0.039	-0.065	NA	NA	-0.359	99	0	NA	PCSK1
chi-miR-330-5p	XM_015093529.1	8mer-1a	1787	1794	0.013	-0.123	-0.114	NA	NA	-0.471	99	0	NA	AAMP
chi-miR-330-5p	XM_004009544.3	8mer-1a	3234	3241	0.003	0.049	-0.104	NA	NA	-0.299	99	0	NA	CCNJL
chi-miR-330-5p	XM_004009585.3	8mer-1a	453	460	-0.039	-0.018	0	NA	NA	-0.304	99	0	NA	MAD2L1
chi-miR-330-5p	XM_012097391.2	8mer-1a	4962	4969	-0.008	-0.038	-0.069	NA	NA	-0.362	99	0	NA	MASP1
chi-miR-330-5p	XM_015097024.1	8mer-1a	2575	2582	-0.008	0.009	-0.064	NA	NA	-0.31	99	0	NA	ZNF280D
chi-miR-330-5p	XR_001434282.1	8mer-1a	4013	4020	-0.018	0.021	-0.058	NA	NA	-0.302	99	0	NA	LOC106991042
chi-miR-330-5p	XM_004018336.3	8mer-1a	100	107	0.013	-0.031	-0.089	NA	NA	-0.354	99	0	NA	UBA3
chi-miR-330-5p	XM_015096414.1	8mer-1a	343	350	-0.008	-0.062	-0.028	NA	NA	-0.345	99	0	NA	PPARGC1A
chi-miR-330-5p	XM_004010186.3	8mer-1a	46	53	0.003	0.039	-0.103	NA	NA	-0.308	99	0	NA	ATG12
chi-miR-330-5p	XM_015102462.1	8mer-1a	2644	2651	-0.05	0.024	-0.077	NA	NA	-0.35	99	0	NA	SLC6A20
chi-miR-330-5p	XM_015100268.1	8mer-1a	137	144	-0.018	-0.02	-0.08	NA	NA	-0.365	99	0	NA	TULP2
chi-miR-330-5p	XM_004018249.3	8mer-1a	54	61	0.013	0.002	-0.101	NA	NA	-0.333	99	0	NA	TRAK1
chi-miR-330-5p	XM_015098701.1	8mer-1a	501	508	0.003	-0.095	0.012	NA	NA	-0.327	99	0	NA	MYCBPAP
chi-miR-330-5p	XM_012113112.1	8mer-1a	7899	7906	0.003	-0.103	-0.051	NA	NA	-0.398	99	0	NA	SNX30
chi-miR-330-5p	XM_012188978.1	8mer-1a	97	104	-0.06	0.066	-0.09	NA	NA	-0.331	99	0	NA	SLC52A3
chi-miR-330-5p	XM_015100027.1	8mer-1a	218	225	-0.008	0.012	-0.059	NA	NA	-0.302	99	0	NA	ZNF575
chi-miR-330-5p	XM_012170490.2	8mer-1a	116	123	-0.039	-0.018	-0.085	NA	NA	-0.389	99	0	NA	LIMS1
chi-miR-330-5p	XM_004010821.2	8mer-1a	215	222	-0.008	0.015	-0.06	NA	NA	-0.3	99	0	NA	SNW1
chi-miR-330-5p	XM_012121397.2	8mer-1a	3364	3371	-0.018	-0.036	-0.1	NA	NA	-0.401	99	0	NA	RGP1
chi-miR-330-5p	XM_012163993.1	8mer-1a	65	72	-0.018	0.013	-0.098	NA	NA	-0.35	99	0	NA	RNF144A
chi-miR-330-5p	XM_012182857.2	8mer-1a	149	156	0.003	-0.057	-0.077	NA	NA	-0.378	99	0	NA	ARHGAP18
chi-miR-330-5p	XM_012158740.2	8mer-1a	208	215	0.024	-0.022	-0.062	NA	NA	-0.307	99	0	NA	HPCAL1
chi-miR-330-5p	XM_004001806.3	8mer-1a	836	843	-0.008	0.052	-0.099	NA	NA	-0.302	99	0	NA	MRPS15
chi-miR-330-5p	XM_004016315.3	8mer-1a	54	61	0.034	0.014	-0.101	NA	NA	-0.3	99	0	NA	C2CD3
chi-miR-330-5p	XM_012149595.1	8mer-1a	301	308	-0.008	-0.044	-0.038	NA	NA	-0.337	99	0	NA	LOC101115435
chi-miR-330-5p	XM_015102535.1	8mer-1a	1462	1469	0.013	0.024	-0.108	NA	NA	-0.318	99	0	NA	LOC105614324
chi-miR-330-5p	XM_015103702.1	8mer-1a	120	127	0.003	0.029	-0.084	NA	NA	-0.299	99	0	NA	SETBP1
chi-miR-330-5p	XR_001434473.1	8mer-1a	7874	7881	-0.008	-0.028	-0.016	NA	NA	-0.299	99	0	NA	PHTF2
chi-miR-330-5p	XM_012144605.2	8mer-1a	160	167	0.003	0.003	-0.074	NA	NA	-0.315	99	0	NA	MAP2
novel_mir_311	XM_012186115.1	8mer-1a	473	480	0.003	-0.091	0.005	NA	NA	-0.33	99	0	NA	ITSN1
novel_mir_311	XM_004006454.3	8mer-1a	6143	6150	0.013	-0.055	-0.077	NA	NA	-0.366	99	0	NA	KIF21A
novel_mir_311	XM_012174689.2	8mer-1a	28	35	0.013	-0.086	-0.107	NA	NA	-0.427	99	0	NA	R3HDM2
novel_mir_311	XM_004002236.3	8mer-1a	203	210	0.034	-0.07	-0.063	NA	NA	-0.346	99	0	NA	LOC101114226
novel_mir_311	XM_015103070.1	8mer-1a	2191	2198	-0.018	0.041	-0.105	NA	NA	-0.329	99	0	NA	EED
novel_mir_311	XM_015093592.1	8mer-1a	210	217	-0.008	-0.022	-0.061	NA	NA	-0.338	99	0	NA	SLC16A14
novel_mir_311	XM_015094483.1	8mer-1a	109	116	-0.018	0.044	-0.087	NA	NA	-0.308	99	0	NA	TMEM182
novel_mir_311	XM_015102501.1	8mer-1a	1396	1403	0.013	-0.044	-0.061	NA	NA	-0.339	99	0	NA	CNBP
novel_mir_311	XM_015092773.1	8mer-1a	3451	3458	-0.018	-0.005	-0.049	NA	NA	-0.319	99	0	NA	TRIM35
novel_mir_311	XM_012186248.2	8mer-1a	6082	6089	0.003	-0.015	-0.061	NA	NA	-0.32	99	0	NA	CDC27
novel_mir_311	XM_015105029.1	8mer-1a	451	458	-0.029	-0.036	0	NA	NA	-0.312	99	0	NA	MBNL3
novel_mir_311	XM_012133955.1	8mer-1a	414	421	-0.05	-0.022	-0.01	NA	NA	-0.329	99	0	NA	METTL8
novel_mir_311	XM_015095743.1	8mer-1a	239	246	-0.05	-0.007	-0.054	NA	NA	-0.358	99	0	NA	SUGP1
novel_mir_311	XM_004020986.3	8mer-1a	25	32	-0.008	0.047	-0.108	NA	NA	-0.316	99	0	NA	PRKRIP1
novel_mir_311	XM_015093520.1	8mer-1a	697	704	0.003	0.033	-0.109	NA	NA	-0.32	99	0	NA	RPE
novel_mir_311	XM_015105047.1	8mer-1a	1700	1707	0.003	-0.042	-0.054	NA	NA	-0.34	99	0	NA	XIAP
novel_mir_311	NM_001009274.1	8mer-1a	319	326	0.024	-0.064	-0.034	NA	NA	-0.321	99	0	NA	RCAN1
novel_mir_311	XM_004020898.2	8mer-1a	2365	2372	0.003	0.012	-0.081	NA	NA	-0.313	99	0	NA	SPN
novel_mir_311	XM_004020690.2	8mer-1a	563	570	-0.039	-0.001	-0.047	NA	NA	-0.334	99	0	NA	POLR3K
novel_mir_311	XM_015105069.1	8mer-1a	4773	4780	0.003	-0.019	-0.082	NA	NA	-0.345	99	0	NA	SEPT6
novel_mir_311	XM_012097912.1	8mer-1a	734	741	-0.029	-0.003	-0.041	NA	NA	-0.32	99	0	NA	SRSF9
novel_mir_311	XM_012097855.2	8mer-1a	6666	6673	-0.029	0.033	-0.104	NA	NA	-0.347	99	0	NA	VPS8
novel_mir_311	XM_012100073.2	8mer-1a	3372	3379	0.003	-0.031	-0.05	NA	NA	-0.325	99	0	NA	USP4
novel_mir_311	XM_012182033.2	8mer-1a	4260	4267	-0.018	0.014	-0.077	NA	NA	-0.328	99	0	NA	ALDH6A1
novel_mir_311	XM_012176086.1	8mer-1a	119	126	-0.018	0.023	-0.084	NA	NA	-0.326	99	0	NA	KIAA1107
novel_mir_311	XM_015105263.1	8mer-1a	3652	3659	-0.008	0.056	-0.113	NA	NA	-0.312	99	0	NA	LOC101106751
novel_mir_311	XM_012180868.2	8mer-1a	3495	3502	-0.071	-0.038	-0.019	NA	NA	-0.375	99	0	NA	LRRC49
novel_mir_311	XM_012101551.2	8mer-1a	421	428	-0.039	-0.042	-0.008	NA	NA	-0.336	99	0	NA	PANX1
novel_mir_311	XM_004019401.3	8mer-1a	521	528	-0.05	-0.011	0	NA	NA	-0.308	99	0	NA	HIKESHI
novel_mir_311	XM_004003363.2	8mer-1a	441	448	0.003	0.017	-0.102	NA	NA	-0.329	99	0	NA	TFF1
novel_mir_311	XM_012104559.2	8mer-1a	2253	2260	-0.029	-0.057	-0.107	NA	NA	-0.44	99	0	NA	TAF6
novel_mir_311	XM_012105270.1	8mer-1a	198	205	-0.008	-0.003	-0.064	NA	NA	-0.322	99	0	NA	NUDT13
novel_mir_311	XM_012104162.2	8mer-1a	176	183	-0.029	0.031	-0.07	NA	NA	-0.315	99	0	NA	PDE9A
novel_mir_311	XR_001435258.1	8mer-1a	1684	1691	-0.029	0.028	-0.101	NA	NA	-0.349	99	0	NA	DGKE
novel_mir_311	XM_015103223.1	8mer-1a	4341	4348	-0.018	0.014	-0.099	NA	NA	-0.35	99	0	NA	PPP6R3
novel_mir_311	XM_004017824.3	8mer-1a	2440	2447	-0.029	-0.031	-0.05	NA	NA	-0.357	99	0	NA	UBE2Q2
novel_mir_311	XM_004017752.2	8mer-1a	2084	2091	-0.008	-0.001	-0.098	NA	NA	-0.354	99	0	NA	LOC101105107
novel_mir_311	XM_012181866.1	8mer-1a	273	280	0.003	-0.044	-0.045	NA	NA	-0.333	99	0	NA	GPHN
novel_mir_311	XM_012180475.2	8mer-1a	173	180	-0.018	-0.007	-0.071	NA	NA	-0.343	99	0	NA	CIART
novel_mir_311	XM_012140379.1	8mer-1a	124	131	0.024	-0.035	-0.083	NA	NA	-0.341	99	0	NA	TFCP2L1
novel_mir_311	XR_001040147.1	8mer-1a	11854	11861	-0.029	-0.011	-0.052	NA	NA	-0.339	99	0	NA	LOC105615127
novel_mir_311	XM_012108042.2	8mer-1a	313	320	0.003	-0.056	-0.035	NA	NA	-0.335	99	0	NA	LOC105605873
novel_mir_311	XM_015097602.1	8mer-1a	76	83	0.003	0.007	-0.095	NA	NA	-0.332	99	0	NA	COLEC10
novel_mir_311	XM_004004038.2	8mer-1a	162	169	-0.018	0.012	-0.073	NA	NA	-0.326	99	0	NA	SMC2
novel_mir_311	XM_012189545.2	8mer-1a	94	101	0.013	-0.033	-0.091	NA	NA	-0.358	99	0	NA	MLKL
novel_mir_311	XM_012108235.2	8mer-1a	92	99	0.013	-0.057	-0.091	NA	NA	-0.382	99	0	NA	LOC101108297
novel_mir_311	XM_004016510.3	8mer-1a	3834	3841	0.013	-0.071	-0.049	NA	NA	-0.354	99	0	NA	MS4A2
novel_mir_311	XM_015097483.1	8mer-1a	26360	26367	-0.029	0.016	-0.107	NA	NA	-0.367	99	0	NA	SYNE1
novel_mir_311	XM_004004088.3	8mer-1a	6268	6275	0.003	-0.034	-0.07	NA	NA	-0.348	99	0	NA	ERCC6L2
novel_mir_311	XM_012097067.2	8mer-1a	4437	4444	-0.029	-0.033	-0.112	NA	NA	-0.421	99	0	NA	CAPSL
novel_mir_311	XM_012187080.2	8mer-1a	281	288	0.003	-0.025	-0.043	NA	NA	-0.312	99	0	NA	TAF1A
novel_mir_311	XM_012103516.1	8mer-1a	2066	2073	-0.018	-0.005	-0.096	NA	NA	-0.366	99	0	NA	ENOSF1
novel_mir_311	XM_015097425.1	8mer-1a	277	284	0.003	-0.076	-0.044	NA	NA	-0.364	99	0	NA	MAP7
novel_mir_311	XM_012102835.2	8mer-1a	170	177	0.003	-0.019	-0.071	NA	NA	-0.334	99	0	NA	PPRC1
novel_mir_311	XM_012181686.2	8mer-1a	3062	3069	0.003	-0.01	-0.1	NA	NA	-0.354	99	0	NA	DLGAP5
novel_mir_311	XM_012101526.2	8mer-1a	98	105	0.003	0.02	-0.09	NA	NA	-0.314	99	0	NA	ST3GAL4
novel_mir_311	XM_004014960.3	8mer-1a	1736	1743	0.013	-0.034	-0.114	NA	NA	-0.382	99	0	NA	CDK10
novel_mir_311	XM_012113366.2	8mer-1a	65	72	-0.008	0.016	-0.098	NA	NA	-0.337	99	0	NA	SUSD1
novel_mir_311	XM_004014684.2	8mer-1a	9441	9448	0.013	-0.082	-0.037	NA	NA	-0.353	99	0	NA	TMEM236
novel_mir_311	XM_004014621.3	8mer-1a	27	34	-0.029	0.059	-0.107	NA	NA	-0.324	99	0	NA	EYA2
novel_mir_311	XR_001042771.2	8mer-1a	5246	5253	0.024	-0.02	-0.113	NA	NA	-0.356	99	0	NA	LOC105611702
novel_mir_311	XM_012175706.2	8mer-1a	122	129	0.003	-0.003	-0.083	NA	NA	-0.33	99	0	NA	CCDC134
novel_mir_311	XM_015095136.1	8mer-1a	2665	2672	-0.029	0.014	-0.082	NA	NA	-0.344	99	0	NA	AOC1
novel_mir_311	XM_004013686.3	8mer-1a	123	130	0.003	0.019	-0.083	NA	NA	-0.308	99	0	NA	FMO3
novel_mir_311	XM_015099359.1	8mer-1a	1438	1445	-0.008	-0.028	-0.031	NA	NA	-0.314	99	0	NA	C12H1orf21
novel_mir_311	XM_012190259.2	8mer-1a	3119	3126	0.003	-0.108	-0.109	NA	NA	-0.461	99	0	NA	ZNF529
novel_mir_311	XM_004013559.2	8mer-1a	102	109	0.003	-0.015	-0.089	NA	NA	-0.348	99	0	NA	SLC45A3
novel_mir_311	XM_015100727.1	8mer-1a	4377	4384	0.013	-0.06	-0.039	NA	NA	-0.333	99	0	NA	YAP1
novel_mir_311	XM_012179808.2	8mer-1a	4538	4545	-0.008	-0.03	-0.061	NA	NA	-0.346	99	0	NA	RFC1
novel_mir_311	XM_012177370.1	8mer-1a	1135	1142	-0.029	0.052	-0.111	NA	NA	-0.335	99	0	NA	LOC105615140
novel_mir_311	XR_001434565.1	8mer-1a	385	392	0.003	-0.022	-0.063	NA	NA	-0.329	99	0	NA	LOC101102976
novel_mir_311	XM_012121140.2	8mer-1a	189	196	0.003	-0.009	-0.067	NA	NA	-0.32	99	0	NA	GNE
novel_mir_311	XM_015101988.1	8mer-1a	133	140	0.003	0.014	-0.081	NA	NA	-0.311	99	0	NA	CLK3
novel_mir_311	XM_015091688.1	8mer-1a	2104	2111	-0.018	-0.03	-0.073	NA	NA	-0.368	99	0	NA	C2CD4D
novel_mir_311	XM_015091697.1	8mer-1a	4736	4743	0.013	-0.043	-0.031	NA	NA	-0.308	99	0	NA	IL6R
novel_mir_311	XM_015099089.1	8mer-1a	66	73	0.003	0.019	-0.098	NA	NA	-0.323	99	0	NA	LOC105608236
novel_mir_311	XM_012122491.2	8mer-1a	12926	12933	0.024	-0.082	-0.108	NA	NA	-0.413	99	0	NA	PRUNE2
novel_mir_311	XM_015100598.1	8mer-1a	121	128	-0.029	0.04	-0.084	NA	NA	-0.32	99	0	NA	PPP1R13L
novel_mir_311	XM_015102165.1	8mer-1a	949	956	0.024	-0.095	-0.034	NA	NA	-0.352	99	0	NA	LOC101103766
novel_mir_311	XM_004011067.3	8mer-1a	2970	2977	-0.008	0.007	-0.094	NA	NA	-0.342	99	0	NA	FAM161B
novel_mir_311	XM_012187652.2	8mer-1a	15	22	0.013	-0.018	-0.11	NA	NA	-0.362	99	0	NA	LOC101122372
novel_mir_311	XM_015091950.1	8mer-1a	29	36	0.003	-0.073	-0.107	NA	NA	-0.424	99	0	NA	PIK3R3
novel_mir_311	XM_004010794.3	8mer-1a	1485	1492	0.003	-0.029	-0.1	NA	NA	-0.373	99	0	NA	EIF2B2
novel_mir_311	XM_015092701.1	8mer-1a	6371	6378	-0.018	0.031	-0.079	NA	NA	-0.313	99	0	NA	DOPEY2
novel_mir_311	XM_015102160.1	8mer-1a	31	38	0.003	0.04	-0.106	NA	NA	-0.31	99	0	NA	PTPN23
novel_mir_311	XM_015093484.1	8mer-1a	3041	3048	-0.018	-0.112	0.022	NA	NA	-0.355	99	0	NA	ORC2
novel_mir_311	XR_001436623.1	8mer-1a	3932	3939	0.003	-0.081	-0.008	NA	NA	-0.333	99	0	NA	KDSR
novel_mir_311	XM_012183688.2	8mer-1a	86	93	-0.008	0.001	-0.093	NA	NA	-0.347	99	0	NA	ST18
novel_mir_311	XM_004009970.2	8mer-1a	261	268	-0.039	0.007	-0.048	NA	NA	-0.327	99	0	NA	ARHGAP24
novel_mir_311	XM_015096434.1	8mer-1a	294	301	-0.06	0.019	-0.04	NA	NA	-0.328	99	0	NA	ARAP2
novel_mir_311	XR_001436411.1	8mer-1a	876	883	-0.029	-0.013	-0.034	NA	NA	-0.323	99	0	NA	LOC106991814
novel_mir_311	XM_004009588.3	8mer-1a	24	31	-0.018	-0.013	-0.108	NA	NA	-0.386	99	0	NA	FABP2
novel_mir_311	XM_015093422.1	8mer-1a	228	235	0.013	-0.026	-0.057	NA	NA	-0.317	99	0	NA	LOC105611847
novel_mir_311	XM_012173608.2	8mer-1a	256	263	-0.008	-0.022	-0.05	NA	NA	-0.327	99	0	NA	ZNF638
novel_mir_311	XM_015103550.1	8mer-1a	6447	6454	0.003	-0.033	-0.108	NA	NA	-0.385	99	0	NA	MYO5B
novel_mir_311	XM_012179371.2	8mer-1a	323	330	0.003	-0.062	-0.033	NA	NA	-0.339	99	0	NA	ABCG2
novel_mir_311	XM_004008843.3	8mer-1a	129	136	-0.05	0.031	-0.082	NA	NA	-0.348	99	0	NA	LRRTM2
novel_mir_311	XM_012095007.1	8mer-1a	1138	1145	-0.029	0.003	-0.109	NA	NA	-0.382	99	0	NA	LOC105602062
novel_mir_311	XR_001028176.2	8mer-1a	968	975	-0.008	-0.003	-0.106	NA	NA	-0.364	99	0	NA	XPA
novel_mir_311	XM_012106945.2	8mer-1a	1267	1274	-0.039	0.009	-0.047	NA	NA	-0.324	99	0	NA	LOC101115345
novel_mir_311	XM_015092387.1	8mer-1a	1673	1680	0.013	-0.084	-0.045	NA	NA	-0.363	99	0	NA	CXADR
novel_mir_311	XM_015096088.1	8mer-1a	3691	3698	0.003	-0.024	-0.092	NA	NA	-0.36	99	0	NA	LOC101103472
novel_mir_311	XM_015094116.1	8mer-1a	5281	5288	0.003	-0.014	-0.086	NA	NA	-0.344	99	0	NA	CAMSAP1
novel_mir_311	XM_012182360.1	8mer-1a	2367	2374	-0.039	-0.029	-0.032	NA	NA	-0.347	99	0	NA	PATL2
novel_mir_311	XM_012175477.2	8mer-1a	564	571	-0.018	0.036	-0.112	NA	NA	-0.341	99	0	NA	LOC105614850
novel_mir_311	XM_015104839.1	8mer-1a	2587	2594	-0.018	0.049	-0.095	NA	NA	-0.311	99	0	NA	LOC105605403
novel_mir_189	XM_015098826.1	8mer-1a	61	68	-0.029	0.085	-0.099	-0.053	-0.248	-0.591	99	0	NA	UBTF
novel_mir_189	XM_012181260.2	8mer-1a	341	348	0.013	-0.005	-0.028	-0.053	-0.248	-0.568	99	0	NA	MRPL9
novel_mir_189	XM_015098408.1	8mer-1a	74	81	-0.05	0.08	-0.096	-0.053	-0.248	-0.614	99	0	NA	KIF19
novel_mir_189	XM_012108348.1	8mer-1a	122	129	-0.018	0.008	-0.083	-0.053	-0.248	-0.641	99	0	NA	LOC101115610
novel_mir_189	XR_001434071.1	8mer-1a	46	53	-0.018	0.091	-0.103	-0.053	-0.248	-0.578	99	0	NA	TOPORS
novel_mir_189	XM_004014977.3	8mer-1a	70	77	0.003	0.06	-0.097	-0.053	-0.248	-0.582	99	0	NA	HEATR3
novel_mir_189	XM_004014998.3	8mer-1a	72	79	-0.029	0.012	-0.096	-0.053	-0.248	-0.661	99	0	NA	LOC101117691
novel_mir_189	XM_015097562.1	8mer-1a	2971	2978	-0.029	0.069	-0.071	-0.053	-0.248	-0.579	99	0	NA	PARP10
novel_mir_189	XM_004015093.3	8mer-1a	95	102	-0.018	0.062	-0.09	-0.053	-0.248	-0.594	99	0	NA	CDH1
novel_mir_189	XM_004015321.2	8mer-1a	2399	2406	-0.05	0.02	-0.06	-0.053	-0.248	-0.638	99	0	NA	OPA3
novel_mir_189	XR_001436265.1	8mer-1a	98	105	-0.05	0.073	-0.09	-0.053	-0.248	-0.615	99	0	NA	LOC105603519
novel_mir_189	XM_004016112.3	8mer-1a	46	53	0.013	0.082	-0.103	-0.053	-0.248	-0.556	99	0	NA	UBASH3B
novel_mir_189	XM_015097192.1	8mer-1a	28	35	-0.029	0.096	-0.107	-0.053	-0.248	-0.588	99	0	NA	GPATCH2L
novel_mir_189	XM_015097137.1	8mer-1a	1005	1012	-0.018	0.018	-0.048	-0.053	-0.248	-0.596	99	0	NA	ZFP36L1
novel_mir_189	XM_004016264.3	8mer-1a	376	383	-0.039	0.012	-0.019	-0.053	-0.248	-0.594	99	0	NA	TRIM21
novel_mir_189	XM_012184767.2	8mer-1a	173	180	-0.039	0.083	-0.071	-0.053	-0.248	-0.575	99	0	NA	KLF12
novel_mir_189	XM_015096960.1	8mer-1a	41	48	-0.05	0.033	-0.104	-0.053	-0.248	-0.669	99	0	NA	TMEM62
novel_mir_189	XM_012100415.1	8mer-1a	752	759	-0.008	0.038	-0.049	-0.053	-0.248	-0.567	99	0	NA	CSNK2B
novel_mir_189	XM_004005898.3	8mer-1a	26	33	-0.029	0.051	-0.108	-0.053	-0.248	-0.634	99	0	NA	FABP1
novel_mir_189	XM_004020215.3	8mer-1a	1440	1447	-0.008	-0.041	-0.071	-0.053	-0.248	-0.668	99	0	NA	PNLIPRP2
novel_mir_189	XM_012100964.1	8mer-1a	63	70	0.003	0.062	-0.098	-0.053	-0.248	-0.581	99	0	NA	NFKBIL1
novel_mir_189	XM_012100961.2	8mer-1a	101	108	0.003	0.071	-0.089	-0.053	-0.248	-0.563	99	0	NA	AIF1
novel_mir_189	XM_012186114.2	8mer-1a	5296	5303	-0.018	-0.023	0.007	-0.053	-0.248	-0.582	99	0	NA	STAT5B
novel_mir_189	XM_015096304.1	8mer-1a	72	79	-0.039	0.106	-0.096	-0.053	-0.248	-0.577	99	0	NA	TRMT44
novel_mir_189	XM_004017096.3	8mer-1a	196	203	-0.018	-0.045	-0.065	-0.053	-0.248	-0.676	99	0	NA	CCDC127
novel_mir_189	XM_004019715.3	8mer-1a	77	84	-0.018	0.086	-0.095	-0.053	-0.248	-0.575	99	0	NA	RAD9A
novel_mir_189	XM_004019677.3	8mer-1a	202	209	-0.018	0.073	-0.063	-0.053	-0.248	-0.556	99	0	NA	RNASEH2C
novel_mir_189	XM_012102092.1	8mer-1a	32	39	-0.008	0.077	-0.106	-0.053	-0.248	-0.585	99	0	NA	TRPT1
novel_mir_189	XM_012187056.1	8mer-1a	160	167	-0.008	0.016	-0.074	-0.053	-0.248	-0.614	99	0	NA	BPNT1
novel_mir_189	XM_015095921.1	8mer-1a	328	335	0.003	0.016	-0.031	-0.053	-0.248	-0.56	99	0	NA	MOB3A
novel_mir_189	XM_015095862.1	8mer-1a	581	588	0.003	0.074	-0.093	-0.053	-0.248	-0.564	99	0	NA	CRB3
novel_mir_189	XM_015095856.1	8mer-1a	70	77	-0.05	0.104	-0.097	-0.053	-0.248	-0.591	99	0	NA	SH2D3A
novel_mir_189	XM_004017378.3	8mer-1a	253	260	0.003	-0.005	-0.05	-0.053	-0.248	-0.6	99	0	NA	PEBP1
novel_mir_189	XM_015095824.1	8mer-1a	1017	1024	-0.008	0.087	-0.086	-0.053	-0.248	-0.555	99	0	NA	P2RY11
novel_mir_189	XM_012126826.1	8mer-1a	100	107	-0.008	0.09	-0.089	-0.053	-0.248	-0.555	99	0	NA	SLC24A2
novel_mir_189	XM_015095765.1	8mer-1a	61	68	-0.008	0.099	-0.099	-0.053	-0.248	-0.556	99	0	NA	USE1
novel_mir_189	XM_015095665.1	8mer-1a	21	28	0.003	0.091	-0.109	-0.053	-0.248	-0.563	99	0	NA	PDLIM4
novel_mir_189	XM_004017732.2	8mer-1a	4609	4616	-0.05	0.123	-0.104	-0.053	-0.248	-0.579	99	0	NA	KLHL25
novel_mir_189	XM_015095308.1	8mer-1a	1720	1727	-0.039	-0.007	0.038	-0.053	-0.248	-0.556	99	0	NA	DPY19L1
novel_mir_189	XM_012188149.2	8mer-1a	109	116	0.013	0.045	-0.087	-0.053	-0.248	-0.577	99	0	NA	KIF16B
novel_mir_189	XR_001042462.1	8mer-1a	77	84	0.024	0.053	-0.095	-0.053	-0.248	-0.566	99	0	NA	LOC105615969
novel_mir_189	XM_015095044.1	8mer-1a	56	63	0.013	0.08	-0.1	-0.053	-0.248	-0.555	99	0	NA	FAM109B
novel_mir_189	XM_015095000.1	8mer-1a	99	106	0.003	0.045	-0.089	-0.053	-0.248	-0.589	99	0	NA	KDM5A
novel_mir_189	XM_012102190.2	8mer-1a	735	742	0.003	0.024	-0.088	-0.053	-0.248	-0.609	99	0	NA	GSTP1
novel_mir_189	XM_004018281.3	8mer-1a	148	155	-0.018	0.077	-0.077	-0.053	-0.248	-0.566	99	0	NA	ARPC4
novel_mir_189	XM_004018300.3	8mer-1a	849	856	0.003	-0.003	-0.089	-0.053	-0.248	-0.637	99	0	NA	CAV3
novel_mir_189	XM_004018437.3	8mer-1a	108	115	0.003	0.044	-0.087	-0.053	-0.248	-0.588	99	0	NA	TMEM115
novel_mir_189	XM_012188720.2	8mer-1a	1419	1426	-0.018	-0.025	-0.086	-0.053	-0.248	-0.677	99	0	NA	CDC25B
novel_mir_189	XM_015094243.1	8mer-1a	154	161	-0.039	0.092	-0.075	-0.053	-0.248	-0.57	99	0	NA	LOC101105484
novel_mir_189	XM_015094207.1	8mer-1a	75	82	-0.018	0.008	-0.095	-0.053	-0.248	-0.653	99	0	NA	RNF144A
novel_mir_189	XM_015094118.1	8mer-1a	328	335	-0.018	0.012	-0.031	-0.053	-0.248	-0.585	99	0	NA	GTF3C5
novel_mir_189	XM_015094023.1	8mer-1a	80	87	-0.008	0.021	-0.094	-0.053	-0.248	-0.629	99	0	NA	PLXNB2
novel_mir_189	XM_015093767.1	8mer-1a	438	445	-0.039	0.021	-0.004	-0.053	-0.248	-0.57	99	0	NA	IGFBP6
novel_mir_189	XM_015093747.1	8mer-1a	66	73	-0.018	0.101	-0.098	-0.053	-0.248	-0.563	99	0	NA	MFAP2
novel_mir_189	XR_001023550.2	8mer-1a	1231	1238	-0.008	0.048	-0.085	-0.053	-0.248	-0.593	99	0	NA	LOC105604118
novel_mir_189	XR_001023522.2	8mer-1a	185	192	0.003	-0.003	-0.068	-0.053	-0.248	-0.616	99	0	NA	LOC101114319
novel_mir_189	XM_015093282.1	8mer-1a	50	57	0.013	0.07	-0.102	-0.053	-0.248	-0.567	99	0	NA	LOC105608622
novel_mir_189	XM_015093120.1	8mer-1a	5024	5031	-0.008	0.05	-0.066	-0.053	-0.248	-0.572	99	0	NA	LZTS1
novel_mir_189	XM_015092220.1	8mer-1a	98	105	-0.018	0.087	-0.09	-0.053	-0.248	-0.569	99	0	NA	OTUD7B
novel_mir_189	NM_001009254.1	8mer-1a	200	207	-0.018	0.072	-0.064	-0.053	-0.248	-0.558	99	0	NA	SCD
novel_mir_189	NM_001303455.1	8mer-1a	3303	3310	0.003	0.025	-0.101	-0.053	-0.248	-0.621	99	0	NA	KCNMA1
novel_mir_189	XM_015092489.1	8mer-1a	99	106	-0.018	0.058	-0.089	-0.053	-0.248	-0.597	99	0	NA	PPP1R2
novel_mir_189	XM_012101391.1	8mer-1a	894	901	-0.008	0.022	-0.023	-0.053	-0.248	-0.557	99	0	NA	GMDS
novel_mir_189	XM_012146300.2	8mer-1a	76	83	0.003	0.087	-0.095	-0.053	-0.248	-0.553	99	0	NA	LOC101111607
novel_mir_189	XM_004006940.3	8mer-1a	2761	2768	-0.008	0.022	-0.077	-0.053	-0.248	-0.611	99	0	NA	TAPBPL
novel_mir_189	NM_001009786.2	8mer-1a	108	115	-0.039	0.092	-0.087	-0.053	-0.248	-0.582	99	0	NA	FTH1
novel_mir_189	NM_001009192.2	8mer-1a	49	56	0.003	0.087	-0.102	-0.053	-0.248	-0.56	99	0	NA	PYGM
novel_mir_189	XM_012104746.1	8mer-1a	1365	1372	-0.018	0.087	-0.081	-0.053	-0.248	-0.56	99	0	NA	PKMYT1
novel_mir_189	XM_012104997.2	8mer-1a	92	99	0.003	0.058	-0.091	-0.053	-0.248	-0.578	99	0	NA	HLCS
novel_mir_189	XM_012097334.2	8mer-1a	93	100	0.003	0.062	-0.091	-0.053	-0.248	-0.574	99	0	NA	TRIM2
novel_mir_189	XM_004003162.3	8mer-1a	113	120	0.013	-0.022	-0.086	-0.053	-0.248	-0.643	99	0	NA	SLC2A2
novel_mir_189	NM_001308580.1	8mer-1a	49	56	0.003	0.078	-0.102	-0.053	-0.248	-0.569	99	0	NA	PGRMC1
novel_mir_189	XM_004003283.3	8mer-1a	36	43	0.003	-0.036	-0.105	-0.053	-0.248	-0.686	99	0	NA	U2SURP
novel_mir_189	NM_001113771.1	8mer-1a	125	132	0.013	0.041	-0.083	-0.053	-0.248	-0.577	99	0	NA	ITGAV
novel_mir_189	XM_012105179.2	8mer-1a	131	138	-0.029	0.099	-0.081	-0.053	-0.248	-0.559	99	0	NA	PBLD
novel_mir_189	XR_001436115.1	8mer-1a	1552	1559	-0.029	0.118	-0.106	-0.053	-0.248	-0.565	99	0	NA	CCNK
novel_mir_189	XM_015104047.1	8mer-1a	191	198	0.013	0.042	-0.066	-0.053	-0.248	-0.559	99	0	NA	ZNF75A
novel_mir_189	NM_001113773.1	8mer-1a	1485	1492	-0.018	0.063	-0.099	-0.053	-0.248	-0.602	99	0	NA	PLIN1
novel_mir_189	XM_015103914.1	8mer-1a	134	141	0.003	0.053	-0.08	-0.053	-0.248	-0.572	99	0	NA	HSPB1
novel_mir_189	XM_015103889.1	8mer-1a	93	100	-0.018	0.029	-0.091	-0.053	-0.248	-0.628	99	0	NA	XYLT1
novel_mir_189	XM_012096367.2	8mer-1a	1520	1527	-0.018	0.031	-0.018	-0.053	-0.248	-0.553	99	0	NA	NR1H3
novel_mir_189	XM_012175636.2	8mer-1a	4496	4503	-0.008	0.052	-0.055	-0.053	-0.248	-0.559	99	0	NA	PLA2G6
novel_mir_189	XM_015103182.1	8mer-1a	3454	3461	-0.029	0.105	-0.09	-0.053	-0.248	-0.562	99	0	NA	SIPA1
novel_mir_189	XM_015102726.1	8mer-1a	265	272	-0.029	0.067	-0.047	-0.053	-0.248	-0.557	99	0	NA	SLC29A1
novel_mir_189	XM_015102692.1	8mer-1a	1103	1110	-0.008	-0.015	-0.072	-0.053	-0.248	-0.643	99	0	NA	MOCS1
novel_mir_189	XM_015102448.1	8mer-1a	2991	2998	-0.018	0.035	-0.03	-0.053	-0.248	-0.561	99	0	NA	CDC25A
novel_mir_189	XM_015101825.1	8mer-1a	30	37	0.003	0.087	-0.107	-0.053	-0.248	-0.565	99	0	NA	ANKRD9
novel_mir_189	XM_012176971.2	8mer-1a	2301	2308	0.013	0.024	-0.05	-0.053	-0.248	-0.561	99	0	NA	AEBP1
novel_mir_189	XM_004004446.3	8mer-1a	462	469	0.003	-0.06	0.002	-0.053	-0.248	-0.603	99	0	NA	MTMR9
novel_mir_189	XM_015101521.1	8mer-1a	30	37	-0.008	0.096	-0.107	-0.053	-0.248	-0.567	99	0	NA	HSPA4L
novel_mir_189	XM_015101435.1	8mer-1a	343	350	0.003	0.002	-0.028	-0.053	-0.248	-0.571	99	0	NA	SLC2A11
novel_mir_189	XM_015101129.1	8mer-1a	87	94	-0.039	0.055	-0.092	-0.053	-0.248	-0.624	99	0	NA	MAPK8IP1
novel_mir_189	XM_012106775.2	8mer-1a	182	189	0.003	0.004	-0.068	-0.053	-0.248	-0.609	99	0	NA	SLC38A5
novel_mir_189	XM_012101160.2	8mer-1a	987	994	0.003	0.004	-0.081	-0.053	-0.248	-0.622	99	0	NA	SCGN
novel_mir_189	XM_012094874.2	8mer-1a	261	268	-0.018	0.058	-0.048	-0.053	-0.248	-0.556	99	0	NA	LOC101114805
novel_mir_189	XM_012103049.2	8mer-1a	50	57	-0.018	0.115	-0.102	-0.053	-0.248	-0.553	99	0	NA	ATE1
novel_mir_189	XM_015100025.1	8mer-1a	363	370	-0.008	-0.005	-0.023	-0.053	-0.248	-0.584	99	0	NA	PAFAH1B3
novel_mir_189	XM_004023692.3	8mer-1a	18	25	-0.05	0.121	-0.11	-0.053	-0.248	-0.587	99	0	NA	YWHAQ
novel_mir_189	XM_012107364.2	8mer-1a	122	129	-0.029	-0.011	-0.083	-0.053	-0.248	-0.671	99	0	NA	GRIA3
novel_mir_189	XM_004023350.2	8mer-1a	159	166	-0.018	0.051	-0.074	-0.053	-0.248	-0.589	99	0	NA	KLHDC7A
novel_mir_189	XM_004004857.3	8mer-1a	219	226	-0.029	0.053	-0.059	-0.053	-0.248	-0.583	99	0	NA	EEF1B2
novel_mir_189	XM_015099325.1	8mer-1a	66	73	-0.018	0.018	-0.098	-0.053	-0.248	-0.646	99	0	NA	ZBTB37
novel_mir_189	XM_004013563.3	8mer-1a	23	30	0.003	0.051	-0.108	-0.053	-0.248	-0.602	99	0	NA	RAB7B
novel_mir_71	XM_004018281.3	8mer-1a	148	155	-0.018	0.077	-0.077	-0.053	-0.248	-0.566	99	0	NA	ARPC4
novel_mir_71	XM_015097562.1	8mer-1a	2971	2978	-0.029	0.069	-0.071	-0.053	-0.248	-0.579	99	0	NA	PARP10
novel_mir_71	XM_004018300.3	8mer-1a	849	856	0.003	-0.003	-0.089	-0.053	-0.248	-0.637	99	0	NA	CAV3
novel_mir_71	NM_001134308.1	8mer-1a	429	436	-0.039	0.021	-0.045	-0.053	-0.248	-0.611	99	0	NA	IGFBP6
novel_mir_71	XM_004023692.3	8mer-1a	18	25	-0.05	0.121	-0.11	-0.053	-0.248	-0.587	99	0	NA	YWHAQ
novel_mir_71	XM_012181260.2	8mer-1a	341	348	0.013	-0.005	-0.028	-0.053	-0.248	-0.568	99	0	NA	MRPL9
novel_mir_71	XM_015097192.1	8mer-1a	28	35	-0.029	0.096	-0.107	-0.053	-0.248	-0.588	99	0	NA	GPATCH2L
novel_mir_71	XM_015097137.1	8mer-1a	1005	1012	-0.018	0.018	-0.048	-0.053	-0.248	-0.596	99	0	NA	ZFP36L1
novel_mir_71	XM_004023350.2	8mer-1a	159	166	-0.018	0.051	-0.074	-0.053	-0.248	-0.589	99	0	NA	KLHDC7A
novel_mir_71	XM_004018437.3	8mer-1a	108	115	0.003	0.044	-0.087	-0.053	-0.248	-0.588	99	0	NA	TMEM115
novel_mir_71	XM_015096960.1	8mer-1a	41	48	-0.05	0.033	-0.104	-0.053	-0.248	-0.669	99	0	NA	TMEM62
novel_mir_71	XM_015096304.1	8mer-1a	72	79	-0.039	0.106	-0.096	-0.053	-0.248	-0.577	99	0	NA	TRMT44
novel_mir_71	XM_012100961.2	8mer-1a	101	108	0.003	0.071	-0.089	-0.053	-0.248	-0.563	99	0	NA	AIF1
novel_mir_71	XM_012100964.1	8mer-1a	63	70	0.003	0.062	-0.098	-0.053	-0.248	-0.581	99	0	NA	NFKBIL1
novel_mir_71	NM_001009786.2	8mer-1a	108	115	-0.039	0.092	-0.087	-0.053	-0.248	-0.582	99	0	NA	FTH1
novel_mir_71	XM_015095921.1	8mer-1a	328	335	0.003	0.016	-0.031	-0.053	-0.248	-0.56	99	0	NA	MOB3A
novel_mir_71	XM_012102995.2	8mer-1a	1514	1521	-0.008	-0.041	-0.071	-0.053	-0.248	-0.668	99	0	NA	PNLIPRP2
novel_mir_71	XM_015095862.1	8mer-1a	581	588	0.003	0.074	-0.093	-0.053	-0.248	-0.564	99	0	NA	CRB3
novel_mir_71	XM_015095856.1	8mer-1a	70	77	-0.05	0.104	-0.097	-0.053	-0.248	-0.591	99	0	NA	SH2D3A
novel_mir_71	XM_015095824.1	8mer-1a	1017	1024	-0.008	0.087	-0.086	-0.053	-0.248	-0.555	99	0	NA	P2RY11
novel_mir_71	XM_015095765.1	8mer-1a	61	68	-0.008	0.099	-0.099	-0.053	-0.248	-0.556	99	0	NA	USE1
novel_mir_71	NM_001113771.1	8mer-1a	125	132	0.013	0.041	-0.083	-0.053	-0.248	-0.577	99	0	NA	ITGAV
novel_mir_71	XM_015095665.1	8mer-1a	21	28	0.003	0.091	-0.109	-0.053	-0.248	-0.563	99	0	NA	PDLIM4
novel_mir_71	NM_001113773.1	8mer-1a	1485	1492	-0.018	0.063	-0.099	-0.053	-0.248	-0.602	99	0	NA	PLIN1
novel_mir_71	XM_012105179.2	8mer-1a	131	138	-0.029	0.099	-0.081	-0.053	-0.248	-0.559	99	0	NA	PBLD
novel_mir_71	XM_015095308.1	8mer-1a	1720	1727	-0.039	-0.007	0.038	-0.053	-0.248	-0.556	99	0	NA	DPY19L1
novel_mir_71	XM_015095044.1	8mer-1a	56	63	0.013	0.08	-0.1	-0.053	-0.248	-0.555	99	0	NA	FAM109B
novel_mir_71	XM_015095000.1	8mer-1a	99	106	0.003	0.045	-0.089	-0.053	-0.248	-0.589	99	0	NA	KDM5A
novel_mir_71	XM_012105003.2	8mer-1a	92	99	0.003	0.058	-0.091	-0.053	-0.248	-0.578	99	0	NA	HLCS
novel_mir_71	XM_004004446.3	8mer-1a	462	469	0.003	-0.06	0.002	-0.053	-0.248	-0.603	99	0	NA	MTMR9
novel_mir_71	XM_004014977.3	8mer-1a	70	77	0.003	0.06	-0.097	-0.053	-0.248	-0.582	99	0	NA	HEATR3
novel_mir_71	XM_004005898.3	8mer-1a	26	33	-0.029	0.051	-0.108	-0.053	-0.248	-0.634	99	0	NA	FABP1
novel_mir_71	XM_004014998.3	8mer-1a	72	79	-0.029	0.012	-0.096	-0.053	-0.248	-0.661	99	0	NA	LOC101117691
novel_mir_71	XM_012103049.2	8mer-1a	50	57	-0.018	0.115	-0.102	-0.053	-0.248	-0.553	99	0	NA	ATE1
novel_mir_71	XM_004012924.2	8mer-1a	3601	3608	-0.018	-0.023	0.007	-0.053	-0.248	-0.582	99	0	NA	STAT5B
novel_mir_71	XM_004019677.3	8mer-1a	202	209	-0.018	0.073	-0.063	-0.053	-0.248	-0.556	99	0	NA	RNASEH2C
novel_mir_71	XM_012184767.2	8mer-1a	173	180	-0.039	0.083	-0.071	-0.053	-0.248	-0.575	99	0	NA	KLF12
novel_mir_71	XM_004019715.3	8mer-1a	77	84	-0.018	0.086	-0.095	-0.053	-0.248	-0.575	99	0	NA	RAD9A
novel_mir_71	XM_015094243.1	8mer-1a	154	161	-0.039	0.092	-0.075	-0.053	-0.248	-0.57	99	0	NA	LOC101105484
novel_mir_71	XM_015094207.1	8mer-1a	75	82	-0.018	0.008	-0.095	-0.053	-0.248	-0.653	99	0	NA	RNF144A
novel_mir_71	XM_015094118.1	8mer-1a	328	335	-0.018	0.012	-0.031	-0.053	-0.248	-0.585	99	0	NA	GTF3C5
novel_mir_71	XM_012104746.1	8mer-1a	1365	1372	-0.018	0.087	-0.081	-0.053	-0.248	-0.56	99	0	NA	PKMYT1
novel_mir_71	XM_015094023.1	8mer-1a	80	87	-0.008	0.021	-0.094	-0.053	-0.248	-0.629	99	0	NA	PLXNB2
novel_mir_71	XM_015093747.1	8mer-1a	66	73	-0.018	0.101	-0.098	-0.053	-0.248	-0.563	99	0	NA	MFAP2
novel_mir_71	XM_004015093.3	8mer-1a	95	102	-0.018	0.062	-0.09	-0.053	-0.248	-0.594	99	0	NA	CDH1
novel_mir_71	XM_015093282.1	8mer-1a	50	57	0.013	0.07	-0.102	-0.053	-0.248	-0.567	99	0	NA	LOC105608622
novel_mir_71	XM_012187056.1	8mer-1a	160	167	0.003	0.016	-0.074	-0.053	-0.248	-0.603	99	0	NA	BPNT1
novel_mir_71	NM_001009254.1	8mer-1a	200	207	-0.018	0.072	-0.064	-0.053	-0.248	-0.558	99	0	NA	SCD
novel_mir_71	XM_015093120.1	8mer-1a	5024	5031	-0.008	0.05	-0.066	-0.053	-0.248	-0.572	99	0	NA	LZTS1
novel_mir_71	XR_001023550.2	8mer-1a	1231	1238	-0.008	0.048	-0.085	-0.053	-0.248	-0.593	99	0	NA	LOC105604118
novel_mir_71	XR_001023522.2	8mer-1a	185	192	0.003	-0.003	-0.068	-0.053	-0.248	-0.616	99	0	NA	LOC101114319
novel_mir_71	XM_012126826.1	8mer-1a	100	107	-0.008	0.09	-0.089	-0.053	-0.248	-0.555	99	0	NA	SLC24A2
novel_mir_71	XM_012188149.2	8mer-1a	109	116	0.013	0.045	-0.087	-0.053	-0.248	-0.577	99	0	NA	KIF16B
novel_mir_71	NM_001308580.1	8mer-1a	49	56	0.003	0.078	-0.102	-0.053	-0.248	-0.569	99	0	NA	PGRMC1
novel_mir_71	XM_015092489.1	8mer-1a	99	106	-0.018	0.058	-0.089	-0.053	-0.248	-0.597	99	0	NA	PPP1R2
novel_mir_71	XM_004013563.3	8mer-1a	23	30	0.003	0.051	-0.108	-0.053	-0.248	-0.602	99	0	NA	RAB7B
novel_mir_71	XM_004015321.2	8mer-1a	2399	2406	-0.05	0.02	-0.06	-0.053	-0.248	-0.638	99	0	NA	OPA3
novel_mir_71	XM_015092220.1	8mer-1a	98	105	-0.018	0.087	-0.09	-0.053	-0.248	-0.569	99	0	NA	OTUD7B
novel_mir_71	XM_012188720.2	8mer-1a	1419	1426	-0.018	-0.025	-0.086	-0.053	-0.248	-0.677	99	0	NA	CDC25B
novel_mir_71	XM_004004857.3	8mer-1a	219	226	-0.029	0.053	-0.059	-0.053	-0.248	-0.583	99	0	NA	EEF1B2
novel_mir_71	XM_004004928.3	8mer-1a	75	82	0.003	0.087	-0.095	-0.053	-0.248	-0.553	99	0	NA	LOC101111607
novel_mir_71	NM_001303455.1	8mer-1a	3303	3310	0.003	0.025	-0.101	-0.053	-0.248	-0.621	99	0	NA	KCNMA1
novel_mir_71	XM_012098436.1	8mer-1a	4658	4665	-0.05	0.123	-0.104	-0.053	-0.248	-0.579	99	0	NA	KLHL25
novel_mir_71	XM_012106776.2	8mer-1a	182	189	0.003	0.007	-0.068	-0.053	-0.248	-0.606	99	0	NA	SLC38A5
novel_mir_71	XM_012100610.2	8mer-1a	3229	3236	-0.008	-0.015	-0.072	-0.053	-0.248	-0.643	99	0	NA	MOCS1
novel_mir_71	XM_012101160.2	8mer-1a	987	994	0.003	0.004	-0.081	-0.053	-0.248	-0.622	99	0	NA	SCGN
novel_mir_71	XR_001436272.1	8mer-1a	79	86	-0.05	0.073	-0.094	-0.053	-0.248	-0.619	99	0	NA	LOC105603519
novel_mir_71	NM_001142511.2	8mer-1a	658	665	-0.008	0.038	-0.046	-0.053	-0.248	-0.564	99	0	NA	CSNK2B
novel_mir_71	XM_004016112.3	8mer-1a	46	53	0.013	0.082	-0.103	-0.053	-0.248	-0.556	99	0	NA	UBASH3B
novel_mir_71	XM_012095957.2	8mer-1a	364	371	-0.039	0.012	-0.022	-0.053	-0.248	-0.597	99	0	NA	TRIM21
novel_mir_71	XM_012096367.2	8mer-1a	1520	1527	-0.018	0.031	-0.018	-0.053	-0.248	-0.553	99	0	NA	NR1H3
novel_mir_71	XM_012101391.1	8mer-1a	894	901	-0.008	0.022	-0.023	-0.053	-0.248	-0.557	99	0	NA	GMDS
novel_mir_71	XR_001436115.1	8mer-1a	1552	1559	-0.029	0.118	-0.106	-0.053	-0.248	-0.565	99	0	NA	CCNK
novel_mir_71	XM_015104047.1	8mer-1a	191	198	0.013	0.042	-0.066	-0.053	-0.248	-0.559	99	0	NA	ZNF75A
novel_mir_71	XM_015103914.1	8mer-1a	134	141	0.003	0.053	-0.08	-0.053	-0.248	-0.572	99	0	NA	HSPB1
novel_mir_71	XM_015103889.1	8mer-1a	93	100	-0.018	0.029	-0.091	-0.053	-0.248	-0.628	99	0	NA	XYLT1
novel_mir_71	XM_015103182.1	8mer-1a	3454	3461	-0.029	0.105	-0.09	-0.053	-0.248	-0.562	99	0	NA	SIPA1
novel_mir_71	XR_001434071.1	8mer-1a	46	53	-0.018	0.091	-0.103	-0.053	-0.248	-0.578	99	0	NA	TOPORS
novel_mir_71	XM_015102726.1	8mer-1a	265	272	-0.029	0.067	-0.047	-0.053	-0.248	-0.557	99	0	NA	SLC29A1
novel_mir_71	XM_015102448.1	8mer-1a	2991	2998	-0.018	0.035	-0.03	-0.053	-0.248	-0.561	99	0	NA	CDC25A
novel_mir_71	XM_012097333.2	8mer-1a	93	100	0.003	0.062	-0.091	-0.053	-0.248	-0.574	99	0	NA	TRIM2
novel_mir_71	XM_015101825.1	8mer-1a	30	37	0.003	0.087	-0.107	-0.053	-0.248	-0.565	99	0	NA	ANKRD9
novel_mir_71	XM_004017096.3	8mer-1a	196	203	-0.018	-0.045	-0.065	-0.053	-0.248	-0.676	99	0	NA	CCDC127
novel_mir_71	XM_012175525.2	8mer-1a	2763	2770	-0.008	0.022	-0.077	-0.053	-0.248	-0.611	99	0	NA	TAPBPL
novel_mir_71	XM_012175636.2	8mer-1a	4496	4503	-0.008	0.052	-0.055	-0.053	-0.248	-0.559	99	0	NA	PLA2G6
novel_mir_71	XM_015101521.1	8mer-1a	30	37	-0.008	0.096	-0.107	-0.053	-0.248	-0.567	99	0	NA	HSPA4L
novel_mir_71	XM_012108348.1	8mer-1a	122	129	-0.018	0.008	-0.083	-0.053	-0.248	-0.641	99	0	NA	LOC101115610
novel_mir_71	XM_015101435.1	8mer-1a	343	350	0.003	0.002	-0.028	-0.053	-0.248	-0.571	99	0	NA	SLC2A11
novel_mir_71	XM_004003162.3	8mer-1a	113	120	0.013	-0.022	-0.086	-0.053	-0.248	-0.643	99	0	NA	SLC2A2
novel_mir_71	XM_012107365.2	8mer-1a	123	130	-0.029	-0.011	-0.083	-0.053	-0.248	-0.671	99	0	NA	GRIA3
novel_mir_71	XM_015101129.1	8mer-1a	87	94	-0.039	0.055	-0.092	-0.053	-0.248	-0.624	99	0	NA	MAPK8IP1
novel_mir_71	XM_012102092.1	8mer-1a	32	39	-0.008	0.077	-0.106	-0.053	-0.248	-0.585	99	0	NA	TRPT1
novel_mir_71	XM_012176971.2	8mer-1a	2301	2308	0.013	0.024	-0.05	-0.053	-0.248	-0.561	99	0	NA	AEBP1
novel_mir_71	XM_004003283.3	8mer-1a	36	43	0.003	-0.036	-0.105	-0.053	-0.248	-0.686	99	0	NA	U2SURP
novel_mir_71	XM_004017378.3	8mer-1a	253	260	0.003	-0.005	-0.05	-0.053	-0.248	-0.6	99	0	NA	PEBP1
novel_mir_71	XM_015100025.1	8mer-1a	363	370	-0.008	-0.005	-0.023	-0.053	-0.248	-0.584	99	0	NA	PAFAH1B3
novel_mir_71	XM_012102190.2	8mer-1a	735	742	0.003	0.024	-0.088	-0.053	-0.248	-0.609	99	0	NA	GSTP1
novel_mir_71	XM_015099325.1	8mer-1a	66	73	-0.018	0.018	-0.098	-0.053	-0.248	-0.646	99	0	NA	ZBTB37
novel_mir_71	NM_001009192.2	8mer-1a	49	56	0.003	0.087	-0.102	-0.053	-0.248	-0.56	99	0	NA	PYGM
novel_mir_71	XM_015098826.1	8mer-1a	61	68	-0.029	0.085	-0.099	-0.053	-0.248	-0.591	99	0	NA	UBTF
novel_mir_71	XM_012094874.2	8mer-1a	261	268	-0.018	0.058	-0.048	-0.053	-0.248	-0.556	99	0	NA	LOC101114805
novel_mir_71	XM_015098408.1	8mer-1a	74	81	-0.05	0.08	-0.096	-0.053	-0.248	-0.614	99	0	NA	KIF19
bta-miR-1343-3p	XR_001041107.2	8mer-1a	31	38	0.024	0.009	-0.106	NA	NA	-0.32	99	0	NA	LOC105615470
bta-miR-1343-3p	XM_004010314.3	8mer-1a	224	231	0.003	-0.039	-0.058	NA	NA	-0.341	99	0	NA	PSME1
bta-miR-1343-3p	XM_004003136.3	8mer-1a	3966	3973	-0.039	0.016	-0.05	NA	NA	-0.32	99	0	NA	ZMAT3
bta-miR-1343-3p	XM_012169765.2	8mer-1a	5712	5719	0.003	-0.015	-0.077	NA	NA	-0.336	99	0	NA	SMYD1
bta-miR-1343-3p	XM_012183300.1	8mer-1a	30	37	0.013	-0.007	-0.107	NA	NA	-0.348	99	0	NA	FAM120B
bta-miR-1343-3p	XM_012185190.2	8mer-1a	30	37	-0.008	0.005	-0.107	NA	NA	-0.357	99	0	NA	DDR2
bta-miR-1343-3p	XM_004001957.3	8mer-1a	244	251	-0.018	-0.007	-0.053	NA	NA	-0.325	99	0	NA	FAF1
bta-miR-1343-3p	XM_012146388.1	8mer-1a	410	417	-0.029	-0.031	-0.011	NA	NA	-0.318	99	0	NA	SLC23A3
bta-miR-1343-3p	XM_012180112.2	8mer-1a	5633	5640	-0.05	0.029	-0.097	NA	NA	-0.365	99	0	NA	RUFY3
bta-miR-1343-3p	XM_015097720.1	8mer-1a	47	54	0.013	-0.002	-0.102	NA	NA	-0.338	99	0	NA	SLA
bta-miR-1343-3p	XM_012098588.2	8mer-1a	159	166	-0.039	0.033	-0.074	NA	NA	-0.327	99	0	NA	FAN1
bta-miR-1343-3p	XM_015103528.1	8mer-1a	16	23	0.003	0.037	-0.11	NA	NA	-0.317	99	0	NA	MBP
bta-miR-1343-3p	XM_004010349.2	8mer-1a	2760	2767	0.003	0.053	-0.105	NA	NA	-0.296	99	0	NA	LRP10
bta-miR-1343-3p	XR_001023408.2	8mer-1a	23	30	0.003	0.038	-0.108	NA	NA	-0.314	99	0	NA	LOC105604036
bta-miR-1343-3p	XM_015093475.1	8mer-1a	8137	8144	0.013	0.017	-0.091	NA	NA	-0.308	99	0	NA	ANKRD44
bta-miR-1343-3p	XM_004010417.3	8mer-1a	23	30	-0.039	0.088	-0.108	NA	NA	-0.306	99	0	NA	EMC4
bta-miR-1343-3p	XM_015091834.1	8mer-1a	1860	1867	-0.018	0.036	-0.091	NA	NA	-0.32	99	0	NA	LOC105616330
bta-miR-1343-3p	XM_015100070.1	8mer-1a	175	182	-0.039	0.053	-0.07	NA	NA	-0.303	99	0	NA	SIGLEC10
bta-miR-1343-3p	XM_012174791.1	8mer-1a	618	625	0.013	0.013	-0.081	NA	NA	-0.302	99	0	NA	SARNP
bta-miR-1343-3p	XM_012097172.2	8mer-1a	18	25	0.003	0.027	-0.11	NA	NA	-0.327	99	0	NA	SEMA5A
bta-miR-1343-3p	XM_015092908.1	8mer-1a	35	42	0.024	0.005	-0.105	NA	NA	-0.323	99	0	NA	NCKAP5
bta-miR-1343-3p	XM_015101263.1	8mer-1a	1956	1963	0.013	-0.051	-0.015	NA	NA	-0.3	99	0	NA	PIK3R1
bta-miR-1343-3p	XM_012178057.1	8mer-1a	225	232	0.003	-0.006	-0.057	NA	NA	-0.307	99	0	NA	KDM4B
bta-miR-1343-3p	XM_004001823.3	8mer-1a	1272	1279	0.003	-0.053	-0.039	NA	NA	-0.336	99	0	NA	RHBDL2
bta-miR-1343-3p	NM_001302661.1	8mer-1a	38	45	-0.039	0.062	-0.105	NA	NA	-0.329	99	0	NA	SLAMF9
bta-miR-1343-3p	XM_004022051.3	8mer-1a	1561	1568	0.003	0.044	-0.094	NA	NA	-0.294	99	0	NA	APEX2
bta-miR-1343-3p	XM_012190412.2	8mer-1a	288	295	-0.018	0.003	-0.042	NA	NA	-0.304	99	0	NA	CD200
bta-miR-1343-3p	XM_012102058.2	8mer-1a	4364	4371	-0.008	-0.01	-0.049	NA	NA	-0.314	99	0	NA	CHRM1
bta-miR-1343-3p	XM_012104185.2	8mer-1a	157	164	-0.018	0.031	-0.075	NA	NA	-0.309	99	0	NA	GPRC5B
bta-miR-1343-3p	XM_004007027.2	8mer-1a	2248	2255	0.003	0.02	-0.095	NA	NA	-0.319	99	0	NA	RRP7A
bta-miR-1343-3p	XM_012190019.1	8mer-1a	93	100	-0.018	0.012	-0.091	NA	NA	-0.344	99	0	NA	ZFP90
bta-miR-1343-3p	XM_012101807.2	8mer-1a	78	85	-0.018	0.045	-0.095	NA	NA	-0.315	99	0	NA	HPS5
bta-miR-1343-3p	XM_012105048.1	8mer-1a	193	200	-0.018	0.021	-0.066	NA	NA	-0.31	99	0	NA	ZNF248
bta-miR-1343-3p	XM_004022231.3	8mer-1a	410	417	-0.039	-0.019	-0.011	NA	NA	-0.316	99	0	NA	POF1B
bta-miR-1343-3p	XM_015102499.1	8mer-1a	81	88	0.013	-0.019	-0.094	NA	NA	-0.347	99	0	NA	EFCC1
bta-miR-1343-3p	XM_012105268.1	8mer-1a	1614	1621	-0.008	-0.023	-0.053	NA	NA	-0.331	99	0	NA	NUDT13
bta-miR-1343-3p	XR_001020872.2	8mer-1a	2800	2807	-0.018	-0.005	-0.034	NA	NA	-0.304	99	0	NA	LOC105602281
bta-miR-1343-3p	XM_004009792.3	8mer-1a	7687	7694	0.003	-0.076	0.007	NA	NA	-0.313	99	0	NA	LIMCH1
bta-miR-1343-3p	XM_012177752.2	8mer-1a	1797	1804	0.024	-0.054	-0.109	NA	NA	-0.386	99	0	NA	LOC101118441
bta-miR-1343-3p	XM_004020095.3	8mer-1a	1764	1771	0.024	0.004	-0.073	NA	NA	-0.292	99	0	NA	PYROXD2
bta-miR-1343-3p	XM_015100451.1	8mer-1a	2806	2813	-0.008	0.023	-0.106	NA	NA	-0.338	99	0	NA	ADGRG5
bta-miR-1343-3p	XM_012179356.1	8mer-1a	143	150	-0.029	0.014	-0.078	NA	NA	-0.34	99	0	NA	CD101
bta-miR-1343-3p	XM_004020074.3	8mer-1a	29	36	0.024	-0.006	-0.107	NA	NA	-0.336	99	0	NA	PIK3AP1
bta-miR-1343-3p	XM_012106785.1	8mer-1a	3246	3253	0.003	-0.059	-0.077	NA	NA	-0.38	99	0	NA	LOC105605480
bta-miR-1343-3p	XR_001040902.2	8mer-1a	5265	5272	-0.008	-0.032	-0.06	NA	NA	-0.347	99	0	NA	TLR10
bta-miR-1343-3p	XM_012189230.2	8mer-1a	3101	3108	0.003	-0.022	-0.106	NA	NA	-0.372	99	0	NA	PKIG
bta-miR-1343-3p	XM_012105321.2	8mer-1a	49	56	0.013	-0.012	-0.102	NA	NA	-0.348	99	0	NA	USP54
bta-miR-1343-3p	XM_012189180.2	8mer-1a	4312	4319	0.003	-0.003	-0.098	NA	NA	-0.345	99	0	NA	KIAA1755
bta-miR-1343-3p	NM_001166179.1	8mer-1a	1272	1279	-0.008	-0.031	-0.079	NA	NA	-0.365	99	0	NA	MMP13
bta-miR-1343-3p	XM_012189068.2	8mer-1a	2153	2160	0.003	-0.004	-0.044	NA	NA	-0.292	99	0	NA	LOC101108938
bta-miR-1343-3p	XM_015098706.1	8mer-1a	2934	2941	-0.018	0.009	-0.102	NA	NA	-0.358	99	0	NA	MYCBPAP
bta-miR-1343-3p	XM_004008982.3	8mer-1a	1312	1319	-0.008	-0.078	-0.053	NA	NA	-0.386	99	0	NA	SMIM3
bta-miR-1343-3p	XM_015095808.1	8mer-1a	113	120	0.013	0.017	-0.086	NA	NA	-0.303	99	0	NA	LOC105610484
bta-miR-1343-3p	XM_015095812.1	8mer-1a	118	125	0.013	0.019	-0.084	NA	NA	-0.299	99	0	NA	LOC101102642
bta-miR-1343-3p	XM_012107083.2	8mer-1a	5062	5069	0.003	-0.073	-0.072	NA	NA	-0.389	99	0	NA	L1CAM
bta-miR-1343-3p	XR_001040112.2	8mer-1a	154	161	0.024	0.005	-0.075	NA	NA	-0.293	99	0	NA	SLC37A3
bta-miR-1343-3p	XM_012188791.2	8mer-1a	3941	3948	-0.008	0.026	-0.074	NA	NA	-0.303	99	0	NA	SIRPA
bta-miR-1343-3p	XM_004011767.2	8mer-1a	215	222	0.003	-0.027	-0.06	NA	NA	-0.331	99	0	NA	TNFRSF11B
bta-miR-1343-3p	XM_004014385.3	8mer-1a	1834	1841	0.003	-0.04	-0.088	NA	NA	-0.372	99	0	NA	NOP56
bta-miR-1343-3p	XR_001434282.1	8mer-1a	4090	4097	-0.018	0.051	-0.077	NA	NA	-0.291	99	0	NA	LOC106991042
bta-miR-1343-3p	XM_012100696.2	8mer-1a	33	40	-0.018	0.052	-0.106	NA	NA	-0.319	99	0	NA	CUL9
bta-miR-1343-3p	XM_012188384.1	8mer-1a	298	305	-0.029	0.017	-0.039	NA	NA	-0.298	99	0	NA	MCM10
bta-miR-1343-3p	XM_004019540.3	8mer-1a	1775	1782	-0.008	0	-0.086	NA	NA	-0.341	99	0	NA	BARX2
bta-miR-1343-3p	XM_012176226.2	8mer-1a	126	133	0.013	0.008	-0.082	NA	NA	-0.308	99	0	NA	CTTNBP2
bta-miR-1343-3p	XM_015098456.1	8mer-1a	133	140	-0.008	0.029	-0.081	NA	NA	-0.307	99	0	NA	SEPT4
bta-miR-1343-3p	XM_015104814.1	8mer-1a	1712	1719	-0.029	-0.04	-0.006	NA	NA	-0.322	99	0	NA	RAI2
bta-miR-1343-3p	XM_012100023.2	8mer-1a	28	35	-0.018	0.061	-0.107	NA	NA	-0.311	99	0	NA	LOC101120446
bta-miR-1343-3p	XM_004011844.2	8mer-1a	132	139	-0.018	-0.035	-0.081	NA	NA	-0.381	99	0	NA	OTUD6B
bta-miR-1343-3p	XM_012179064.2	8mer-1a	3903	3910	0.003	0.049	-0.095	NA	NA	-0.29	99	0	NA	MAML1
bta-miR-1343-3p	XM_012097745.2	8mer-1a	483	490	0.013	-0.097	0.008	NA	NA	-0.323	99	0	NA	CLIP1
bta-miR-1343-3p	XM_012187749.2	8mer-1a	10315	10322	0.003	-0.039	-0.01	NA	NA	-0.293	99	0	NA	CENPF
bta-miR-1343-3p	XM_012108160.2	8mer-1a	778	785	-0.05	0.075	-0.087	NA	NA	-0.309	99	0	NA	LOC105605963
bta-miR-1343-3p	XM_012099873.2	8mer-1a	117	124	-0.008	0.042	-0.085	NA	NA	-0.298	99	0	NA	FAM208A
bta-miR-1343-3p	XM_012187392.2	8mer-1a	260	267	0.003	-0.002	-0.049	NA	NA	-0.295	99	0	NA	KCNAB2
bta-miR-1343-3p	XM_012177808.2	8mer-1a	1831	1838	-0.018	0.043	-0.107	NA	NA	-0.329	99	0	NA	PSRC1
bta-miR-1343-3p	XR_001042269.1	8mer-1a	309	316	-0.008	-0.042	-0.036	NA	NA	-0.333	99	0	NA	LOC105615895
bta-miR-1343-3p	XM_015096843.1	8mer-1a	119	126	0.013	0.012	-0.084	NA	NA	-0.306	99	0	NA	KIF23
bta-miR-1343-3p	XM_012116312.2	8mer-1a	285	292	-0.018	0.016	-0.042	NA	NA	-0.291	99	0	NA	LOC101112888
bta-miR-1343-3p	XM_012174600.2	8mer-1a	159	166	0.013	-0.059	-0.074	NA	NA	-0.367	99	0	NA	RAP1B
bta-miR-1343-3p	XM_015096893.1	8mer-1a	149	156	-0.008	0.032	-0.077	NA	NA	-0.3	99	0	NA	CHD8
bta-miR-1343-3p	XM_012187063.2	8mer-1a	170	177	-0.05	0.028	-0.071	NA	NA	-0.34	99	0	NA	MARK1
bta-miR-1343-3p	NM_001009741.1	8mer-1a	1334	1341	-0.018	0.025	-0.098	NA	NA	-0.338	99	0	NA	IRF6
bta-miR-1343-3p	XM_015099394.1	8mer-1a	215	222	-0.018	-0.027	-0.06	NA	NA	-0.352	99	0	NA	CD34
bta-miR-1343-3p	XM_012098062.2	8mer-1a	1358	1365	0.003	-0.016	-0.056	NA	NA	-0.316	99	0	NA	DUSP18
bta-miR-1343-3p	XM_012177063.2	8mer-1a	74	81	0.024	0.023	-0.096	NA	NA	-0.296	99	0	NA	LOC101107188
bta-miR-1343-3p	XM_012095455.2	8mer-1a	11240	11247	0.003	-0.016	-0.102	NA	NA	-0.362	99	0	NA	GOLGB1
bta-miR-1343-3p	XM_004018767.3	8mer-1a	3887	3894	-0.008	-0.028	-0.006	NA	NA	-0.289	99	0	NA	DEF6
bta-miR-1343-3p	XM_012186200.2	8mer-1a	230	237	-0.018	0.031	-0.056	NA	NA	-0.29	99	0	NA	GART
bta-miR-1343-3p	XM_015094583.1	8mer-1a	2389	2396	-0.018	-0.028	-0.005	NA	NA	-0.298	99	0	NA	POC1B
bta-miR-1343-3p	XM_004008600.3	8mer-1a	38	45	-0.018	-0.04	-0.105	NA	NA	-0.41	99	0	NA	EBI3
bta-miR-1343-3p	XM_004017304.3	8mer-1a	149	156	-0.018	0.046	-0.077	NA	NA	-0.296	99	0	NA	ADGRD1
bta-miR-1343-3p	XM_004018439.3	8mer-1a	89	96	-0.029	0.035	-0.092	NA	NA	-0.333	99	0	NA	NPRL2
bta-miR-1343-3p	XM_004003061.3	8mer-1a	1109	1116	-0.05	-0.006	-0.02	NA	NA	-0.323	99	0	NA	FETUB
bta-miR-1343-3p	XM_015099440.1	8mer-1a	6995	7002	0.013	-0.035	-0.042	NA	NA	-0.311	99	0	NA	CAMK1D
bta-miR-1343-3p	XM_012185381.2	8mer-1a	88	95	0.003	0.045	-0.092	NA	NA	-0.291	99	0	NA	LOC101118202
bta-miR-1343-3p	XM_012103788.1	8mer-1a	54	61	0.024	0.022	-0.101	NA	NA	-0.302	99	0	NA	NEDD4L
bta-miR-1343-3p	XM_015102251.1	8mer-1a	1871	1878	0.045	-0.036	-0.083	NA	NA	-0.321	99	0	NA	XYLB
bta-miR-210	XM_012130264.2	8mer-1a	33	40	-0.018	0.084	-0.106	NA	NA	-0.287	99	0	NA	RAD54L
bta-miR-210	XM_004003139.3	8mer-1a	65	72	-0.039	0.026	-0.098	NA	NA	-0.358	99	0	NA	TBL1XR1
bta-miR-210	XM_012185221.2	8mer-1a	24	31	0.003	0.06	-0.108	NA	NA	-0.292	99	0	NA	CLTC
bta-miR-210	XM_004018010.3	8mer-1a	152	159	-0.008	0.012	-0.076	NA	NA	-0.319	99	0	NA	BAG5
bta-miR-210	XM_012177814.2	8mer-1a	20	27	-0.039	0.088	-0.109	NA	NA	-0.307	99	0	NA	PSRC1
bta-miR-210	XM_004012523.3	8mer-1a	4032	4039	-0.018	0.03	-0.047	NA	NA	-0.282	99	0	NA	SSH2
bta-miR-210	XR_001436796.1	8mer-1a	51	58	0.003	0.062	-0.101	NA	NA	-0.283	99	0	NA	LOC105605283
bta-miR-210	XR_001043826.1	8mer-1a	85	92	-0.039	0.09	-0.093	NA	NA	-0.289	99	0	NA	LOC105609383
bta-miR-210	XM_012181917.1	8mer-1a	70	77	-0.039	0.082	-0.097	NA	NA	-0.301	99	0	NA	SUSD6
bta-miR-210	XM_004008014.3	8mer-1a	75	82	0.003	0.053	-0.095	NA	NA	-0.286	99	0	NA	PTPRZ1
bta-miR-210	XM_012182716.2	8mer-1a	572	579	-0.018	-0.069	0.03	NA	NA	-0.304	99	0	NA	GRIK2
bta-miR-210	XR_001022835.2	8mer-1a	73	80	-0.029	0.007	-0.096	NA	NA	-0.365	99	0	NA	MBD4
bta-miR-210	XM_004007950.2	8mer-1a	120	127	-0.008	0.04	-0.084	NA	NA	-0.299	99	0	NA	LOC106990092
bta-miR-210	XR_001034868.2	8mer-1a	151	158	-0.018	0.057	-0.076	NA	NA	-0.284	99	0	NA	LOC105611576
bta-miR-210	XM_012102463.1	8mer-1a	70	77	-0.039	0.076	-0.097	NA	NA	-0.307	99	0	NA	PRKG1
bta-miR-210	XM_012190558.2	8mer-1a	77	84	-0.039	0.086	-0.095	NA	NA	-0.295	99	0	NA	NEPRO
bta-miR-210	XR_001022423.2	8mer-1a	51	58	0.003	0.059	-0.101	NA	NA	-0.286	99	0	NA	CCR4
bta-miR-210	XM_004011454.3	8mer-1a	16	23	0.003	0.061	-0.11	NA	NA	-0.293	99	0	NA	PHF10
bta-miR-210	XM_015101520.1	8mer-1a	2619	2626	0.013	-0.04	-0.05	NA	NA	-0.324	99	0	NA	HSPA4L
bta-miR-210	XR_001044584.1	8mer-1a	73	80	0.003	0.053	-0.096	NA	NA	-0.287	99	0	NA	C13H20orf194
bta-miR-210	XM_012102160.2	8mer-1a	20	27	-0.018	0.07	-0.109	NA	NA	-0.304	99	0	NA	TFDP2
bta-miR-210	XM_012177399.2	8mer-1a	62	69	-0.018	0.083	-0.099	NA	NA	-0.281	99	0	NA	LMBR1
bta-miR-210	XM_015101174.1	8mer-1a	71	78	-0.039	0.084	-0.096	NA	NA	-0.298	99	0	NA	ZDHHC5
bta-miR-210	XM_015100283.1	8mer-1a	1702	1709	-0.018	0.077	-0.106	NA	NA	-0.294	99	0	NA	CLEC11A
bta-miR-210	XR_001044881.2	8mer-1a	25	32	-0.008	0.038	-0.108	NA	NA	-0.325	99	0	NA	LOC101117527
bta-miR-210	XR_001044956.2	8mer-1a	3587	3594	0.003	-0.034	-0.048	NA	NA	-0.326	99	0	NA	LOC105609117
bta-miR-210	XM_015095210.1	8mer-1a	77	84	0.003	0.053	-0.095	NA	NA	-0.286	99	0	NA	ISPD
bta-miR-210	XR_001044957.1	8mer-1a	84	91	-0.029	0.083	-0.093	NA	NA	-0.286	99	0	NA	LOC105609115
bta-miR-210	XM_012190160.2	8mer-1a	26	33	0.003	0.065	-0.108	NA	NA	-0.287	99	0	NA	FXYD3
bta-miR-210	XR_001045090.1	8mer-1a	50	57	-0.039	0.074	-0.102	NA	NA	-0.314	99	0	NA	ACD
bta-miR-210	XM_004020200.3	8mer-1a	74	81	-0.008	0.016	-0.096	NA	NA	-0.335	99	0	NA	ZDHHC6
bta-miR-210	XM_004013403.3	8mer-1a	53	60	-0.029	0.031	-0.101	NA	NA	-0.346	99	0	NA	LOC101113086
bta-miR-210	XM_015092486.1	8mer-1a	98	105	0.003	0.053	-0.09	NA	NA	-0.281	99	0	NA	PIGZ
bta-miR-210	XM_004006838.2	8mer-1a	70	77	-0.039	0	-0.097	NA	NA	-0.383	99	0	NA	GUCY2C
bta-miR-210	XM_012178918.2	8mer-1a	3259	3266	0.003	0.009	-0.07	NA	NA	-0.305	99	0	NA	ATG10
bta-miR-210	XM_012189314.2	8mer-1a	33	40	-0.039	0.077	-0.106	NA	NA	-0.315	99	0	NA	NCOA3
bta-miR-210	XM_015092972.1	8mer-1a	89	96	0.003	0.052	-0.092	NA	NA	-0.284	99	0	NA	KIAA1958
bta-miR-210	XM_012189134.2	8mer-1a	34	41	0.003	0.069	-0.106	NA	NA	-0.281	99	0	NA	PHF20
bta-miR-210	XR_001041634.2	8mer-1a	52	59	-0.008	0.04	-0.101	NA	NA	-0.316	99	0	NA	LOC101107359
bta-miR-210	XR_001434083.1	8mer-1a	78	85	-0.029	0.023	-0.095	NA	NA	-0.348	99	0	NA	LOC106990360
bta-miR-210	XM_015101316.1	8mer-1a	102	109	-0.018	0.046	-0.089	NA	NA	-0.308	99	0	NA	LIFR
bta-miR-210	XM_012107120.1	8mer-1a	286	293	-0.05	0.031	-0.042	NA	NA	-0.308	99	0	NA	LOC101112543
bta-miR-210	XM_004002313.3	8mer-1a	46	53	-0.029	0.054	-0.103	NA	NA	-0.325	99	0	NA	DENND2D
bta-miR-210	XM_015100653.1	8mer-1a	41	48	-0.018	0.067	-0.104	NA	NA	-0.302	99	0	NA	FUZ
bta-miR-210	XM_012179783.1	8mer-1a	36	43	0.003	0.06	-0.105	NA	NA	-0.289	99	0	NA	STIM2
bta-miR-210	XM_004014423.2	8mer-1a	62	69	0.003	0.059	-0.099	NA	NA	-0.284	99	0	NA	MTG2
bta-miR-210	XR_001434312.1	8mer-1a	48	55	0.003	0.06	-0.102	NA	NA	-0.286	99	0	NA	LOC105606919
bta-miR-210	XM_004022823.2	8mer-1a	85	92	-0.039	0.081	-0.093	NA	NA	-0.298	99	0	NA	LOC101115009
bta-miR-210	XM_015099886.1	8mer-1a	334	341	-0.029	-0.044	-0.03	NA	NA	-0.35	99	0	NA	SRSF6
bta-miR-210	XM_004005916.2	8mer-1a	58	65	-0.05	0.093	-0.1	NA	NA	-0.304	99	0	NA	NCK2
bta-miR-210	XR_001434457.1	8mer-1a	4462	4469	0.003	0.016	-0.096	NA	NA	-0.324	99	0	NA	LOC105614865
bta-miR-210	XM_012181868.2	8mer-1a	75	82	-0.029	0.05	-0.095	NA	NA	-0.321	99	0	NA	MPP5
bta-miR-210	XM_012183565.2	8mer-1a	58	65	-0.039	0.083	-0.1	NA	NA	-0.303	99	0	NA	FAM49B
bta-miR-210	XM_015096277.1	8mer-1a	41	48	-0.018	0.07	-0.104	NA	NA	-0.299	99	0	NA	AIMP1
bta-miR-210	XM_004011827.3	8mer-1a	60	67	-0.039	0.076	-0.099	NA	NA	-0.309	99	0	NA	PLEKHF2
bta-miR-210	NM_001134306.1	8mer-1a	442	449	0.003	0.007	-0.08	NA	NA	-0.317	99	0	NA	HPCAL1
bta-miR-210	XM_012107875.2	8mer-1a	654	661	-0.008	0.026	-0.095	NA	NA	-0.324	99	0	NA	LOC105605750
bta-miR-210	XM_004019352.2	8mer-1a	72	79	-0.039	0.067	-0.096	NA	NA	-0.315	99	0	NA	TMEM170B
bta-miR-210	XR_001434635.1	8mer-1a	615	622	-0.018	0.038	-0.082	NA	NA	-0.309	99	0	NA	LOC106991151
bta-miR-210	XM_012108105.2	8mer-1a	31	38	-0.029	0.032	-0.106	NA	NA	-0.35	99	0	NA	LOC105605916
bta-miR-210	XM_012108113.2	8mer-1a	729	736	0.013	-0.01	-0.079	NA	NA	-0.323	99	0	NA	LOC105605927
bta-miR-210	XM_012182895.2	8mer-1a	15	22	-0.029	0.072	-0.11	NA	NA	-0.314	99	0	NA	EPB41L2
bta-miR-210	XM_015099343.1	8mer-1a	13191	13198	0.003	-0.022	-0.077	NA	NA	-0.343	99	0	NA	CEP350
bta-miR-210	XM_004009700.3	8mer-1a	1347	1354	-0.06	0.005	-0.035	NA	NA	-0.337	99	0	NA	HPGDS
bta-miR-210	XM_015103115.1	8mer-1a	65	72	-0.018	0.059	-0.098	NA	NA	-0.304	99	0	NA	ST14
bta-miR-210	XM_012113112.1	8mer-1a	58	65	-0.039	0.079	-0.1	NA	NA	-0.307	99	0	NA	SNX30
bta-miR-210	XM_015096684.1	8mer-1a	66	73	0.013	-0.008	-0.098	NA	NA	-0.34	99	0	NA	ARF6
bta-miR-210	XM_012096933.2	8mer-1a	38	45	0.003	0.05	-0.105	NA	NA	-0.299	99	0	NA	PLPP1
bta-miR-210	XR_001023991.1	8mer-1a	339	346	0.024	-0.029	-0.029	NA	NA	-0.281	99	0	NA	LOC105604464
bta-miR-210	XM_012159354.1	8mer-1a	4426	4433	0.003	0.042	-0.094	NA	NA	-0.296	99	0	NA	GGCX
bta-miR-210	XM_012105669.2	8mer-1a	519	526	-0.018	-0.042	0.017	NA	NA	-0.29	99	0	NA	LOC101106394
bta-miR-210	XM_015098148.1	8mer-1a	67	74	-0.029	0.047	-0.097	NA	NA	-0.326	99	0	NA	KATNAL1
bta-miR-210	XM_015099387.1	8mer-1a	15	22	0.003	0.06	-0.11	NA	NA	-0.294	99	0	NA	TRAF3IP3
bta-miR-210	XM_012096729.2	8mer-1a	595	602	-0.029	-0.093	0.036	NA	NA	-0.333	99	0	NA	CREBRF
bta-miR-210	XM_015104319.1	8mer-1a	27	34	0.003	0.058	-0.107	NA	NA	-0.293	99	0	NA	LOC105604896
bta-miR-210	XM_015104277.1	8mer-1a	56	63	-0.018	0.073	-0.1	NA	NA	-0.292	99	0	NA	BMPR1A
bta-miR-210	XR_001435309.1	8mer-1a	304	311	-0.039	0.012	-0.037	NA	NA	-0.311	99	0	NA	LOC101104325
bta-miR-210	XM_004018816.3	8mer-1a	54	61	-0.039	0.076	-0.101	NA	NA	-0.311	99	0	NA	BYSL
bta-miR-210	XM_012184359.2	8mer-1a	184	191	-0.018	0.037	-0.068	NA	NA	-0.296	99	0	NA	AKAP11
bta-miR-210	XR_001436956.1	8mer-1a	48	55	-0.029	0.055	-0.102	NA	NA	-0.323	99	0	NA	LOC105605893
bta-miR-210	XR_001435398.1	7mer-m8	6261	6267	-0.016	-0.099	-0.056	NA	NA	-0.291	99	0	NA	LOC106991479
bta-miR-210	XM_012099270.2	8mer-1a	66	73	-0.039	0.075	-0.098	NA	NA	-0.309	99	0	NA	UBE2D4
bta-miR-210	XM_015097224.1	8mer-1a	64	71	0.003	0.03	-0.098	NA	NA	-0.312	99	0	NA	TTC8
bta-miR-210	XM_004017218.3	8mer-1a	27	34	-0.039	0.05	-0.107	NA	NA	-0.343	99	0	NA	MMAA
bta-miR-210	XM_012102785.2	8mer-1a	29	36	-0.018	0.043	-0.107	NA	NA	-0.329	99	0	NA	SEC31B
bta-miR-210	XM_012174632.1	8mer-1a	42	49	0.003	0.065	-0.104	NA	NA	-0.283	99	0	NA	MON2
bta-miR-210	XM_015097941.1	8mer-1a	154	161	0.003	0.023	-0.075	NA	NA	-0.296	99	0	NA	CPNE3
bta-miR-210	XM_012123828.2	8mer-1a	50	57	-0.039	0.076	-0.102	NA	NA	-0.312	99	0	NA	KANK1
bta-miR-210	XM_012185770.2	8mer-1a	1020	1027	-0.039	0.071	-0.098	NA	NA	-0.313	99	0	NA	TTC19
bta-miR-210	XM_012131904.2	8mer-1a	72	79	-0.039	0.081	-0.096	NA	NA	-0.301	99	0	NA	DNAJC10
bta-miR-210	XM_015097426.1	8mer-1a	56	63	-0.039	0.065	-0.1	NA	NA	-0.321	99	0	NA	MAP7
bta-miR-210	XM_015094604.1	8mer-1a	75	82	-0.029	0.08	-0.095	NA	NA	-0.291	99	0	NA	TMCC3
bta-miR-210	XM_012184732.1	8mer-1a	78	85	-0.039	0.064	-0.095	NA	NA	-0.317	99	0	NA	CENPJ
bta-miR-210	XM_012185515.2	8mer-1a	49	56	-0.039	0.076	-0.102	NA	NA	-0.312	99	0	NA	ATP2A3
bta-miR-210	XR_001041081.1	8mer-1a	75	82	-0.018	0.062	-0.095	NA	NA	-0.298	99	0	NA	LOC105608876
bta-miR-210	NM_001185122.2	8mer-1a	28	35	0.003	0.002	-0.107	NA	NA	-0.349	99	0	NA	IL23A
bta-miR-210	XM_004020844.3	8mer-1a	150	157	-0.008	0.007	-0.076	NA	NA	-0.324	99	0	NA	RBBP6
novel_mir_413	NM_001159278.1	8mer-1a	1557	1564	-0.029	0.016	-0.066	NA	NA	-0.326	99	0	NA	BCO2
novel_mir_413	XM_004022356.3	8mer-1a	893	900	-0.008	-0.042	-0.019	NA	NA	-0.316	99	0	NA	MCTS1
novel_mir_413	XR_001435352.1	8mer-1a	293	300	-0.008	-0.003	-0.04	NA	NA	-0.298	99	0	NA	CEP295NL
novel_mir_413	XM_012098411.2	8mer-1a	11301	11308	-0.018	0.047	-0.081	NA	NA	-0.299	99	0	NA	CHD2
novel_mir_413	XM_012174095.2	8mer-1a	80	87	0.003	0.047	-0.094	NA	NA	-0.291	99	0	NA	EEA1
novel_mir_413	XR_001039091.1	8mer-1a	230	237	-0.018	0.025	-0.056	NA	NA	-0.296	99	0	NA	HNRNPA1
novel_mir_413	XM_004005840.3	8mer-1a	171	178	-0.018	0.025	-0.071	NA	NA	-0.311	99	0	NA	LOC101114597
novel_mir_413	XM_004021935.3	8mer-1a	252	259	-0.029	0.017	-0.051	NA	NA	-0.31	99	0	NA	GRPR
novel_mir_413	XM_012102516.2	8mer-1a	1262	1269	0.003	-0.073	-0.106	NA	NA	-0.423	99	0	NA	FAIM
novel_mir_413	XM_012186203.2	8mer-1a	1753	1760	0.003	0.034	-0.094	NA	NA	-0.304	99	0	NA	SLC25A39
novel_mir_413	XM_015103733.1	8mer-1a	3907	3914	-0.05	0.049	-0.05	NA	NA	-0.298	99	0	NA	DYM
novel_mir_413	XM_004021515.3	8mer-1a	62	69	-0.018	0.001	-0.099	NA	NA	-0.363	99	0	NA	SFTPD
novel_mir_413	XM_015101625.1	8mer-1a	46	53	-0.05	0.063	-0.103	NA	NA	-0.337	99	0	NA	VPS29
novel_mir_413	XM_004002295.3	8mer-1a	220	227	0.013	-0.027	-0.059	NA	NA	-0.32	99	0	NA	LOC101108705
novel_mir_413	XM_004020853.3	8mer-1a	106	113	-0.018	0.03	-0.088	NA	NA	-0.323	99	0	NA	LOC101108538
novel_mir_413	XM_012102466.2	8mer-1a	112	119	-0.018	0.046	-0.086	NA	NA	-0.305	99	0	NA	PRKG1
novel_mir_413	XM_015101069.1	8mer-1a	59	66	-0.008	0.021	-0.099	NA	NA	-0.333	99	0	NA	ANAPC15
novel_mir_413	XM_012174489.2	8mer-1a	3654	3661	-0.008	-0.048	0.014	NA	NA	-0.289	99	0	NA	PDZRN4
novel_mir_413	XM_012188451.2	8mer-1a	148	155	0.003	-0.032	-0.077	NA	NA	-0.353	99	0	NA	CACNB2
novel_mir_413	XM_015101064.1	8mer-1a	5787	5794	0.024	-0.024	-0.098	NA	NA	-0.345	99	0	NA	NUP98
novel_mir_413	XM_015101063.1	8mer-1a	1097	1104	-0.008	0.034	-0.075	NA	NA	-0.296	99	0	NA	RHOG
novel_mir_413	XM_015092795.1	8mer-1a	1052	1059	0.003	0.05	-0.107	NA	NA	-0.301	99	0	NA	C2H4orf27
novel_mir_413	XR_001434360.1	8mer-1a	1364	1371	-0.018	-0.047	-0.087	NA	NA	-0.399	99	0	NA	LOC105610999
novel_mir_413	XM_012102935.1	8mer-1a	20	27	0.013	0.029	-0.109	NA	NA	-0.314	99	0	NA	ACSL5
novel_mir_413	XM_004019239.3	8mer-1a	293	300	-0.018	-0.018	-0.04	NA	NA	-0.323	99	0	NA	MEP1A
novel_mir_413	XM_015099856.1	8mer-1a	54	61	0.003	0.033	-0.101	NA	NA	-0.312	99	0	NA	EPB41L1
novel_mir_413	XM_015102829.1	8mer-1a	4380	4387	0.003	-0.046	-0.078	NA	NA	-0.368	99	0	NA	KDM1B
novel_mir_413	XM_015095885.1	8mer-1a	1787	1794	-0.029	-0.024	-0.081	NA	NA	-0.381	99	0	NA	SIRT6
novel_mir_413	XM_012107553.2	8mer-1a	53	60	-0.008	0.053	-0.101	NA	NA	-0.303	99	0	NA	TMEM164
novel_mir_413	XM_012099860.2	8mer-1a	6553	6560	0.013	-0.005	-0.075	NA	NA	-0.314	99	0	NA	ARHGEF3
novel_mir_413	XM_012186713.2	8mer-1a	5120	5127	0.013	-0.09	-0.109	NA	NA	-0.433	99	0	NA	NEURL4
novel_mir_413	XR_001044813.2	8mer-1a	23035	23042	0.034	-0.054	-0.112	NA	NA	-0.379	99	0	NA	LOC105616771
novel_mir_413	XM_015104043.1	8mer-1a	4280	4287	0.003	0.017	-0.081	NA	NA	-0.308	99	0	NA	ZNF75A
novel_mir_413	XM_004017819.3	8mer-1a	459	466	-0.039	-0.004	0.002	NA	NA	-0.288	99	0	NA	PSMA4
novel_mir_413	XM_012101274.1	8mer-1a	4277	4284	0.003	-0.044	-0.034	NA	NA	-0.322	99	0	NA	GFOD1
novel_mir_413	XM_012180476.2	8mer-1a	141	148	0.013	0.007	-0.079	NA	NA	-0.306	99	0	NA	LOC105612165
novel_mir_413	XM_004017269.2	8mer-1a	106	113	-0.018	0.02	-0.088	NA	NA	-0.333	99	0	NA	LOC101102839
novel_mir_413	XM_004003985.3	8mer-1a	111	118	0.003	0.035	-0.086	NA	NA	-0.295	99	0	NA	RGS3
novel_mir_413	XM_012107902.1	8mer-1a	53	60	-0.029	0.063	-0.101	NA	NA	-0.314	99	0	NA	LOC101106498
novel_mir_413	XR_001434463.1	8mer-1a	872	879	0.003	0.039	-0.111	NA	NA	-0.316	99	0	NA	LOC106991093
novel_mir_413	XM_012189509.2	8mer-1a	10823	10830	-0.018	-0.005	-0.02	NA	NA	-0.29	99	0	NA	FTO
novel_mir_413	XM_012185379.2	8mer-1a	249	256	-0.039	0.006	-0.051	NA	NA	-0.331	99	0	NA	NF1
novel_mir_413	XM_012143382.2	8mer-1a	6120	6127	0.003	-0.031	-0.091	NA	NA	-0.366	99	0	NA	PARD3B
novel_mir_413	XR_001434494.1	8mer-1a	172	179	0.013	-0.006	-0.071	NA	NA	-0.311	99	0	NA	LOC106991099
novel_mir_413	XM_012097043.1	8mer-1a	9410	9417	0.003	-0.013	-0.036	NA	NA	-0.293	99	0	NA	C16H5orf42
novel_mir_413	NM_001128153.1	8mer-1a	86	93	0.003	0.011	-0.093	NA	NA	-0.326	99	0	NA	TIMELESS
novel_mir_413	XM_004015100.3	8mer-1a	134	141	-0.008	0.041	-0.08	NA	NA	-0.294	99	0	NA	TMED6
novel_mir_413	XM_012105432.1	8mer-1a	2810	2817	-0.008	0.018	-0.1	NA	NA	-0.337	99	0	NA	CDHR1
novel_mir_413	XM_012189864.2	8mer-1a	3633	3640	-0.029	-0.003	-0.022	NA	NA	-0.301	99	0	NA	DZIP3
novel_mir_413	XM_012180089.2	8mer-1a	318	325	0.013	-0.036	-0.034	NA	NA	-0.304	99	0	NA	LOC101123042
novel_mir_413	XM_015097307.1	8mer-1a	2139	2146	-0.029	0.075	-0.109	NA	NA	-0.31	99	0	NA	UBE3D
novel_mir_413	XM_015101725.1	8mer-1a	78	85	0.003	0.001	-0.095	NA	NA	-0.338	99	0	NA	EIF4ENIF1
novel_mir_413	XM_004014505.2	8mer-1a	508	515	-0.018	-0.05	0.014	NA	NA	-0.301	99	0	NA	LOC101111988
novel_mir_413	XM_004014498.3	8mer-1a	145	152	-0.018	0.025	-0.078	NA	NA	-0.318	99	0	NA	LOC101109899
novel_mir_413	XM_015093648.1	8mer-1a	166	173	0.003	-0.014	-0.072	NA	NA	-0.33	99	0	NA	PHACTR4
novel_mir_413	XM_012184791.2	8mer-1a	186	193	0.003	-0.049	-0.067	NA	NA	-0.36	99	0	NA	LMO7
novel_mir_413	XM_012178267.2	8mer-1a	282	289	-0.039	0.025	-0.043	NA	NA	-0.304	99	0	NA	UIMC1
novel_mir_413	XM_012096751.2	8mer-1a	1834	1841	-0.029	-0.07	-0.072	NA	NA	-0.418	99	0	NA	GFM2
novel_mir_413	XM_012185630.2	8mer-1a	15	22	0.003	0.06	-0.11	NA	NA	-0.294	99	0	NA	ELP5
novel_mir_413	XM_012183110.2	8mer-1a	5165	5172	-0.029	0.011	-0.073	NA	NA	-0.338	99	0	NA	ZBTB2
novel_mir_413	XM_012190445.2	8mer-1a	2425	2432	0.003	0.041	-0.085	NA	NA	-0.288	99	0	NA	LOC101122545
novel_mir_413	XM_004012812.3	8mer-1a	1354	1361	-0.008	-0.026	-0.037	NA	NA	-0.318	99	0	NA	PNPO
novel_mir_413	XM_012179800.2	8mer-1a	190	197	0.034	-0.022	-0.066	NA	NA	-0.301	99	0	NA	TBC1D1
novel_mir_413	XM_004012734.2	8mer-1a	127	134	0.003	0.029	-0.082	NA	NA	-0.297	99	0	NA	SMCR8
novel_mir_413	XM_004012728.3	8mer-1a	90	97	-0.018	0.033	-0.092	NA	NA	-0.324	99	0	NA	ALDH3A2
novel_mir_413	XM_015096903.1	8mer-1a	155	162	-0.008	0.005	-0.075	NA	NA	-0.325	99	0	NA	NDRG2
novel_mir_413	XM_012161177.2	8mer-1a	225	232	0.013	0.002	-0.057	NA	NA	-0.289	99	0	NA	GPR107
novel_mir_413	XM_004011419.3	8mer-1a	158	165	-0.018	0.025	-0.074	NA	NA	-0.314	99	0	NA	LOC101104501
novel_mir_413	XM_015092697.1	8mer-1a	7083	7090	0.003	-0.028	-0.039	NA	NA	-0.311	99	0	NA	DOPEY2
novel_mir_413	XM_015100596.1	8mer-1a	1801	1808	0.013	-0.005	-0.113	NA	NA	-0.352	99	0	NA	ZNF296
novel_mir_413	XM_004011189.2	8mer-1a	1683	1690	-0.018	-0.05	-0.021	NA	NA	-0.336	99	0	NA	HDAC2
novel_mir_413	XM_015102680.1	8mer-1a	5359	5366	-0.008	-0.055	0.005	NA	NA	-0.305	99	0	NA	BRPF3
novel_mir_413	XM_012183075.2	8mer-1a	491	498	-0.008	0.021	-0.067	NA	NA	-0.301	99	0	NA	LOC101103243
novel_mir_413	XR_001435511.1	8mer-1a	1651	1658	-0.029	0.023	-0.073	NA	NA	-0.326	99	0	NA	LOC101110434
novel_mir_413	XM_004010457.3	8mer-1a	19	26	-0.018	0.014	-0.109	NA	NA	-0.36	99	0	NA	DLL4
novel_mir_413	XM_012098891.2	8mer-1a	59	66	0.013	0.033	-0.099	NA	NA	-0.3	99	0	NA	ZSCAN29
novel_mir_413	XR_001024593.1	8mer-1a	108	115	-0.008	0.011	-0.087	NA	NA	-0.331	99	0	NA	LOC105604993
novel_mir_413	XM_004009982.2	8mer-1a	81	88	0.003	-0.022	-0.094	NA	NA	-0.36	99	0	NA	SPARCL1
novel_mir_413	XM_015104694.1	8mer-1a	11286	11293	0.003	0.012	-0.063	NA	NA	-0.295	99	0	NA	BCOR
novel_mir_413	XM_015098722.1	8mer-1a	2684	2691	-0.008	0.037	-0.087	NA	NA	-0.305	99	0	NA	SPOP
novel_mir_413	XM_012177405.2	8mer-1a	213	220	-0.018	-0.024	-0.06	NA	NA	-0.349	99	0	NA	ESYT2
novel_mir_413	XM_015098706.1	8mer-1a	2613	2620	0.003	-0.044	-0.021	NA	NA	-0.309	99	0	NA	MYCBPAP
novel_mir_413	XR_001436186.1	8mer-1a	66	73	-0.008	-0.029	-0.098	NA	NA	-0.382	99	0	NA	LOC105603399
novel_mir_413	XR_001026406.1	8mer-1a	2301	2308	0.024	0.023	-0.106	NA	NA	-0.306	99	0	NA	LOC105606607
novel_mir_413	XM_004003000.3	8mer-1a	27	34	-0.029	0.012	-0.107	NA	NA	-0.371	99	0	NA	FYTTD1
novel_mir_413	XM_015092488.1	8mer-1a	4394	4401	-0.018	0.061	-0.098	NA	NA	-0.302	99	0	NA	MELTF
novel_mir_413	XM_004002172.3	8mer-1a	58	65	-0.029	0.067	-0.1	NA	NA	-0.309	99	0	NA	LOC101119773
novel_mir_413	XM_015103608.1	8mer-1a	299	306	0.003	-0.036	-0.039	NA	NA	-0.319	99	0	NA	GAREM1
novel_mir_413	XR_001435937.1	8mer-1a	3969	3976	0.013	-0.029	-0.026	NA	NA	-0.289	99	0	NA	LOC105602871
novel_mir_413	XM_015093274.1	8mer-1a	267	274	-0.008	0.014	-0.047	NA	NA	-0.288	99	0	NA	PINX1
novel_mir_413	XM_012178063.1	8mer-1a	79	86	-0.05	0.062	-0.094	NA	NA	-0.329	99	0	NA	TNFAIP8L1
novel_mir_413	XM_015093266.1	8mer-1a	1792	1799	0.003	0.033	-0.106	NA	NA	-0.317	99	0	NA	HMBOX1
novel_mir_413	XM_004006481.3	8mer-1a	756	763	-0.039	-0.006	-0.009	NA	NA	-0.301	99	0	NA	SLC35E3
novel_mir_413	XR_001434885.1	8mer-1a	11011	11018	-0.008	0.063	-0.11	NA	NA	-0.302	99	0	NA	CMYA5
novel_mir_413	XM_012181277.2	8mer-1a	296	303	0.003	-0.01	-0.039	NA	NA	-0.293	99	0	NA	TDRKH
bta-miR-326	XM_012176819.2	8mer-1a	83	90	0.045	-0.088	-0.093	NA	NA	-0.383	99	0	NA	ANLN
bta-miR-326	XM_015094106.1	8mer-1a	2273	2280	-0.008	0.018	-0.081	NA	NA	-0.318	99	0	NA	ABO
bta-miR-326	XM_004003303.3	8mer-1a	1641	1648	-0.008	-0.051	-0.053	NA	NA	-0.359	99	0	NA	FAIM
bta-miR-326	XM_012189091.1	8mer-1a	204	211	-0.06	0.024	-0.063	NA	NA	-0.346	99	0	NA	LOC101111988
bta-miR-326	XR_001043573.2	8mer-1a	5070	5077	-0.008	0.007	-0.079	NA	NA	-0.327	99	0	NA	CDK12
bta-miR-326	XM_004022124.3	8mer-1a	3210	3217	0.003	-0.038	-0.104	NA	NA	-0.386	99	0	NA	ELK1
bta-miR-326	XM_012186217.1	8mer-1a	3162	3169	0.003	0.01	-0.076	NA	NA	-0.31	99	0	NA	EFTUD2
bta-miR-326	XM_012188053.2	8mer-1a	384	391	-0.06	0.024	-0.017	NA	NA	-0.3	99	0	NA	ASIP
bta-miR-326	XM_012095666.2	8mer-1a	31	38	-0.018	0.032	-0.106	NA	NA	-0.339	99	0	NA	NCR3LG1
bta-miR-326	XM_015095803.1	8mer-1a	2757	2764	-0.029	0.048	-0.083	NA	NA	-0.311	99	0	NA	KLF1
bta-miR-326	XM_012189678.2	8mer-1a	42	49	-0.039	0.061	-0.104	NA	NA	-0.329	99	0	NA	ACSF3
bta-miR-326	XM_012096319.2	8mer-1a	44	51	-0.029	0.023	-0.103	NA	NA	-0.356	99	0	NA	PHF21A
bta-miR-326	XM_015093529.1	8mer-1a	1787	1794	0.034	-0.123	-0.114	NA	NA	-0.45	99	0	NA	AAMP
bta-miR-326	XM_004014633.3	8mer-1a	36	43	-0.039	0.05	-0.105	NA	NA	-0.341	99	0	NA	UBE2V1
bta-miR-326	XM_012185115.1	8mer-1a	2130	2137	-0.029	-0.036	-0.074	NA	NA	-0.386	99	0	NA	SHMT1
bta-miR-326	XM_015096008.1	8mer-1a	48	55	0.003	-0.031	-0.102	NA	NA	-0.377	99	0	NA	MISP
bta-miR-326	XM_012184985.2	8mer-1a	48	55	0.013	-0.018	-0.102	NA	NA	-0.354	99	0	NA	FCRLA
bta-miR-326	XM_015096057.1	8mer-1a	5485	5492	-0.008	0.002	-0.085	NA	NA	-0.338	99	0	NA	KDM3B
bta-miR-326	XM_004012425.3	8mer-1a	57	64	-0.008	0.033	-0.1	NA	NA	-0.322	99	0	NA	APPBP2
bta-miR-326	XM_015096174.1	8mer-1a	38	45	-0.029	0.056	-0.105	NA	NA	-0.325	99	0	NA	ATP10B
bta-miR-326	XR_001028148.2	8mer-1a	38	45	0.003	-0.017	-0.105	NA	NA	-0.366	99	0	NA	LOC105607575
bta-miR-326	XM_012097892.2	8mer-1a	15286	15293	0.013	-0.011	-0.06	NA	NA	-0.305	99	0	NA	HECTD4
bta-miR-326	XM_012184457.2	8mer-1a	6048	6055	-0.008	-0.034	-0.015	NA	NA	-0.304	99	0	NA	FNDC3A
bta-miR-326	XM_012098072.2	8mer-1a	20	27	-0.029	0.001	-0.109	NA	NA	-0.384	99	0	NA	LIMK2
bta-miR-326	XR_001435000.1	8mer-1a	33	40	-0.008	0.012	-0.106	NA	NA	-0.349	99	0	NA	LOC105609600
bta-miR-326	XR_001025199.2	8mer-1a	2731	2738	0.003	-0.015	-0.093	NA	NA	-0.352	99	0	NA	LOC105605487
bta-miR-326	XM_015094898.1	8mer-1a	465	472	-0.029	-0.027	0.003	NA	NA	-0.3	99	0	NA	ETFRF1
bta-miR-326	XR_001023449.2	8mer-1a	190	197	-0.039	0.005	-0.066	NA	NA	-0.347	99	0	NA	CDON
bta-miR-326	XM_012099422.1	8mer-1a	322	329	-0.018	-0.031	-0.033	NA	NA	-0.329	99	0	NA	ULK4
bta-miR-326	XM_012099918.1	8mer-1a	199	206	0.013	-0.015	-0.064	NA	NA	-0.313	99	0	NA	LOC101108428
bta-miR-326	XM_012100042.2	8mer-1a	657	664	-0.018	-0.093	0.052	NA	NA	-0.306	99	0	NA	UBA7
bta-miR-326	XM_004016168.3	8mer-1a	500	507	-0.029	-0.046	0.012	NA	NA	-0.31	99	0	NA	TMEM41B
bta-miR-326	XR_001435750.1	8mer-1a	173	180	-0.06	0.01	-0.077	NA	NA	-0.374	99	0	NA	LOC106990747
bta-miR-326	XR_001020896.1	8mer-1a	1290	1297	-0.029	0.012	-0.067	NA	NA	-0.331	99	0	NA	LOC105602300
bta-miR-326	XM_004016315.3	8mer-1a	54	61	0.034	0.014	-0.101	NA	NA	-0.3	99	0	NA	C2CD3
bta-miR-326	XM_012101275.2	8mer-1a	257	264	-0.05	-0.025	-0.049	NA	NA	-0.371	99	0	NA	TBC1D7
bta-miR-326	XM_015096658.1	8mer-1a	60	67	0.003	0.032	-0.099	NA	NA	-0.311	99	0	NA	HTRA3
bta-miR-326	XM_015096659.1	8mer-1a	2640	2647	-0.06	0.053	-0.105	NA	NA	-0.359	99	0	NA	LRPAP1
bta-miR-326	XM_015096660.1	8mer-1a	2708	2715	0.003	-0.033	-0.056	NA	NA	-0.333	99	0	NA	GRK4
bta-miR-326	XM_004016384.3	8mer-1a	246	253	-0.008	0.006	-0.052	NA	NA	-0.301	99	0	NA	CSTF3
bta-miR-326	XM_015105233.1	8mer-1a	777	784	-0.081	0.031	-0.092	NA	NA	-0.389	99	0	NA	LOC105601851
bta-miR-326	NM_001078657.1	8mer-1a	39	46	-0.029	0.018	-0.104	NA	NA	-0.362	99	0	NA	ABCG2
bta-miR-326	XR_001434101.1	8mer-1a	450	457	-0.029	-0.049	-0.001	NA	NA	-0.326	99	0	NA	LOC105609277
bta-miR-326	XR_001435898.1	8mer-1a	2119	2126	-0.071	-0.026	-0.028	NA	NA	-0.372	99	0	NA	LOC106991672
bta-miR-326	XR_001436802.1	8mer-1a	347	354	-0.05	0.056	-0.068	NA	NA	-0.309	99	0	NA	LOC106990249
bta-miR-326	XM_015104545.1	8mer-1a	444	451	-0.008	-0.049	-0.002	NA	NA	-0.306	99	0	NA	LOC101106394
bta-miR-326	XM_012104271.1	8mer-1a	279	286	0.003	-0.048	-0.044	NA	NA	-0.336	99	0	NA	EARS2
bta-miR-326	XM_015097024.1	8mer-1a	2575	2582	-0.029	0.009	-0.064	NA	NA	-0.331	99	0	NA	ZNF280D
bta-miR-326	NM_001252180.1	8mer-1a	54	61	-0.008	0.056	-0.101	NA	NA	-0.3	99	0	NA	IL21R
bta-miR-326	XM_015104195.1	8mer-1a	230	237	-0.018	0.016	-0.056	NA	NA	-0.305	99	0	NA	NCF1
bta-miR-326	XM_015104120.1	8mer-1a	5479	5486	0.003	0.027	-0.091	NA	NA	-0.308	99	0	NA	EEF2K
bta-miR-326	XM_015097160.1	8mer-1a	75	82	-0.008	0.008	-0.095	NA	NA	-0.342	99	0	NA	DPF3
bta-miR-326	XR_001433873.1	8mer-1a	534	541	-0.071	-0.003	0.021	NA	NA	-0.3	99	0	NA	LOC106990872
bta-miR-326	XM_015097225.1	8mer-1a	298	305	-0.008	-0.006	-0.039	NA	NA	-0.3	99	0	NA	NRDE2
bta-miR-326	XM_012106147.2	8mer-1a	78	85	-0.018	0.049	-0.095	NA	NA	-0.311	99	0	NA	LOC105605313
bta-miR-326	XM_015103702.1	8mer-1a	120	127	-0.039	0.029	-0.084	NA	NA	-0.341	99	0	NA	SETBP1
bta-miR-326	XM_004018249.3	8mer-1a	54	61	0.003	0.002	-0.101	NA	NA	-0.343	99	0	NA	TRAK1
bta-miR-326	XM_015103397.1	8mer-1a	29	36	-0.029	0.028	-0.107	NA	NA	-0.355	99	0	NA	NT5C2
bta-miR-326	XM_004005697.3	8mer-1a	191	198	-0.008	-0.004	-0.066	NA	NA	-0.325	99	0	NA	VSNL1
bta-miR-326	XM_012181196.1	8mer-1a	769	776	-0.008	0.019	-0.087	NA	NA	-0.323	99	0	NA	INAFM2
bta-miR-326	XM_015102535.1	8mer-1a	1462	1469	-0.018	0.024	-0.108	NA	NA	-0.349	99	0	NA	LOC105614324
bta-miR-326	XR_001436683.1	8mer-1a	151	158	-0.029	0.021	-0.076	NA	NA	-0.331	99	0	NA	LOC105610135
bta-miR-326	XM_004010186.3	8mer-1a	46	53	-0.018	0.039	-0.103	NA	NA	-0.329	99	0	NA	ATG12
bta-miR-326	NM_001202852.1	8mer-1a	967	974	-0.06	0.036	-0.05	NA	NA	-0.321	99	0	NA	ITLN
bta-miR-326	XM_012180016.2	8mer-1a	43	50	-0.06	0.018	-0.103	NA	NA	-0.392	99	0	NA	HOPX
bta-miR-326	XM_004019528.2	8mer-1a	2912	2919	-0.018	-0.015	-0.103	NA	NA	-0.383	99	0	NA	SRPRA
bta-miR-326	XM_012144605.2	8mer-1a	160	167	0.013	0.003	-0.074	NA	NA	-0.305	99	0	NA	MAP2
bta-miR-326	XR_001044957.1	8mer-1a	43	50	-0.029	0.027	-0.103	NA	NA	-0.352	99	0	NA	LOC105609115
bta-miR-326	XM_012149595.1	8mer-1a	301	308	0.013	-0.044	-0.038	NA	NA	-0.316	99	0	NA	LOC101115435
bta-miR-326	XM_015098148.1	8mer-1a	26	33	-0.029	0.036	-0.108	NA	NA	-0.348	99	0	NA	KATNAL1
bta-miR-326	XM_012179335.1	8mer-1a	411	418	-0.029	-0.014	-0.01	NA	NA	-0.3	99	0	NA	RHOH
bta-miR-326	XM_015091747.1	8mer-1a	4146	4153	-0.029	0.028	-0.072	NA	NA	-0.32	99	0	NA	LOC101122074
bta-miR-326	XM_015093971.1	8mer-1a	3885	3892	-0.081	0.021	-0.034	NA	NA	-0.341	99	0	NA	EM4b
bta-miR-326	XM_012163321.2	8mer-1a	4590	4597	0.003	-0.011	-0.095	NA	NA	-0.35	99	0	NA	STRBP
bta-miR-326	XM_015100512.1	7mer-m8	2703	2709	-0.035	-0.087	-0.061	NA	NA	-0.303	99	0	NA	CDH3
bta-miR-326	XM_015100509.1	8mer-1a	2260	2267	-0.018	-0.042	0	NA	NA	-0.307	99	0	NA	ZFP90
bta-miR-326	XM_012169172.2	8mer-1a	3339	3346	-0.018	0.035	-0.07	NA	NA	-0.3	99	0	NA	ELMOD3
bta-miR-326	XM_012170483.1	8mer-1a	121	128	0.024	-0.018	-0.084	NA	NA	-0.325	99	0	NA	LIMS1
bta-miR-326	XM_015100330.1	8mer-1a	439	446	-0.05	-0.001	-0.003	NA	NA	-0.301	99	0	NA	LOC105601911
bta-miR-326	XM_012173296.2	8mer-1a	71	78	-0.039	0.058	-0.096	NA	NA	-0.324	99	0	NA	CDKL4
bta-miR-326	XM_015100132.1	8mer-1a	73	80	0.003	0.033	-0.096	NA	NA	-0.307	99	0	NA	LOC101117358
bta-miR-326	XM_012173982.2	8mer-1a	3103	3110	-0.008	-0.013	-0.059	NA	NA	-0.327	99	0	NA	PPP1R12A
bta-miR-326	XM_004008955.2	8mer-1a	343	350	-0.018	-0.026	-0.028	NA	NA	-0.319	99	0	NA	GRPEL2
bta-miR-326	XM_015094121.1	8mer-1a	2263	2270	-0.008	-0.04	-0.046	NA	NA	-0.341	99	0	NA	TTF1
bta-miR-326	XM_015098701.1	8mer-1a	501	508	0.013	-0.095	0.012	NA	NA	-0.317	99	0	NA	MYCBPAP
bta-miR-326	XM_004001806.3	8mer-1a	836	843	-0.05	0.052	-0.099	NA	NA	-0.344	99	0	NA	MRPS15
bta-miR-326	XM_004003604.3	8mer-1a	58	65	0.003	0.003	-0.1	NA	NA	-0.341	99	0	NA	LOC101106229
bta-miR-326	XM_012190632.2	8mer-1a	237	244	0.003	-0.006	-0.054	NA	NA	-0.304	99	0	NA	PLEKHA4
bta-miR-125a	XM_012181052.2	8mer-1a	110	117	0.003	-0.006	-0.086	NA	NA	-0.336	99	0	0	LOC101112822
bta-miR-125a	XM_004017928.3	8mer-1a	5395	5402	-0.029	-0.037	-0.107	NA	NA	-0.42	99	0	0	ZSCAN29
bta-miR-125a	XM_012179561.1	8mer-1a	148	155	-0.018	0.003	-0.077	NA	NA	-0.339	99	0	0	NPNT
bta-miR-125a	XM_015097796.1	8mer-1a	596	603	0.003	-0.083	0.036	NA	NA	-0.291	99	0	0	CSPP1
bta-miR-125a	XR_001436021.1	8mer-1a	11312	11319	0.013	-0.018	-0.092	NA	NA	-0.344	99	0	0	LOC101114216
bta-miR-125a	XM_012177803.1	8mer-1a	19	26	0.013	-0.001	-0.109	NA	NA	-0.344	99	0	0	MISP3
bta-miR-125a	XM_015091847.1	8mer-1a	8645	8652	0.013	-0.008	-0.062	NA	NA	-0.304	99	0	0	ZSCAN20
bta-miR-125a	XM_015093155.1	8mer-1a	23	30	0.003	0.029	-0.108	NA	NA	-0.323	99	0	0	CD72
bta-miR-125a	XM_012105890.1	8mer-1a	128	135	0.024	0	-0.082	NA	NA	-0.305	99	0	0	WRN
bta-miR-125a	XM_004010733.3	8mer-1a	43	50	0.013	0.044	-0.103	NA	NA	-0.293	99	0	0	PLEK2
bta-miR-125a	XM_012103891.1	8mer-1a	2460	2467	-0.008	-0.008	-0.082	NA	NA	-0.345	99	0	0	PSTPIP2
bta-miR-125a	XM_015094868.1	8mer-1a	210	217	-0.008	0.017	-0.061	NA	NA	-0.299	99	0	0	FGD4
bta-miR-125a	XM_015102210.1	8mer-1a	426	433	-0.018	-0.025	-0.096	NA	NA	-0.386	99	0	0	CMC1
bta-miR-125a	XM_015101197.1	8mer-1a	4682	4689	-0.008	-0.069	-0.031	NA	NA	-0.355	99	0	0	ANKRD33B
bta-miR-125a	XR_001022866.2	8mer-1a	2232	2239	0.024	0.02	-0.096	NA	NA	-0.299	99	0	0	LOC105603606
bta-miR-125a	XM_012180676.2	8mer-1a	5299	5306	-0.018	0.016	-0.076	NA	NA	-0.325	99	0	0	AGGF1
bta-miR-125a	XM_012102539.2	8mer-1a	10168	10175	0.003	-0.004	-0.099	NA	NA	-0.347	99	0	0	PIK3CB
bta-miR-125a	XM_004010691.2	8mer-1a	308	315	0.003	-0.048	-0.036	NA	NA	-0.328	99	0	0	JKAMP
bta-miR-125a	XM_015100050.1	8mer-1a	179	186	0.003	0.004	-0.069	NA	NA	-0.309	99	0	0	LOC101107382
bta-miR-125a	XM_012102434.1	8mer-1a	2250	2257	-0.018	0.013	-0.04	NA	NA	-0.292	99	0	0	LIPA
bta-miR-125a	XM_012102322.1	8mer-1a	218	225	0.013	-0.034	-0.059	NA	NA	-0.327	99	0	0	EEF1G
bta-miR-125a	XM_004022050.3	8mer-1a	49	56	-0.008	0.028	-0.102	NA	NA	-0.329	99	0	0	APEX2
bta-miR-125a	XM_015100027.1	8mer-1a	53	60	0.013	-0.044	-0.101	NA	NA	-0.379	99	0	0	ZNF575
bta-miR-125a	XM_004013054.3	8mer-1a	2021	2028	0.003	-0.006	-0.101	NA	NA	-0.351	99	0	0	DUS1L
bta-miR-125a	XM_004011603.2	8mer-1a	1512	1519	0.003	0.043	-0.102	NA	NA	-0.303	99	0	0	SHARPIN
bta-miR-125a	XM_012145242.2	8mer-1a	228	235	-0.06	0.031	-0.057	NA	NA	-0.333	99	0	0	IKZF2
bta-miR-125a	XM_015095218.1	8mer-1a	10069	10076	-0.018	-0.009	-0.042	NA	NA	-0.316	99	0	0	RAPGEF5
bta-miR-125a	XR_001041422.2	7mer-m8	76	82	-0.062	-0.075	-0.051	NA	NA	-0.308	99	0	0	LOC105611449
bta-miR-125a	XM_012163152.2	8mer-1a	12053	12060	0.013	-0.046	-0.047	NA	NA	-0.327	99	0	0	NR6A1
bta-miR-125a	XM_015100136.1	8mer-1a	4259	4266	-0.039	0.017	-0.099	NA	NA	-0.368	99	0	0	LOC105602050
bta-miR-125a	XM_015101758.1	8mer-1a	1335	1342	-0.008	-0.002	-0.068	NA	NA	-0.325	99	0	0	TXNRD2
bta-miR-125a	XM_015101727.1	8mer-1a	69	76	0.013	0.022	-0.097	NA	NA	-0.309	99	0	0	PRR14L
bta-miR-125a	XM_012097396.1	8mer-1a	35	42	0.013	0.024	-0.105	NA	NA	-0.315	99	0	0	LOC101109122
bta-miR-125a	XM_012095957.2	8mer-1a	21	28	0.013	0.007	-0.109	NA	NA	-0.336	99	0	0	TRIM21
bta-miR-125a	XM_012097410.2	8mer-1a	6818	6825	0.003	-0.045	-0.015	NA	NA	-0.304	99	0	0	ZNF827
bta-miR-125a	NM_001123001.1	8mer-1a	1294	1301	0.013	-0.004	-0.103	NA	NA	-0.341	99	0	0	CD1D
bta-miR-125a	XR_001024759.2	8mer-1a	259	266	-0.018	0.012	-0.049	NA	NA	-0.302	99	0	0	WDR17
bta-miR-125a	XM_015095475.1	8mer-1a	118	125	0.013	-0.055	-0.084	NA	NA	-0.373	99	0	0	BST-2A
bta-miR-125a	XR_001040529.2	8mer-1a	5225	5232	-0.008	0.045	-0.088	NA	NA	-0.298	99	0	0	LOC105612524
bta-miR-125a	XR_001041621.2	8mer-1a	6206	6213	-0.018	-0.056	0.016	NA	NA	-0.305	99	0	0	NIN
bta-miR-125a	XR_001024599.2	8mer-1a	1793	1800	0.003	0.024	-0.073	NA	NA	-0.293	99	0	0	LOC105604996
bta-miR-125a	XM_012095810.1	8mer-1a	186	193	-0.018	0.033	-0.067	NA	NA	-0.299	99	0	0	ST5
bta-miR-125a	XM_015092371.1	8mer-1a	1783	1790	0.013	0	-0.094	NA	NA	-0.328	99	0	0	IL10RB
bta-miR-125a	XM_015095751.1	8mer-1a	219	226	-0.039	-0.03	-0.059	NA	NA	-0.375	99	0	0	KLHL26
bta-miR-125a	XM_015101811.1	8mer-1a	209	216	-0.018	0.026	-0.061	NA	NA	-0.3	99	0	0	ASB2
bta-miR-125a	XM_015095808.1	8mer-1a	103	110	-0.018	0.042	-0.088	NA	NA	-0.311	99	0	0	LOC105610484
bta-miR-125a	XM_015095812.1	8mer-1a	108	115	-0.018	0.044	-0.087	NA	NA	-0.308	99	0	0	LOC101102642
bta-miR-125a	XM_015101581.1	8mer-1a	48	55	0.013	0.029	-0.102	NA	NA	-0.307	99	0	0	CCDC92
bta-miR-125a	XR_001434204.1	8mer-1a	8646	8653	-0.008	0.033	-0.08	NA	NA	-0.302	99	0	0	LOC105611592
bta-miR-125a	XM_012188797.2	8mer-1a	4341	4348	0.003	0.04	-0.095	NA	NA	-0.299	99	0	0	GINS1
bta-miR-125a	XM_004011760.3	8mer-1a	21	28	0.003	-0.057	-0.109	NA	NA	-0.41	99	0	0	ZNF704
bta-miR-125a	XM_012188655.1	8mer-1a	36	43	0.013	0.047	-0.105	NA	NA	-0.292	99	0	0	LARP4B
bta-miR-125a	XM_004002344.3	8mer-1a	66	73	0.013	0.023	-0.098	NA	NA	-0.309	99	0	0	BCL2L15
bta-miR-125a	XM_004006046.3	8mer-1a	1519	1526	-0.018	-0.026	-0.052	NA	NA	-0.343	99	0	0	FAM136A
bta-miR-125a	XM_004022843.3	8mer-1a	2487	2494	0.003	-0.055	-0.053	NA	NA	-0.352	99	0	0	LOC101105314
bta-miR-125a	XR_001434354.1	8mer-1a	928	935	-0.008	0.001	-0.068	NA	NA	-0.322	99	0	0	LOC106991073
bta-miR-125a	XM_004022947.3	8mer-1a	221	228	-0.029	0.024	-0.058	NA	NA	-0.31	99	0	0	LOC101112891
bta-miR-125a	XM_012180737.2	8mer-1a	205	212	-0.018	-0.022	-0.062	NA	NA	-0.349	99	0	0	CILP
bta-miR-125a	XM_012182042.2	8mer-1a	45	52	0.013	0.046	-0.103	NA	NA	-0.291	99	0	0	GATAD2B
bta-miR-125a	XM_012179097.2	8mer-1a	2248	2255	0.003	-0.002	-0.109	NA	NA	-0.355	99	0	0	B3GNT3
bta-miR-125a	XM_012188106.2	8mer-1a	55	62	0.013	0.024	-0.1	NA	NA	-0.31	99	0	0	PLCB4
bta-miR-125a	XM_004010110.3	8mer-1a	35	42	0.013	0.012	-0.105	NA	NA	-0.327	99	0	0	WDFY3
bta-miR-125a	XM_012100091.2	8mer-1a	2491	2498	0.013	0.021	-0.086	NA	NA	-0.299	99	0	0	SLC26A6
bta-miR-125a	XM_012107979.2	8mer-1a	121	128	0.013	0.003	-0.084	NA	NA	-0.315	99	0	0	LOC101121159
bta-miR-125a	XM_012176098.2	8mer-1a	1077	1084	0.024	-0.031	-0.077	NA	NA	-0.331	99	0	0	LOC101105069
bta-miR-125a	XM_004019172.3	8mer-1a	2163	2170	-0.018	0.012	-0.107	NA	NA	-0.36	99	0	0	ZBTB22
bta-miR-125a	XM_012187621.2	8mer-1a	362	369	0.003	-0.037	-0.023	NA	NA	-0.304	99	0	0	LOC101118627
bta-miR-125a	XM_012187581.2	8mer-1a	46	53	0.003	0.011	-0.103	NA	NA	-0.336	99	0	0	KIAA0040
bta-miR-125a	XM_004016097.3	8mer-1a	2483	2490	-0.008	0.025	-0.097	NA	NA	-0.327	99	0	0	HINFP
bta-miR-125a	XR_001042213.2	8mer-1a	25	32	0.013	0.048	-0.108	NA	NA	-0.294	99	0	0	LOC105615881
bta-miR-125a	XM_012180234.2	8mer-1a	307	314	0.024	-0.037	-0.037	NA	NA	-0.297	99	0	0	CNOT6L
bta-miR-125a	XM_012177034.2	8mer-1a	305	312	-0.008	-0.032	-0.037	NA	NA	-0.324	99	0	0	RNF148
bta-miR-125a	XM_004009828.3	8mer-1a	388	395	-0.008	-0.068	-0.016	NA	NA	-0.339	99	0	0	LNX1
bta-miR-125a	XM_015092120.1	8mer-1a	4640	4647	-0.008	-0.045	-0.079	NA	NA	-0.379	99	0	0	CCDC18
bta-miR-125a	XM_004004512.2	8mer-1a	3232	3239	-0.008	-0.041	-0.036	NA	NA	-0.332	99	0	0	WDR75
bta-miR-125a	XM_012119295.2	8mer-1a	69	76	0.003	0.033	-0.097	NA	NA	-0.308	99	0	0	C2H8orf58
bta-miR-125a	XM_012163440.1	8mer-1a	343	350	0.003	-0.036	-0.028	NA	NA	-0.308	99	0	0	RABGAP1
bta-miR-125a	XM_015097161.1	8mer-1a	430	437	-0.018	-0.05	-0.006	NA	NA	-0.321	99	0	0	ZFYVE1
bta-miR-125a	XM_004001971.3	8mer-1a	46	53	0.003	0.016	-0.103	NA	NA	-0.331	99	0	0	RAB3B
bta-miR-125a	XM_012105134.1	8mer-1a	181	188	0.003	0.013	-0.069	NA	NA	-0.3	99	0	0	JMJD1C
bta-miR-125a	XM_015103331.1	8mer-1a	3127	3134	-0.06	-0.018	-0.029	NA	NA	-0.354	99	0	0	SLC35G1
bta-miR-125a	XM_004002961.3	8mer-1a	1940	1947	0.013	-0.007	-0.053	NA	NA	-0.294	99	0	0	HCLS1
bta-miR-125a	XM_012184467.1	8mer-1a	420	427	-0.008	-0.031	-0.008	NA	NA	-0.294	99	0	0	CD84
bta-miR-125a	XR_001042825.2	8mer-1a	321	328	-0.018	-0.044	-0.033	NA	NA	-0.342	99	0	0	LOC105616074
bta-miR-125a	XM_012103772.1	8mer-1a	44	51	0.013	0.007	-0.103	NA	NA	-0.33	99	0	0	BRWD1
bta-miR-125a	XR_001435707.1	8mer-1a	3740	3747	0.013	-0.032	-0.096	NA	NA	-0.362	99	0	0	LOC106991602
bta-miR-125a	XM_012185474.2	8mer-1a	317	324	-0.029	-0.026	-0.034	NA	NA	-0.336	99	0	0	SMG6
novel_mir_49	XM_012099327.2	8mer-1a	52	59	-0.018	0.005	-0.101	NA	NA	-0.361	99	0	NA	CLASP2
novel_mir_49	XM_015093135.1	8mer-1a	91	98	-0.05	0.017	-0.091	NA	NA	-0.371	99	0	NA	EXOSC3
novel_mir_49	XR_001039518.1	8mer-1a	80	87	-0.018	0.011	-0.094	NA	NA	-0.348	99	0	NA	LOC105608577
novel_mir_49	XR_001032992.1	8mer-1a	17	24	0.003	0.01	-0.11	NA	NA	-0.344	99	0	NA	LOC105610416
novel_mir_49	XM_012181994.1	8mer-1a	39	46	-0.018	0.001	-0.104	NA	NA	-0.368	99	0	NA	LOC105606498
novel_mir_49	XM_012182028.2	8mer-1a	54	61	-0.018	0.02	-0.101	NA	NA	-0.346	99	0	NA	ENTPD5
novel_mir_49	XM_015093445.1	8mer-1a	83	90	-0.018	0.015	-0.093	NA	NA	-0.343	99	0	NA	TMEM163
novel_mir_49	XM_012106822.2	8mer-1a	4529	4536	-0.018	0.006	-0.111	NA	NA	-0.37	99	0	NA	SLC9A7
novel_mir_49	XM_004016881.3	8mer-1a	2713	2720	0.003	-0.04	-0.084	NA	NA	-0.368	99	0	NA	GFM2
novel_mir_49	XM_012176234.2	8mer-1a	65	72	0.003	-0.037	-0.098	NA	NA	-0.379	99	0	NA	EVI5
novel_mir_49	XM_012105334.2	8mer-1a	45	52	0.003	-0.025	-0.103	NA	NA	-0.372	99	0	NA	USP54
novel_mir_49	XM_015094437.1	8mer-1a	87	94	-0.081	0.013	-0.092	NA	NA	-0.407	99	0	NA	LOC101122183
novel_mir_49	XM_015094558.1	8mer-1a	50	57	0.003	-0.013	-0.102	NA	NA	-0.359	99	0	NA	LOC101105993
novel_mir_49	XR_001436021.1	8mer-1a	11095	11102	0.024	-0.083	-0.037	NA	NA	-0.343	99	0	NA	LOC101114216
novel_mir_49	XM_015094701.1	8mer-1a	6915	6922	0.003	-0.034	-0.089	NA	NA	-0.367	99	0	NA	ZNF641
novel_mir_49	XM_004014233.3	8mer-1a	4495	4502	0.003	-0.008	-0.113	NA	NA	-0.365	99	0	NA	SEPHS1
novel_mir_49	XM_015094893.1	8mer-1a	74	81	-0.018	0.01	-0.096	NA	NA	-0.351	99	0	NA	CASC1
novel_mir_49	XM_012162681.1	8mer-1a	110	117	-0.018	-0.005	-0.086	NA	NA	-0.356	99	0	NA	RALGPS1
novel_mir_49	XM_015095042.1	8mer-1a	2781	2788	-0.018	0.021	-0.102	NA	NA	-0.346	99	0	NA	TNFRSF13C
novel_mir_49	XM_012098097.2	8mer-1a	131	138	0.003	-0.03	-0.081	NA	NA	-0.355	99	0	NA	ABCC5
novel_mir_49	XM_012103022.2	8mer-1a	78	85	-0.018	0.019	-0.095	NA	NA	-0.341	99	0	NA	INPP5F
novel_mir_49	XM_015095158.1	8mer-1a	2078	2085	-0.018	-0.002	-0.108	NA	NA	-0.375	99	0	NA	LOC101102143
novel_mir_49	XR_001023970.1	8mer-1a	67	74	-0.018	0.014	-0.097	NA	NA	-0.348	99	0	NA	LOC105604451
novel_mir_49	XM_012106575.1	8mer-1a	102	109	-0.018	-0.008	-0.089	NA	NA	-0.362	99	0	NA	ARHGEF9
novel_mir_49	XM_012183597.2	8mer-1a	7806	7813	-0.018	0.007	-0.082	NA	NA	-0.34	99	0	NA	FER1L6
novel_mir_49	XM_004012924.2	8mer-1a	57	64	-0.008	0.007	-0.1	NA	NA	-0.348	99	0	NA	STAT5B
novel_mir_49	XM_012144927.1	8mer-1a	102	109	-0.06	-0.029	-0.089	NA	NA	-0.425	99	0	NA	KANSL1L
novel_mir_49	XM_012097610.2	8mer-1a	8017	8024	0.013	-0.067	-0.093	NA	NA	-0.394	99	0	NA	ZNF605
novel_mir_49	XR_001024153.1	8mer-1a	42	49	-0.029	-0.005	-0.104	NA	NA	-0.385	99	0	NA	LOC101119182
novel_mir_49	XR_001022175.2	8mer-1a	61	68	0.013	-0.007	-0.099	NA	NA	-0.34	99	0	NA	LOC105603169
novel_mir_49	XR_001436377.1	8mer-1a	21	28	-0.039	0.048	-0.109	NA	NA	-0.347	99	0	NA	LOC105603752
novel_mir_49	XM_015097425.1	8mer-1a	92	99	-0.018	-0.017	-0.091	NA	NA	-0.373	99	0	NA	MAP7
novel_mir_49	XM_015097440.1	8mer-1a	20	27	0.003	-0.001	-0.109	NA	NA	-0.354	99	0	NA	HIVEP2
novel_mir_49	XM_012174614.2	8mer-1a	65	72	-0.008	-0.012	-0.098	NA	NA	-0.365	99	0	NA	TBC1D30
novel_mir_49	XR_001021214.1	8mer-1a	85	92	-0.018	0.003	-0.093	NA	NA	-0.355	99	0	NA	LOC105602541
novel_mir_49	XR_173344.3	8mer-1a	92	99	-0.018	0.014	-0.091	NA	NA	-0.342	99	0	NA	LOC101118130
novel_mir_49	XM_012186169.2	8mer-1a	6375	6382	0.003	-0.014	-0.082	NA	NA	-0.34	99	0	NA	DHX8
novel_mir_49	XM_012186362.1	8mer-1a	65	72	0.013	-0.044	-0.098	NA	NA	-0.376	99	0	NA	PITPNC1
novel_mir_49	XM_012096467.1	8mer-1a	2998	3005	0.013	-0.026	-0.099	NA	NA	-0.359	99	0	NA	CEP19
novel_mir_49	XM_015098443.1	8mer-1a	4833	4840	-0.018	0.016	-0.11	NA	NA	-0.359	99	0	NA	LOC105616285
novel_mir_49	XM_012106195.2	8mer-1a	34	41	-0.008	0.008	-0.106	NA	NA	-0.353	99	0	NA	TBL1X
novel_mir_49	XR_001433838.1	8mer-1a	65	72	-0.018	-0.012	-0.098	NA	NA	-0.375	99	0	NA	LOC105613472
novel_mir_49	XM_012187272.2	8mer-1a	98	105	0.003	-0.006	-0.09	NA	NA	-0.34	99	0	NA	VAMP4
novel_mir_49	XR_001433829.1	8mer-1a	98	105	-0.018	-0.002	-0.09	NA	NA	-0.357	99	0	NA	LOC106990338
novel_mir_49	XM_012178897.2	8mer-1a	30	37	-0.018	0.008	-0.107	NA	NA	-0.364	99	0	NA	ATP10B
novel_mir_49	XR_001435595.1	8mer-1a	21	28	0.003	-0.012	-0.109	NA	NA	-0.365	99	0	NA	LOC101109384
novel_mir_49	XM_015099711.1	8mer-1a	19	26	-0.039	-0.03	-0.109	NA	NA	-0.425	99	0	NA	ZMYND11
novel_mir_49	XR_001045084.2	8mer-1a	50	57	0.003	-0.008	-0.102	NA	NA	-0.354	99	0	NA	TK2
novel_mir_49	XM_004003058.3	8mer-1a	1676	1683	0.024	-0.039	-0.105	NA	NA	-0.367	99	0	NA	KNG1
novel_mir_49	XM_015100011.1	8mer-1a	17	24	0.003	-0.019	-0.11	NA	NA	-0.373	99	0	NA	ZNF45
novel_mir_49	XM_012131422.1	8mer-1a	78	85	-0.018	-0.003	-0.095	NA	NA	-0.363	99	0	NA	GULP1
novel_mir_49	XM_012149068.2	8mer-1a	97	104	-0.018	0.007	-0.09	NA	NA	-0.348	99	0	NA	S100PBP
novel_mir_49	XM_012123810.2	8mer-1a	33	40	-0.018	0.024	-0.106	NA	NA	-0.347	99	0	NA	KANK1
novel_mir_49	XM_012188444.1	8mer-1a	107	114	-0.018	-0.001	-0.087	NA	NA	-0.353	99	0	NA	TRDMT1
novel_mir_49	XM_012188521.2	8mer-1a	33	40	-0.018	0.029	-0.106	NA	NA	-0.342	99	0	NA	ZNF133
novel_mir_49	XM_012188566.2	8mer-1a	60	67	-0.018	0.009	-0.099	NA	NA	-0.355	99	0	NA	KIZ
novel_mir_49	XM_015100547.1	8mer-1a	90	97	-0.018	-0.001	-0.092	NA	NA	-0.358	99	0	NA	LOC106991603
novel_mir_49	XM_012118981.2	8mer-1a	149	156	0.003	-0.032	-0.077	NA	NA	-0.353	99	0	NA	DOCK5
novel_mir_49	XM_012094667.2	8mer-1a	80	87	-0.018	0.004	-0.094	NA	NA	-0.355	99	0	NA	GRAMD1C
novel_mir_49	XM_015100998.1	8mer-1a	2238	2245	-0.018	-0.059	-0.074	NA	NA	-0.398	99	0	NA	INSC
novel_mir_49	XR_001039762.1	8mer-1a	102	109	-0.018	0.013	-0.089	NA	NA	-0.341	99	0	NA	LOC105614969
novel_mir_49	XM_004022563.3	8mer-1a	144	151	-0.018	-0.048	-0.078	NA	NA	-0.391	99	0	NA	LOC101115436
novel_mir_49	XM_012179793.1	8mer-1a	98	105	0.003	-0.013	-0.09	NA	NA	-0.347	99	0	NA	C6H4orf19
novel_mir_49	XM_015101536.1	8mer-1a	15	22	0.003	0.009	-0.11	NA	NA	-0.345	99	0	NA	NUDT6
novel_mir_49	XM_012189864.2	8mer-1a	3981	3988	-0.018	-0.027	-0.11	NA	NA	-0.402	99	0	NA	DZIP3
novel_mir_49	XM_012190259.2	8mer-1a	91	98	-0.018	0.004	-0.091	NA	NA	-0.352	99	0	NA	ZNF529
novel_mir_49	XM_012105813.2	8mer-1a	163	170	-0.018	-0.041	-0.073	NA	NA	-0.379	99	0	NA	MTUS1
novel_mir_49	XR_001043391.1	8mer-1a	118	125	-0.05	0.013	-0.084	NA	NA	-0.368	99	0	NA	LOC105612471
novel_mir_49	XM_004021492.2	8mer-1a	108	115	0.003	-0.023	-0.087	NA	NA	-0.354	99	0	NA	KAT6B
novel_mir_49	XM_015102355.1	8mer-1a	3762	3769	0.013	-0.068	-0.053	NA	NA	-0.355	99	0	NA	DENND6A
novel_mir_49	XM_015102375.1	8mer-1a	64	71	-0.018	-0.001	-0.098	NA	NA	-0.364	99	0	NA	NEK4
novel_mir_49	XR_001022951.1	8mer-1a	24	31	0.003	0.001	-0.108	NA	NA	-0.351	99	0	NA	LOC105603685
novel_mir_49	XR_001020757.1	8mer-1a	2081	2088	-0.008	-0.009	-0.079	NA	NA	-0.343	99	0	NA	LOC105602197
novel_mir_49	XM_012180783.2	8mer-1a	40	47	-0.018	-0.007	-0.104	NA	NA	-0.376	99	0	NA	MEGF11
novel_mir_49	XM_015103598.1	8mer-1a	52	59	0.003	-0.02	-0.101	NA	NA	-0.365	99	0	NA	INO80C
novel_mir_49	XM_015092356.1	8mer-1a	83	90	-0.018	0.015	-0.093	NA	NA	-0.343	99	0	NA	GPR161
novel_mir_49	XR_001030065.2	8mer-1a	86	93	0.003	-0.006	-0.093	NA	NA	-0.343	99	0	NA	LOC105608588
novel_mir_49	XM_015104123.1	8mer-1a	21	28	0.003	0.001	-0.109	NA	NA	-0.352	99	0	NA	METTL9
novel_mir_49	XR_001041670.2	8mer-1a	2736	2743	0.003	-0.016	-0.092	NA	NA	-0.352	99	0	NA	LOC105615705
novel_mir_49	XM_015092706.1	8mer-1a	43	50	0.003	0.002	-0.103	NA	NA	-0.345	99	0	NA	KCNJ15
novel_mir_49	XR_001041382.1	8mer-1a	23	30	-0.018	-0.026	-0.108	NA	NA	-0.399	99	0	NA	LOC105615611
novel_mir_49	XM_015104839.1	8mer-1a	106	113	-0.018	0	-0.088	NA	NA	-0.353	99	0	NA	LOC105605403
novel_mir_49	XM_012181414.2	8mer-1a	65	72	0.013	-0.044	-0.098	NA	NA	-0.376	99	0	NA	VPS13C
novel_mir_49	XM_015105168.1	8mer-1a	31	38	-0.018	0.023	-0.106	NA	NA	-0.348	99	0	NA	LOC101112959
novel_mir_49	XM_015105213.1	8mer-1a	125	132	0.003	-0.028	-0.083	NA	NA	-0.355	99	0	NA	LOC101110131
novel_mir_290	XM_015093688.1	8mer-1a	3954	3961	-0.05	0.078	-0.097	NA	NA	-0.316	99	0	NA	ASAP3
novel_mir_290	XM_015093850.1	8mer-1a	5390	5397	0.003	-0.015	-0.057	NA	NA	-0.316	99	0	NA	PRRX2
novel_mir_290	XM_015096819.1	8mer-1a	8687	8694	-0.018	0.004	-0.046	NA	NA	-0.307	99	0	NA	SLC24A1
novel_mir_290	XM_015094679.1	8mer-1a	319	326	-0.018	-0.004	-0.034	NA	NA	-0.303	99	0	NA	LOC101116391
novel_mir_290	XM_015094941.1	8mer-1a	67	74	-0.029	-0.011	-0.097	NA	NA	-0.384	99	0	NA	CLEC1A
novel_mir_290	XM_015095054.1	8mer-1a	3047	3054	-0.008	0.008	-0.063	NA	NA	-0.31	99	0	NA	PACSIN2
novel_mir_290	XM_012100938.1	8mer-1a	45	52	0.003	0.061	-0.103	NA	NA	-0.286	99	0	NA	BAG6
novel_mir_290	XM_015096442.1	8mer-1a	2949	2956	0.003	-0.005	-0.049	NA	NA	-0.298	99	0	NA	FAM114A1
novel_mir_290	XM_004009897.3	8mer-1a	214	221	0.013	0.008	-0.06	NA	NA	-0.286	99	0	NA	SLC4A4
novel_mir_290	XM_012101613.2	8mer-1a	320	327	-0.018	0.001	-0.033	NA	NA	-0.297	99	0	NA	HIKESHI
novel_mir_290	XM_012102604.2	8mer-1a	415	422	-0.039	-0.043	-0.009	NA	NA	-0.338	99	0	NA	LOC101106641
novel_mir_290	NM_001130154.1	8mer-1a	1198	1205	0.003	0.033	-0.101	NA	NA	-0.312	99	0	NA	ADRB2
novel_mir_290	XM_012103002.2	8mer-1a	1620	1627	-0.018	-0.004	-0.067	NA	NA	-0.336	99	0	NA	RAB11FIP2
novel_mir_290	XM_004022486.2	8mer-1a	162	169	-0.018	0.045	-0.073	NA	NA	-0.293	99	0	NA	BTK
novel_mir_290	XM_004002479.3	8mer-1a	2344	2351	0.003	-0.007	-0.082	NA	NA	-0.333	99	0	NA	LYSMD1
novel_mir_290	XM_012105121.1	8mer-1a	7944	7951	-0.008	-0.014	-0.054	NA	NA	-0.323	99	0	NA	ARID5B
novel_mir_290	XM_004002664.3	8mer-1a	96	103	-0.039	0.064	-0.09	NA	NA	-0.312	99	0	NA	PEA15
novel_mir_290	XR_001436964.1	8mer-1a	2928	2935	-0.029	0.088	-0.111	NA	NA	-0.299	99	0	NA	LOC105605957
novel_mir_290	NM_001035224.1	8mer-1a	656	663	-0.008	0.058	-0.114	NA	NA	-0.311	99	0	NA	PI3
novel_mir_290	NM_001009763.1	8mer-1a	2353	2360	0.013	-0.038	-0.014	NA	NA	-0.286	99	0	NA	LEPR
novel_mir_290	XM_012106700.2	8mer-1a	207	214	-0.008	0.022	-0.062	NA	NA	-0.295	99	0	NA	CCNB3
novel_mir_290	XM_012106878.1	8mer-1a	76	83	-0.008	-0.003	-0.095	NA	NA	-0.353	99	0	NA	ZMYM3
novel_mir_290	XM_004002868.3	8mer-1a	250	257	0.003	-0.029	-0.051	NA	NA	-0.324	99	0	NA	GPR15
novel_mir_290	XM_012107838.1	8mer-1a	2463	2470	-0.018	0.062	-0.09	NA	NA	-0.293	99	0	NA	LOC105605723
novel_mir_290	XM_012107849.2	8mer-1a	823	830	-0.018	-0.02	-0.06	NA	NA	-0.345	99	0	NA	LOC105605730
novel_mir_290	XM_012108075.1	8mer-1a	328	335	-0.018	-0.02	-0.087	NA	NA	-0.372	99	0	NA	LOC105605903
novel_mir_290	XM_012108357.2	8mer-1a	73	80	-0.029	0.028	-0.096	NA	NA	-0.344	99	0	NA	LOC101116639
novel_mir_290	XM_004003026.3	8mer-1a	422	429	-0.018	-0.013	-0.008	NA	NA	-0.286	99	0	NA	APOD
novel_mir_290	XM_012115455.2	8mer-1a	172	179	-0.008	-0.013	-0.071	NA	NA	-0.339	99	0	NA	SEMA4D
novel_mir_290	XR_001435506.1	8mer-1a	3000	3007	-0.06	0.07	-0.079	NA	NA	-0.316	99	0	NA	LOC106991522
novel_mir_290	XM_012124521.2	8mer-1a	4003	4010	0.003	0.005	-0.09	NA	NA	-0.329	99	0	NA	RCL1
novel_mir_290	NM_001163055.1	8mer-1a	109	116	-0.018	0.067	-0.087	NA	NA	-0.285	99	0	NA	TUBA4A
novel_mir_290	XR_001434891.1	8mer-1a	87	94	-0.06	0.034	-0.092	NA	NA	-0.365	99	0	NA	LOC105615627
novel_mir_290	XM_012127011.2	8mer-1a	201	208	-0.05	0.014	-0.063	NA	NA	-0.346	99	0	NA	LOC101104886
novel_mir_290	XM_012133180.2	8mer-1a	1418	1425	-0.05	-0.043	-0.1	NA	NA	-0.44	99	0	NA	LNPK
novel_mir_290	XM_012098176.2	8mer-1a	2955	2962	-0.018	0.035	-0.101	NA	NA	-0.331	99	0	NA	DDX54
novel_mir_290	XR_001434492.1	8mer-1a	8230	8237	0.013	-0.028	-0.07	NA	NA	-0.332	99	0	NA	SUGCT
novel_mir_290	XR_001434422.1	8mer-1a	266	273	-0.039	-0.04	-0.047	NA	NA	-0.373	99	0	NA	LOC105613097
novel_mir_290	XM_004020082.3	8mer-1a	1651	1658	-0.029	0.052	-0.065	NA	NA	-0.289	99	0	NA	HOGA1
novel_mir_290	XR_001434271.1	8mer-1a	223	230	-0.008	0.026	-0.058	NA	NA	-0.287	99	0	NA	LOC105609910
novel_mir_290	NM_001202852.1	8mer-1a	721	728	-0.029	-0.038	0.012	NA	NA	-0.302	99	0	NA	ITLN
novel_mir_290	XR_001044007.1	8mer-1a	14161	14168	0.003	-0.047	-0.008	NA	NA	-0.299	99	0	NA	VPS13D
novel_mir_290	XM_012159455.2	8mer-1a	3454	3461	0.013	-0.071	-0.029	NA	NA	-0.334	99	0	NA	GGTA2P
novel_mir_290	NM_001009286.1	8mer-1a	55	62	-0.029	0.053	-0.1	NA	NA	-0.323	99	0	NA	UBA52
novel_mir_290	XM_012173862.2	8mer-1a	195	202	-0.018	0.044	-0.065	NA	NA	-0.286	99	0	NA	ZNF2
novel_mir_290	NM_001104934.1	8mer-1a	648	655	-0.029	-0.051	-0.02	NA	NA	-0.347	99	0	NA	ITLN2
novel_mir_290	XM_012175028.2	8mer-1a	30	37	0.003	0.05	-0.107	NA	NA	-0.301	99	0	NA	CYTH4
novel_mir_290	XR_001025541.1	8mer-1a	111	118	-0.008	0.019	-0.086	NA	NA	-0.322	99	0	NA	LOC105606026
novel_mir_290	XR_001024344.1	8mer-1a	2707	2714	-0.029	0.056	-0.102	NA	NA	-0.322	99	0	NA	GTF2I
novel_mir_290	XR_001023600.2	8mer-1a	41	48	0.003	0.038	-0.104	NA	NA	-0.31	99	0	NA	LOC101105867
novel_mir_290	XR_001022601.2	8mer-1a	3151	3158	0.013	-0.007	-0.1	NA	NA	-0.341	99	0	NA	EOGT
novel_mir_290	XR_001020948.1	8mer-1a	98	105	-0.008	-0.014	-0.09	NA	NA	-0.359	99	0	NA	LOC105602344
novel_mir_290	XM_012099032.2	8mer-1a	290	297	0.003	-0.047	-0.041	NA	NA	-0.332	99	0	NA	VRK1
novel_mir_290	XM_004016047.3	8mer-1a	52	59	-0.029	0.082	-0.101	NA	NA	-0.295	99	0	NA	APOA4
novel_mir_290	XM_012180512.2	8mer-1a	2882	2889	0.024	0.047	-0.114	NA	NA	-0.29	99	0	NA	WFS1
novel_mir_290	XM_015104047.1	8mer-1a	4127	4134	-0.008	-0.03	-0.011	NA	NA	-0.296	99	0	NA	ZNF75A
novel_mir_290	XM_012180723.2	8mer-1a	42	49	-0.029	0.088	-0.104	NA	NA	-0.292	99	0	NA	GNPNAT1
novel_mir_290	XM_015103829.1	8mer-1a	491	498	-0.06	0.006	0.01	NA	NA	-0.291	99	0	NA	LOC106991883
novel_mir_290	XM_012181565.2	8mer-1a	6719	6726	-0.029	-0.028	-0.085	NA	NA	-0.389	99	0	NA	SPPL2A
novel_mir_290	XM_015103409.1	8mer-1a	6828	6835	-0.039	0.054	-0.053	NA	NA	-0.285	99	0	NA	ITPRIP
novel_mir_290	XM_015103004.1	8mer-1a	2704	2711	-0.018	0.016	-0.048	NA	NA	-0.297	99	0	NA	CARS
novel_mir_290	XM_012182677.2	8mer-1a	1818	1825	0.003	-0.016	-0.06	NA	NA	-0.32	99	0	NA	PDSS2
novel_mir_290	XM_012183371.1	8mer-1a	34	41	-0.008	0.053	-0.106	NA	NA	-0.308	99	0	NA	IL7
novel_mir_290	XM_015102615.1	8mer-1a	1121	1128	-0.018	-0.049	0.002	NA	NA	-0.312	99	0	NA	TDP2
novel_mir_290	XM_015102586.1	8mer-1a	161	168	0.013	0.016	-0.074	NA	NA	-0.292	99	0	NA	FOXP4
novel_mir_290	XM_015101687.1	8mer-1a	3741	3748	-0.039	-0.032	-0.09	NA	NA	-0.408	99	0	NA	CORO1C
novel_mir_290	XM_012185220.2	8mer-1a	312	319	0.003	-0.043	-0.035	NA	NA	-0.322	99	0	NA	DDR2
novel_mir_290	XM_012186048.2	8mer-1a	280	287	0.003	-0.019	-0.044	NA	NA	-0.307	99	0	NA	ZPBP2
novel_mir_290	XM_012186565.2	8mer-1a	3681	3688	0.003	0.043	-0.099	NA	NA	-0.3	99	0	NA	CD300LF
novel_mir_290	XM_004012769.2	8mer-1a	576	583	-0.008	0.045	-0.086	NA	NA	-0.296	99	0	NA	MRPL27
novel_mir_290	XM_015100510.1	8mer-1a	3402	3409	-0.018	-0.074	-0.042	NA	NA	-0.381	99	0	NA	ZFP90
novel_mir_290	XM_012099969.2	8mer-1a	7365	7372	-0.039	0.054	-0.061	NA	NA	-0.293	99	0	NA	POC1A
novel_mir_290	XM_015100051.1	8mer-1a	306	313	0.003	-0.021	-0.037	NA	NA	-0.302	99	0	NA	LOC105613494
novel_mir_290	XM_012188454.2	8mer-1a	349	356	0.024	-0.065	-0.026	NA	NA	-0.314	99	0	NA	CACNB2
novel_mir_290	XM_012188859.2	8mer-1a	3619	3626	-0.039	0.087	-0.091	NA	NA	-0.29	99	0	NA	GATA5
novel_mir_290	XM_012189087.2	8mer-1a	39	46	-0.029	0.057	-0.104	NA	NA	-0.323	99	0	NA	RALY
novel_mir_290	XM_012189415.2	8mer-1a	397	404	-0.029	0.073	-0.092	NA	NA	-0.295	99	0	NA	MRPS26
novel_mir_290	XM_015099327.1	8mer-1a	2442	2449	0.003	-0.021	-0.079	NA	NA	-0.344	99	0	NA	RFWD2
novel_mir_290	XM_004007941.3	8mer-1a	5288	5295	-0.029	-0.076	0.01	NA	NA	-0.342	99	0	NA	HOXA9
novel_mir_290	XM_015098744.1	8mer-1a	372	379	-0.06	0.011	-0.02	NA	NA	-0.316	99	0	NA	KPNB1
novel_mir_290	XM_015098519.1	8mer-1a	672	679	-0.018	0.009	-0.075	NA	NA	-0.331	99	0	NA	COPRS
novel_mir_290	XM_015098516.1	8mer-1a	214	221	-0.008	0.023	-0.06	NA	NA	-0.292	99	0	NA	RNF135
novel_mir_290	XM_015092650.1	8mer-1a	228	235	-0.008	0.023	-0.057	NA	NA	-0.289	99	0	NA	PPP2R3A
novel_mir_405	XM_012176234.2	8mer-1a	65	72	0.003	-0.037	-0.098	NA	NA	-0.379	99	0	NA	EVI5
novel_mir_405	XM_012131422.1	8mer-1a	78	85	-0.018	-0.003	-0.095	NA	NA	-0.363	99	0	NA	GULP1
novel_mir_405	XM_015098443.1	8mer-1a	4833	4840	-0.018	0.016	-0.11	NA	NA	-0.359	99	0	NA	LOC105616285
novel_mir_405	XM_012186169.2	8mer-1a	6375	6382	0.003	-0.014	-0.082	NA	NA	-0.34	99	0	NA	DHX8
novel_mir_405	XM_012105813.2	8mer-1a	163	170	-0.018	-0.041	-0.073	NA	NA	-0.379	99	0	NA	MTUS1
novel_mir_405	XM_015102379.1	8mer-1a	64	71	-0.018	-0.001	-0.098	NA	NA	-0.364	99	0	NA	NEK4
novel_mir_405	XM_012103019.2	8mer-1a	78	85	-0.018	0.019	-0.095	NA	NA	-0.341	99	0	NA	INPP5F
novel_mir_405	XM_004021492.2	8mer-1a	108	115	0.003	-0.023	-0.087	NA	NA	-0.354	99	0	NA	KAT6B
novel_mir_405	XM_012098097.2	8mer-1a	131	138	0.003	-0.03	-0.081	NA	NA	-0.355	99	0	NA	ABCC5
novel_mir_405	XM_012188444.1	8mer-1a	107	114	-0.018	-0.001	-0.087	NA	NA	-0.353	99	0	NA	TRDMT1
novel_mir_405	XM_015094893.1	8mer-1a	74	81	-0.018	0.01	-0.096	NA	NA	-0.351	99	0	NA	CASC1
novel_mir_405	XM_015100008.1	8mer-1a	21	28	0.003	-0.012	-0.109	NA	NA	-0.365	99	0	NA	LOC101109384
novel_mir_405	XM_012188521.2	8mer-1a	33	40	-0.018	0.029	-0.106	NA	NA	-0.342	99	0	NA	ZNF133
novel_mir_405	XM_012186362.1	8mer-1a	65	72	0.013	-0.044	-0.098	NA	NA	-0.376	99	0	NA	PITPNC1
novel_mir_405	XM_012188566.2	8mer-1a	60	67	-0.018	0.009	-0.099	NA	NA	-0.355	99	0	NA	KIZ
novel_mir_405	XM_015105168.1	8mer-1a	31	38	-0.018	0.023	-0.106	NA	NA	-0.348	99	0	NA	LOC101112959
novel_mir_405	XM_012182028.2	8mer-1a	54	61	-0.018	0.02	-0.101	NA	NA	-0.346	99	0	NA	ENTPD5
novel_mir_405	XR_001433838.1	8mer-1a	65	72	-0.018	-0.012	-0.098	NA	NA	-0.375	99	0	NA	LOC105613472
novel_mir_405	XM_012181994.1	8mer-1a	39	46	-0.018	0.001	-0.104	NA	NA	-0.368	99	0	NA	LOC105606498
novel_mir_405	XM_012097610.2	8mer-1a	8017	8024	0.013	-0.067	-0.093	NA	NA	-0.394	99	0	NA	ZNF605
novel_mir_405	XM_012180783.2	8mer-1a	40	47	-0.018	-0.007	-0.104	NA	NA	-0.376	99	0	NA	MEGF11
novel_mir_405	XR_001020757.1	8mer-1a	2081	2088	-0.008	-0.009	-0.079	NA	NA	-0.343	99	0	NA	LOC105602197
novel_mir_405	XM_015100998.1	8mer-1a	2238	2245	-0.018	-0.059	-0.074	NA	NA	-0.398	99	0	NA	INSC
novel_mir_405	XM_015094438.1	8mer-1a	88	95	-0.081	0.013	-0.092	NA	NA	-0.407	99	0	NA	LOC101122183
novel_mir_405	XM_012106189.2	8mer-1a	34	41	-0.008	0.008	-0.106	NA	NA	-0.353	99	0	NA	TBL1X
novel_mir_405	XR_001021214.1	8mer-1a	85	92	-0.018	0.003	-0.093	NA	NA	-0.355	99	0	NA	LOC105602541
novel_mir_405	XM_015099711.1	8mer-1a	19	26	-0.039	-0.03	-0.109	NA	NA	-0.425	99	0	NA	ZMYND11
novel_mir_405	XR_001041382.1	8mer-1a	23	30	-0.018	-0.026	-0.108	NA	NA	-0.399	99	0	NA	LOC105615611
novel_mir_405	XM_012105334.2	8mer-1a	45	52	0.003	-0.025	-0.103	NA	NA	-0.372	99	0	NA	USP54
novel_mir_405	XM_004016881.3	8mer-1a	2713	2720	0.003	-0.04	-0.084	NA	NA	-0.368	99	0	NA	GFM2
novel_mir_405	XM_015102355.1	8mer-1a	3762	3769	0.013	-0.068	-0.053	NA	NA	-0.355	99	0	NA	DENND6A
novel_mir_405	XM_015104123.1	8mer-1a	21	28	0.003	0.001	-0.109	NA	NA	-0.352	99	0	NA	METTL9
novel_mir_405	XM_015095042.1	8mer-1a	2781	2788	-0.018	0.021	-0.102	NA	NA	-0.346	99	0	NA	TNFRSF13C
novel_mir_405	XM_015097445.1	8mer-1a	20	27	0.003	-0.001	-0.109	NA	NA	-0.354	99	0	NA	HIVEP2
novel_mir_405	XM_015097425.1	8mer-1a	92	99	-0.018	-0.017	-0.091	NA	NA	-0.373	99	0	NA	MAP7
novel_mir_405	XM_015093135.1	8mer-1a	91	98	-0.05	0.017	-0.091	NA	NA	-0.371	99	0	NA	EXOSC3
novel_mir_405	XM_015093446.1	8mer-1a	83	90	-0.018	0.015	-0.093	NA	NA	-0.343	99	0	NA	TMEM163
novel_mir_405	XR_001022175.2	8mer-1a	61	68	0.013	-0.007	-0.099	NA	NA	-0.34	99	0	NA	LOC105603169
novel_mir_405	XM_012189864.2	8mer-1a	3981	3988	-0.018	-0.027	-0.11	NA	NA	-0.402	99	0	NA	DZIP3
novel_mir_405	XM_012189877.2	8mer-1a	50	57	0.003	-0.008	-0.102	NA	NA	-0.354	99	0	NA	TK2
novel_mir_405	XM_015094701.1	8mer-1a	6915	6922	0.003	-0.034	-0.089	NA	NA	-0.367	99	0	NA	ZNF641
novel_mir_405	XM_012144927.1	8mer-1a	102	109	-0.06	-0.029	-0.089	NA	NA	-0.425	99	0	NA	KANSL1L
novel_mir_405	XM_004014233.3	8mer-1a	4495	4502	0.003	-0.008	-0.113	NA	NA	-0.365	99	0	NA	SEPHS1
novel_mir_405	XM_012099358.2	8mer-1a	47	54	-0.018	0.005	-0.102	NA	NA	-0.362	99	0	NA	CLASP2
novel_mir_405	XM_012187272.2	8mer-1a	98	105	0.003	-0.006	-0.09	NA	NA	-0.34	99	0	NA	VAMP4
novel_mir_405	XM_012149068.2	8mer-1a	97	104	-0.018	0.007	-0.09	NA	NA	-0.348	99	0	NA	S100PBP
novel_mir_405	XM_012190259.2	8mer-1a	91	98	-0.018	0.004	-0.091	NA	NA	-0.352	99	0	NA	ZNF529
novel_mir_405	XR_001022951.1	8mer-1a	24	31	0.003	0.001	-0.108	NA	NA	-0.351	99	0	NA	LOC105603685
novel_mir_405	XM_015095158.1	8mer-1a	2078	2085	-0.018	-0.002	-0.108	NA	NA	-0.375	99	0	NA	LOC101102143
novel_mir_405	XM_015101536.1	8mer-1a	15	22	0.003	0.009	-0.11	NA	NA	-0.345	99	0	NA	NUDT6
novel_mir_405	XR_001039762.1	8mer-1a	102	109	-0.018	0.013	-0.089	NA	NA	-0.341	99	0	NA	LOC105614969
novel_mir_405	XM_012096467.1	8mer-1a	2998	3005	0.013	-0.026	-0.099	NA	NA	-0.359	99	0	NA	CEP19
novel_mir_405	XM_012179793.1	8mer-1a	98	105	0.003	-0.013	-0.09	NA	NA	-0.347	99	0	NA	C6H4orf19
novel_mir_405	XM_012183597.2	8mer-1a	7806	7813	-0.018	0.007	-0.082	NA	NA	-0.34	99	0	NA	FER1L6
novel_mir_405	XR_001433829.1	8mer-1a	98	105	-0.018	-0.002	-0.09	NA	NA	-0.357	99	0	NA	LOC106990338
novel_mir_405	XM_012106573.2	8mer-1a	102	109	-0.018	-0.008	-0.089	NA	NA	-0.362	99	0	NA	ARHGEF9
novel_mir_405	XM_012162681.1	8mer-1a	110	117	-0.018	-0.005	-0.086	NA	NA	-0.356	99	0	NA	RALGPS1
novel_mir_405	XR_001041670.2	8mer-1a	2736	2743	0.003	-0.016	-0.092	NA	NA	-0.352	99	0	NA	LOC105615705
novel_mir_405	XR_173344.3	8mer-1a	92	99	-0.018	0.014	-0.091	NA	NA	-0.342	99	0	NA	LOC101118130
novel_mir_405	XR_001023970.1	8mer-1a	67	74	-0.018	0.014	-0.097	NA	NA	-0.348	99	0	NA	LOC105604451
novel_mir_405	XR_001024153.1	8mer-1a	42	49	-0.029	-0.005	-0.104	NA	NA	-0.385	99	0	NA	LOC101119182
novel_mir_405	XM_012123810.2	8mer-1a	33	40	-0.018	0.024	-0.106	NA	NA	-0.347	99	0	NA	KANK1
novel_mir_405	XM_015100547.1	8mer-1a	90	97	-0.018	-0.001	-0.092	NA	NA	-0.358	99	0	NA	LOC106991603
novel_mir_405	XM_015092706.1	8mer-1a	43	50	0.003	0.002	-0.103	NA	NA	-0.345	99	0	NA	KCNJ15
novel_mir_405	XR_001436377.1	8mer-1a	21	28	-0.039	0.048	-0.109	NA	NA	-0.347	99	0	NA	LOC105603752
novel_mir_405	XR_001039518.1	8mer-1a	80	87	-0.018	0.011	-0.094	NA	NA	-0.348	99	0	NA	LOC105608577
novel_mir_405	XM_012106822.2	8mer-1a	4529	4536	-0.018	0.006	-0.111	NA	NA	-0.37	99	0	NA	SLC9A7
novel_mir_405	XM_004006494.3	8mer-1a	64	71	-0.008	-0.012	-0.098	NA	NA	-0.365	99	0	NA	TBC1D30
novel_mir_405	XM_015103598.1	8mer-1a	52	59	0.003	-0.02	-0.101	NA	NA	-0.365	99	0	NA	INO80C
novel_mir_405	XM_015092356.1	8mer-1a	83	90	-0.018	0.015	-0.093	NA	NA	-0.343	99	0	NA	GPR161
novel_mir_405	XR_001030065.2	8mer-1a	86	93	0.003	-0.006	-0.093	NA	NA	-0.343	99	0	NA	LOC105608588
novel_mir_405	XM_012178897.2	8mer-1a	30	37	-0.018	0.008	-0.107	NA	NA	-0.364	99	0	NA	ATP10B
novel_mir_405	XM_012094667.2	8mer-1a	80	87	-0.018	0.004	-0.094	NA	NA	-0.355	99	0	NA	GRAMD1C
novel_mir_405	XR_001043391.1	8mer-1a	118	125	-0.05	0.013	-0.084	NA	NA	-0.368	99	0	NA	LOC105612471
novel_mir_405	XM_004003058.3	8mer-1a	1676	1683	0.024	-0.039	-0.105	NA	NA	-0.367	99	0	NA	KNG1
novel_mir_405	XM_015104839.1	8mer-1a	106	113	-0.018	0	-0.088	NA	NA	-0.353	99	0	NA	LOC105605403
novel_mir_405	XR_001032992.1	8mer-1a	17	24	0.003	0.01	-0.11	NA	NA	-0.344	99	0	NA	LOC105610416
novel_mir_405	XM_015094558.1	8mer-1a	50	57	0.003	-0.013	-0.102	NA	NA	-0.359	99	0	NA	LOC101105993
novel_mir_405	XM_004022563.3	8mer-1a	144	151	-0.018	-0.048	-0.078	NA	NA	-0.391	99	0	NA	LOC101115436
novel_mir_73	XM_004018270.3	8mer-1a	165	172	0.003	-0.061	-0.073	NA	NA	-0.378	99	0	NA	IRAK2
novel_mir_73	XM_004018258.3	8mer-1a	3488	3495	-0.008	-0.024	-0.049	NA	NA	-0.328	99	0	NA	TCAIM
novel_mir_73	XM_012099070.1	8mer-1a	1006	1013	-0.018	0.027	-0.075	NA	NA	-0.313	99	0	NA	CINP
novel_mir_73	XM_012182095.2	8mer-1a	4338	4345	-0.018	0.016	-0.073	NA	NA	-0.322	99	0	NA	TTLL5
novel_mir_73	XR_001434849.1	8mer-1a	362	369	-0.05	0.015	-0.023	NA	NA	-0.305	99	0	NA	LOC105615521
novel_mir_73	XM_004016074.3	8mer-1a	1402	1409	-0.029	0.02	-0.067	NA	NA	-0.323	99	0	NA	IFT46
novel_mir_73	XM_004015963.3	8mer-1a	2003	2010	0.024	-0.068	-0.069	NA	NA	-0.36	99	0	NA	LOC101117272
novel_mir_73	XM_015094133.1	8mer-1a	275	282	-0.029	-0.073	-0.045	NA	NA	-0.394	99	0	NA	FNBP1
novel_mir_73	XM_004015491.3	8mer-1a	1350	1357	-0.039	-0.015	-0.047	NA	NA	-0.348	99	0	NA	C14H16orf46
novel_mir_73	XM_015094252.1	8mer-1a	3389	3396	-0.008	0.004	-0.087	NA	NA	-0.338	99	0	NA	DNMT3A
novel_mir_73	XM_015094420.1	8mer-1a	3776	3783	0.013	-0.051	-0.053	NA	NA	-0.338	99	0	NA	MAP4K3
novel_mir_73	XM_015094442.1	8mer-1a	6221	6228	0.024	-0.039	-0.063	NA	NA	-0.325	99	0	NA	LTBP1
novel_mir_73	XM_004014934.3	8mer-1a	3706	3713	-0.029	-0.059	-0.089	NA	NA	-0.424	99	0	NA	CDH13
novel_mir_73	XM_012108011.2	8mer-1a	1186	1193	-0.029	-0.048	-0.012	NA	NA	-0.336	99	0	NA	LOC105605857
novel_mir_73	XM_015094773.1	8mer-1a	242	249	-0.029	-0.016	-0.053	NA	NA	-0.345	99	0	NA	SLC16A7
novel_mir_73	XM_015094888.1	8mer-1a	1672	1679	-0.008	-0.004	-0.106	NA	NA	-0.365	99	0	NA	SSPN
novel_mir_73	XM_004013750.3	8mer-1a	2213	2220	0.003	-0.022	-0.052	NA	NA	-0.318	99	0	NA	TNFRSF9
novel_mir_73	XM_015095108.1	8mer-1a	2333	2340	-0.018	0.007	-0.1	NA	NA	-0.358	99	0	NA	TMED4
novel_mir_73	XM_012142023.1	8mer-1a	5932	5939	-0.018	-0.03	-0.091	NA	NA	-0.386	99	0	NA	SGO2
novel_mir_73	XM_004013020.3	8mer-1a	1519	1526	-0.008	-0.073	0.001	NA	NA	-0.327	99	0	NA	CCDC47
novel_mir_73	XM_015095482.1	8mer-1a	317	324	-0.008	-0.048	-0.034	NA	NA	-0.337	99	0	NA	ZNF879
novel_mir_73	XM_012097688.2	8mer-1a	3950	3957	0.003	-0.041	-0.085	NA	NA	-0.37	99	0	NA	CCDC92
novel_mir_73	XM_015095751.1	8mer-1a	321	328	-0.039	-0.004	-0.033	NA	NA	-0.323	99	0	NA	KLHL26
novel_mir_73	XM_012106466.2	8mer-1a	211	218	0.024	-0.026	-0.061	NA	NA	-0.31	99	0	NA	DMD
novel_mir_73	XM_012184404.2	8mer-1a	5576	5583	-0.029	-0.024	-0.034	NA	NA	-0.334	99	0	NA	ZC3H13
novel_mir_73	XM_012184450.1	8mer-1a	4148	4155	0.003	-0.069	0.004	NA	NA	-0.309	99	0	NA	CYSLTR2
novel_mir_73	XM_012108227.1	8mer-1a	1299	1306	-0.029	-0.018	-0.111	NA	NA	-0.405	99	0	NA	LOC105606000
novel_mir_73	XM_015096373.1	8mer-1a	12447	12454	0.013	-0.022	-0.065	NA	NA	-0.321	99	0	NA	AP1AR
novel_mir_73	XM_015096560.1	8mer-1a	1109	1116	0.003	-0.026	-0.069	NA	NA	-0.339	99	0	NA	MTHFD2L
novel_mir_73	XM_015096604.1	8mer-1a	1246	1253	-0.018	-0.052	-0.055	NA	NA	-0.372	99	0	NA	COQ2
novel_mir_73	XM_015096634.1	8mer-1a	38	45	0.013	-0.009	-0.105	NA	NA	-0.348	99	0	NA	CLNK
novel_mir_73	XM_004009641.3	8mer-1a	315	322	-0.018	-0.02	-0.035	NA	NA	-0.32	99	0	NA	GIMD1
novel_mir_73	XM_012184878.2	8mer-1a	66	73	-0.008	0.031	-0.098	NA	NA	-0.322	99	0	NA	STK24
novel_mir_73	XM_004006810.2	8mer-1a	128	135	-0.018	-0.054	-0.082	NA	NA	-0.401	99	0	NA	RERGL
novel_mir_73	XM_015097806.1	8mer-1a	433	440	0.003	-0.053	-0.005	NA	NA	-0.302	99	0	NA	NCOA2
novel_mir_73	XM_012186570.2	8mer-1a	5140	5147	-0.029	0.032	-0.075	NA	NA	-0.319	99	0	NA	CD300E
novel_mir_73	XM_015097911.1	8mer-1a	1835	1842	-0.018	-0.007	-0.087	NA	NA	-0.359	99	0	NA	LAPTM4B
novel_mir_73	XM_004005779.2	8mer-1a	937	944	-0.039	0.031	-0.069	NA	NA	-0.324	99	0	NA	RBKS
novel_mir_73	XM_012186978.2	8mer-1a	47	54	-0.008	0.007	-0.102	NA	NA	-0.35	99	0	NA	C4BPA
novel_mir_73	XM_012178699.2	8mer-1a	15	22	0.003	0.021	-0.11	NA	NA	-0.333	99	0	NA	PPP2R2B
novel_mir_73	XM_004004406.3	8mer-1a	110	117	-0.029	0.017	-0.086	NA	NA	-0.345	99	0	NA	LOC101105883
novel_mir_73	XM_004004242.3	8mer-1a	1804	1811	-0.008	0.018	-0.099	NA	NA	-0.336	99	0	NA	TRMT10B
novel_mir_73	XM_012124559.2	8mer-1a	178	185	0.003	-0.01	-0.069	NA	NA	-0.323	99	0	NA	JAK2
novel_mir_73	XM_012187656.1	8mer-1a	112	119	0.024	-0.04	-0.086	NA	NA	-0.349	99	0	NA	LOC101122123
novel_mir_73	XM_012095779.2	8mer-1a	69	76	-0.018	0	-0.097	NA	NA	-0.362	99	0	NA	AMPD3
novel_mir_73	XM_012187667.2	8mer-1a	1666	1673	0.003	-0.046	-0.097	NA	NA	-0.387	99	0	NA	LOC101102078
novel_mir_73	XR_001435592.1	8mer-1a	2644	2651	-0.018	-0.027	-0.101	NA	NA	-0.393	99	0	NA	LOC101109384
novel_mir_73	XM_012101287.2	8mer-1a	1690	1697	0.003	-0.101	-0.071	NA	NA	-0.416	99	0	NA	ADTRP
novel_mir_73	XM_004003271.3	8mer-1a	2712	2719	-0.008	-0.047	-0.036	NA	NA	-0.338	99	0	NA	CPA3
novel_mir_73	XM_004003212.3	8mer-1a	769	776	-0.008	-0.056	-0.036	NA	NA	-0.347	99	0	NA	RARRES1
novel_mir_73	XM_004003179.3	8mer-1a	413	420	-0.008	-0.076	-0.01	NA	NA	-0.341	99	0	NA	MYNN
novel_mir_73	XM_012179419.2	8mer-1a	114	121	-0.029	0.016	-0.085	NA	NA	-0.345	99	0	NA	SEC24D
novel_mir_73	XM_012134911.2	8mer-1a	90	97	-0.008	0.031	-0.092	NA	NA	-0.316	99	0	NA	STK39
novel_mir_73	XM_012094858.2	8mer-1a	2108	2115	0.003	-0.005	-0.089	NA	NA	-0.338	99	0	NA	LOC101107463
novel_mir_73	XM_012118981.2	8mer-1a	117	124	-0.008	0.007	-0.085	NA	NA	-0.333	99	0	NA	DOCK5
novel_mir_73	NM_001161879.1	8mer-1a	1093	1100	0.013	-0.016	-0.074	NA	NA	-0.324	99	0	NA	MAP2K7
novel_mir_73	XM_015101522.1	8mer-1a	410	417	0.003	-0.049	-0.011	NA	NA	-0.304	99	0	NA	PLK4
novel_mir_73	XM_004022176.3	8mer-1a	224	231	0.003	-0.027	-0.058	NA	NA	-0.329	99	0	NA	LOC101106743
novel_mir_73	XM_012190225.2	8mer-1a	266	273	-0.029	0.009	-0.047	NA	NA	-0.314	99	0	NA	ZNF146
novel_mir_73	XM_015101973.1	8mer-1a	8346	8353	0.003	-0.008	-0.06	NA	NA	-0.312	99	0	NA	PSTPIP1
novel_mir_73	XM_015102013.1	8mer-1a	3155	3162	0.013	-0.07	-0.089	NA	NA	-0.393	99	0	NA	CTAGE5
novel_mir_73	XM_015102349.1	8mer-1a	5674	5681	-0.039	0.052	-0.079	NA	NA	-0.313	99	0	NA	PXK
novel_mir_73	XM_015102642.1	8mer-1a	6116	6123	-0.029	-0.105	0.003	NA	NA	-0.378	99	0	NA	FAM83B
novel_mir_73	XM_015102758.1	8mer-1a	10438	10445	0.003	-0.077	-0.075	NA	NA	-0.396	99	0	NA	PKHD1
novel_mir_73	XM_012100181.2	8mer-1a	86	93	-0.008	0.008	-0.093	NA	NA	-0.34	99	0	NA	CCRL2
novel_mir_73	XM_015102951.1	8mer-1a	2817	2824	-0.008	0.006	-0.055	NA	NA	-0.304	99	0	NA	VWCE
novel_mir_73	XM_004020602.3	8mer-1a	352	359	0.024	-0.069	-0.025	NA	NA	-0.317	99	0	NA	CDH19
novel_mir_73	XM_004020324.3	8mer-1a	309	316	-0.039	-0.018	-0.036	NA	NA	-0.34	99	0	NA	SUFU
novel_mir_73	XM_012175407.2	8mer-1a	904	911	0.003	-0.039	-0.083	NA	NA	-0.366	99	0	NA	CLEC7A
novel_mir_73	XM_004020088.3	8mer-1a	1263	1270	-0.008	0.055	-0.103	NA	NA	-0.303	99	0	NA	AVPI1
novel_mir_73	XM_004019663.3	8mer-1a	1581	1588	-0.008	-0.021	-0.074	NA	NA	-0.35	99	0	NA	LOC101105958
novel_mir_73	XM_015103817.1	8mer-1a	48	55	0.013	0.01	-0.102	NA	NA	-0.326	99	0	NA	ZNF12
novel_mir_73	XM_012181166.1	8mer-1a	72	79	0.013	-0.1	-0.096	NA	NA	-0.43	99	0	NA	MEIS2
novel_mir_73	XM_015104287.1	8mer-1a	3080	3087	0.013	-0.047	-0.108	NA	NA	-0.389	99	0	NA	B3GALNT2
novel_mir_73	XM_015104525.1	8mer-1a	2205	2212	0.003	-0.017	-0.101	NA	NA	-0.362	99	0	NA	CLDN23
novel_mir_73	XM_004018514.3	8mer-1a	31	38	-0.008	-0.003	-0.106	NA	NA	-0.364	99	0	NA	LOC101117971
cgr-miR-139-3p	XM_004003369.3	8mer-1a	2006	2013	0.003	0.032	-0.042	-0.016	-0.097	-0.367	99	0	NA	NDUFV3
cgr-miR-139-3p	XM_015098934.1	8mer-1a	130	137	0.024	0.048	-0.081	-0.016	-0.097	-0.369	99	0	NA	SRSF2
cgr-miR-139-3p	XM_012177154.2	8mer-1a	4035	4042	0.013	0.04	-0.064	-0.016	-0.097	-0.371	99	0	NA	EXOC4
cgr-miR-139-3p	XM_004021938.3	8mer-1a	1969	1976	0.024	-0.086	-0.1	-0.016	-0.097	-0.522	99	0	NA	SYAP1
cgr-miR-139-3p	XR_001042986.2	8mer-1a	77	84	0.013	-0.007	-0.095	-0.016	-0.097	-0.449	99	0	NA	SLAMF6
cgr-miR-139-3p	XM_004008675.3	8mer-1a	147	154	-0.008	0.04	-0.077	-0.016	-0.097	-0.405	99	0	NA	CEP120
cgr-miR-139-3p	XM_004023408.3	8mer-1a	1342	1349	-0.05	0.086	-0.081	-0.016	-0.097	-0.405	99	0	NA	RPP25
cgr-miR-139-3p	XM_015095551.1	8mer-1a	3735	3742	0.013	0.006	-0.061	-0.016	-0.097	-0.402	99	0	NA	LOC106991158
cgr-miR-139-3p	XM_012186021.2	8mer-1a	3301	3308	-0.029	-0.014	-0.113	-0.016	-0.097	-0.516	99	0	NA	PLXDC1
cgr-miR-139-3p	XM_015092472.1	8mer-1a	205	212	-0.008	0.037	-0.062	-0.016	-0.097	-0.393	99	0	NA	ADCY5
cgr-miR-139-3p	XM_004008443.3	8mer-1a	93	100	0.013	-0.012	-0.091	-0.016	-0.097	-0.45	99	0	NA	TMEM38A
cgr-miR-139-3p	XM_015095743.1	8mer-1a	353	360	-0.008	-0.03	-0.025	-0.016	-0.097	-0.423	99	0	NA	SUGP1
cgr-miR-139-3p	XR_001435503.1	8mer-1a	225	232	0.003	-0.009	-0.057	-0.016	-0.097	-0.423	99	0	NA	LOC106991520
cgr-miR-139-3p	XM_012096070.1	8mer-1a	3728	3735	-0.018	0.005	-0.054	-0.016	-0.097	-0.427	99	0	NA	MAP6
cgr-miR-139-3p	XM_012096274.2	8mer-1a	1881	1888	0.024	-0.034	-0.004	-0.016	-0.097	-0.374	99	0	NA	RAB5A
cgr-miR-139-3p	XM_012096367.2	8mer-1a	1592	1599	0.003	0.036	-0.036	-0.016	-0.097	-0.357	99	0	NA	NR1H3
cgr-miR-139-3p	XM_012096444.2	8mer-1a	611	618	-0.018	0.042	-0.021	-0.016	-0.097	-0.357	99	0	NA	LOC101105022
cgr-miR-139-3p	XM_012096452.2	8mer-1a	325	332	-0.008	0.018	-0.032	-0.016	-0.097	-0.382	99	0	NA	CLP1
cgr-miR-139-3p	XM_012096622.1	8mer-1a	63	70	-0.018	0.063	-0.098	-0.016	-0.097	-0.413	99	0	NA	LOC105602425
cgr-miR-139-3p	XM_004008021.3	8mer-1a	782	789	0.013	-0.004	-0.075	-0.016	-0.097	-0.426	99	0	NA	TAS2R16
cgr-miR-139-3p	NM_001009781.1	8mer-1a	162	169	-0.018	0.01	-0.073	-0.016	-0.097	-0.441	99	0	NA	CFTR
cgr-miR-139-3p	XM_004015090.3	8mer-1a	155	162	0.003	0.013	-0.075	-0.016	-0.097	-0.419	99	0	NA	SLC7A6OS
cgr-miR-139-3p	NM_001009790.1	8mer-1a	549	556	-0.008	-0.056	0.024	-0.016	-0.097	-0.4	99	0	NA	ABCB1
cgr-miR-139-3p	XR_001435654.1	8mer-1a	511	518	-0.008	-0.005	-0.07	-0.016	-0.097	-0.443	99	0	NA	LOC105616832
cgr-miR-139-3p	XM_004015372.2	8mer-1a	338	345	-0.008	-0.003	-0.03	-0.016	-0.097	-0.401	99	0	NA	RPS11
cgr-miR-139-3p	XM_004012510.3	8mer-1a	1800	1807	0.003	0.085	-0.106	-0.016	-0.097	-0.378	99	0	NA	ERAL1
cgr-miR-139-3p	XM_012099071.2	8mer-1a	373	380	-0.008	0.007	-0.02	-0.016	-0.097	-0.381	99	0	NA	CINP
cgr-miR-139-3p	XM_012099120.2	8mer-1a	120	127	0.013	0.042	-0.084	-0.016	-0.097	-0.389	99	0	NA	LOC101119588
cgr-miR-139-3p	XR_001023074.2	8mer-1a	191	198	0.003	-0.001	-0.066	-0.016	-0.097	-0.424	99	0	NA	LOC105603775
cgr-miR-139-3p	XR_001021647.1	8mer-1a	2869	2876	-0.081	0.011	-0.04	-0.016	-0.097	-0.47	99	0	NA	LOC105602857
cgr-miR-139-3p	XM_012183375.1	8mer-1a	353	360	-0.029	0.032	-0.025	-0.016	-0.097	-0.382	99	0	NA	YWHAZ
cgr-miR-139-3p	XM_012100921.2	8mer-1a	2207	2214	-0.008	0	0.012	-0.016	-0.097	-0.356	99	0	NA	C2
cgr-miR-139-3p	XM_012101580.2	8mer-1a	76	83	0.003	0.091	-0.095	-0.016	-0.097	-0.361	99	0	NA	SLC36A4
cgr-miR-139-3p	XM_012102126.1	8mer-1a	157	164	-0.018	0.074	-0.075	-0.016	-0.097	-0.379	99	0	NA	CDC42EP2
cgr-miR-139-3p	XM_012102234.1	8mer-1a	357	364	-0.039	0.098	-0.08	-0.016	-0.097	-0.381	99	0	NA	TSPAN32
cgr-miR-139-3p	XM_015104958.1	8mer-1a	141	148	-0.018	0.1	-0.079	-0.016	-0.097	-0.357	99	0	NA	TMLHE
cgr-miR-139-3p	NM_001009468.1	8mer-1a	30	37	0.003	0.043	-0.107	-0.016	-0.097	-0.421	99	0	NA	ATP5G2
cgr-miR-139-3p	NM_001082596.1	8mer-1a	40	47	0.013	0.007	-0.104	-0.016	-0.097	-0.444	99	0	NA	TAC1
cgr-miR-139-3p	XM_015104783.1	8mer-1a	1093	1100	0.024	0.076	-0.097	-0.016	-0.097	-0.357	99	0	NA	PNPLA4
cgr-miR-139-3p	XM_004006220.2	8mer-1a	55	62	-0.039	0.08	-0.1	-0.016	-0.097	-0.419	99	0	NA	LIN7A
cgr-miR-139-3p	XM_015095064.1	8mer-1a	49	56	-0.008	0.053	-0.102	-0.016	-0.097	-0.417	99	0	NA	FBLN1
cgr-miR-139-3p	XM_012181919.2	8mer-1a	403	410	-0.008	-0.028	-0.012	-0.016	-0.097	-0.408	99	0	NA	S100A16
cgr-miR-139-3p	XM_015097152.1	8mer-1a	1883	1890	-0.018	0.031	-0.032	-0.016	-0.097	-0.379	99	0	NA	TTC9
cgr-miR-139-3p	XR_001436725.1	8mer-1a	48	55	-0.018	0.113	-0.102	-0.016	-0.097	-0.367	99	0	NA	LOC105604969
cgr-miR-139-3p	XM_012108191.2	8mer-1a	1192	1199	-0.018	0.08	-0.069	-0.016	-0.097	-0.367	99	0	NA	LOC101118597
cgr-miR-139-3p	XM_015092011.1	8mer-1a	1598	1605	-0.018	0.07	-0.068	-0.016	-0.097	-0.376	99	0	NA	LOC101104943
cgr-miR-139-3p	XM_004005097.3	8mer-1a	2877	2884	-0.008	0.045	-0.093	-0.016	-0.097	-0.416	99	0	NA	CNKSR1
cgr-miR-139-3p	XM_015102639.1	8mer-1a	16	23	0.003	0.107	-0.11	-0.016	-0.097	-0.36	99	0	NA	LOC106991801
cgr-miR-139-3p	XM_012131752.1	8mer-1a	44	51	0.003	0.029	-0.103	-0.016	-0.097	-0.431	99	0	NA	NUP35
cgr-miR-139-3p	XM_015095229.1	8mer-1a	660	667	-0.029	-0.043	0.052	-0.016	-0.097	-0.38	99	0	NA	LOC101121256
cgr-miR-139-3p	XM_015093852.1	8mer-1a	8938	8945	0.013	0.072	-0.09	-0.016	-0.097	-0.365	99	0	NA	SPTAN1
cgr-miR-139-3p	XM_012135823.2	8mer-1a	213	220	0.013	0.043	-0.06	-0.016	-0.097	-0.364	99	0	NA	PSMD14
cgr-miR-139-3p	XM_015101829.1	8mer-1a	607	614	0.013	0.046	-0.069	-0.016	-0.097	-0.37	99	0	NA	CKB
cgr-miR-139-3p	XM_012187270.2	8mer-1a	4339	4346	0.024	-0.023	-0.089	-0.016	-0.097	-0.448	99	0	NA	FMO4
cgr-miR-139-3p	XM_012137999.1	8mer-1a	140	147	-0.008	0.084	-0.079	-0.016	-0.097	-0.363	99	0	NA	EPC2
cgr-miR-139-3p	XM_012179695.2	8mer-1a	4405	4412	0.003	-0.028	0.003	-0.016	-0.097	-0.382	99	0	NA	PKD2
cgr-miR-139-3p	XM_015101364.1	8mer-1a	3092	3099	0.003	-0.051	0.024	-0.016	-0.097	-0.384	99	0	NA	TMEM154
cgr-miR-139-3p	XM_015101233.1	8mer-1a	186	193	-0.018	-0.02	-0.067	-0.016	-0.097	-0.465	99	0	NA	FBXW11
cgr-miR-139-3p	XM_004019694.3	8mer-1a	213	220	-0.018	0.079	-0.06	-0.016	-0.097	-0.359	99	0	NA	MRPL11
cgr-miR-139-3p	XM_012159299.2	8mer-1a	1673	1680	0.003	0.04	-0.073	-0.016	-0.097	-0.39	99	0	NA	LOC101121563
cgr-miR-139-3p	XM_012187144.1	8mer-1a	158	165	0.003	0.002	-0.074	-0.016	-0.097	-0.429	99	0	NA	EPHX1
cgr-miR-139-3p	XM_015100649.1	8mer-1a	261	268	-0.008	0.046	-0.048	-0.016	-0.097	-0.37	99	0	NA	SLC17A7
cgr-miR-139-3p	XM_004013613.3	8mer-1a	2415	2422	-0.039	0.018	-0.015	-0.016	-0.097	-0.396	99	0	NA	AIDA
cgr-miR-139-3p	XM_012168865.2	8mer-1a	137	144	-0.05	0.081	-0.08	-0.016	-0.097	-0.409	99	0	NA	DNAJC6
cgr-miR-139-3p	XM_015098301.1	8mer-1a	437	444	-0.039	0.065	-0.022	-0.016	-0.097	-0.356	99	0	NA	LOC106991396
cgr-miR-139-3p	XM_015100420.1	8mer-1a	145	152	-0.018	0.005	-0.078	-0.016	-0.097	-0.451	99	0	NA	LOC101113264
[truncated: 2,590 more rows]
