# Supplementary material for: Identification and characterization of microRNAs in the intestinal tissues of sheep (Ovis aries)
Source: PLoS One. 2018 Feb 28;13(2):e0193371. doi: 10.1371/journal.pone.0193371 (PMC5831392; doi:10.1371/journal.pone.0193371)
Supplement: S9 Table — (XLSX) [file pone.0193371.s012.xlsx]

## Sheet: duodunem vs cecum
Category	Term	Count	PValue	Genes	Fold Enrichment	Bonferroni	Benjamini	FDR
GOTERM_BP_DIRECT	GO:0000122~negative regulation of transcription from RNA polymerase II promoter	67	1.41575e-07	MEF2C, THRB, WFS1, FGF9, ZNF296, NR6A1, MITF, PPARG, CNOT2, FASLG, WWC2, ZEB2, CTNNB1, SAP30, PCGF2, HOXC8, GATA6, PRMT6, YEATS2, SUPT5H, KDM5A, RBM10, NR2F1, ATF7IP, SATB2, DAB2IP, PKIG, MBD2, PROX1, NRIP1, SMO, NCOA2, TIMELESS, C1QBP, IGBP1, DLL4, ZFPM2, SEMA4D, SUDS3, MED1, FGFR1, TFCP2L1, ZNF366, SOX6, SUFU, CHD8, OTUD7B, BCOR, TCF4, TCF25, NR1H3, MDFI, DNMT3A, RFX5, HCLS1, NR4A2, SNW1, PPP1R…	1.9316	0.000461994	0.000461994	0.000257324
GOTERM_BP_DIRECT	GO:0045944~positive regulation of transcription from RNA polymerase II promoter	82	2.35418e-06	MEF2C, MEF2B, NAMPT, RNASEL, THRB, COPS5, TBK1, PPARG, CCNT1, E2F8, RHOQ, CASK, FGF10, CTNNB1, SIN3A, GATA5, GATA6, MKL2, YAP1, SUPT5H, SERTAD1, SATB2, DAB2IP, MYO6, LDB2, CD40, LPIN2, PPARGC1A, PROX1, NRIP1, ACVR2A, NCK2, SMO, ADRB2, NCOA2, NCOA3, IGBP1, MED17, ASH1L, KPNA6, ZFPM2, FHOD1, MED1, MAVS, CNBP, CRLF3, MYDGF, UBE3A, PML, NUFIP1, FHL5, SOX6, NR2C2, LIF, ADIRF, CHD8, PKD2, KDM3A, ARNTL2…	1.67874	0.0076546	0.00383465	0.00427883
GOTERM_CC_DIRECT	GO:0005737~cytoplasm	323	3.56186e-23	MEF2C, RAB3GAP2, ADCY2, DZIP3, STAT5B, SNCA, CCT2, GPCPD1, CDCA7, MAP3K4, SIN3A, DNAJB11, AAGAB, PHTF1, GLE1, ZNF641, YARS, RRP7A, COLEC10, RAD9A, TXNDC9, PROX1, FARP2, NAPEPLD, HUWE1, KRT17, ZWINT, TUBA4A, BIN3, PELO, LRCH3, BIN2, SUDS3, SH3GL1, ADSS, CDV3, TFCP2L1, ALDOB, AHCTF1, GSTCD, PXK, LIF, THTPA, DNMT3L, AHNAK2, FBXO3, ARNTL2, LOC101110160, PRPF40A, DNMT3A, KLF12, TRPC6, NPL, CHI3L1, SMA…	1.66083	2.03026e-20	2.03026e-20	5.22366e-20
GOTERM_CC_DIRECT	GO:0005654~nucleoplasm	198	3.87357e-14	ZNF638, CUL2, CDCA7, CLK3, AAGAB, DHX33, NUP35, LUC7L3, ZNF641, LYRM1, STRN3, RAD9A, PARP10, RPTOR, UHRF2, HUWE1, SGO2, RFC1, CAMK4, FBXL4, GRAP2, TICRR, HOXB13, CCDC91, HNRNPA3, VRK1, FBXO3, LOC101110160, PRPF40A, DHX8, DNMT3A, DHX9, KLF12, CDC27, HNRNPA1, ABCG1, FAM131B, UPF3A, NR1I3, SYNE1, RNF7, RGS3, TRPS1, SRSF9, BTBD10, CLEC7A, ELF2, COPS5, U2SURP, ZNF12, MLH1, ATP10D, TRMT10C, BAG6, ATF7I…	1.6811	2.20857e-11	1.10428e-11	5.68212e-11
GOTERM_CC_DIRECT	GO:0070062~extracellular exosome	288	2.16e-12	CADM4, RARRES1, IL6ST, CROCC, EDIL3, C1QC, BBOX1, CTNNB1, ATP2B1, CD47, APOB, VPS13C, APOD, CD44, VPS13D, SBSN, RPL26L1, DYNC2H1, PLA1A, RAPGEF3, LOC101117755, DAB2IP, BSG, SERPING1, CD40, NAPEPLD, HUWE1, CAMK4, RFC1, MELTF, KRT17, F3, ST14, PRKRIP1, TUBA4A, RPS11, LAMC1, VSIG4, ADAMTS3, ADSS, ENPP3, ALDOB, GSTCD, AHCTF1, ARF6, NAGK, DAAM2, SEMA5A, EFR3A, HPCAL1, S100A16, FBXO2, CD300E, CHI3L1, S…	1.45781	1.23123e-09	4.10409e-10	3.16783e-09
GOTERM_CC_DIRECT	GO:0005739~mitochondrion	129	1.47334e-09	TUSC2, MRPS35, STAR, SNCA, TRMT2B, PRELID3A, MRPS30, BBOX1, MTHFD1L, STARD3, CRY2, TCAIM, TRAK1, TFB2M, MRPL38, MRPL39, MRPL34, RMND1, NMNAT3, ALDH6A1, BSG, LYRM1, MRPL50, STAP1, SPTLC2, BRAF, NUDT13, LOC105602333, RAI14, BCL2L13, BCL2L11, MRM3, EARS2, LOC101121538, MRPS18B, SLC25A34, DHX29, PI4K2A, FDX1L, MAPK9, SLC25A39, GPN1, CCDC90B, PUS1, PDSS2, QRSL1, GFM2, BLOC1S2, TDRKH, BCOR, SUGCT, DCAK…	1.69281	8.39801e-07	2.0995e-07	2.16073e-06
GOTERM_CC_DIRECT	GO:0005730~nucleolus	90	4.97976e-09	RPP38, RPL18, SPIN1, SEPT2, CASK, WDR74, CUL2, GATA3, EED, CDK12, PHTF1, DHX33, IMP4, CCDC106, ZCCHC7, NFX1, SRPK2, RRP1, FOXJ2, STK24, NOL8, TTF1, EXOSC3, CCDC137, TACC2, NRIP1, CARF, ACADVL, RCL1, XPC, TIMELESS, CAMK4, FANCD2, PRKRIP1, ZZZ3, DNTTIP2, RPS11, CTSB, C1D, MED1, MEAF6, RBM34, CDV3, POLR2I, HUS1, PML, NUFIP1, ZNF655, BMS1, TTC3, VRK1, SCAF11, CHD2, PEX14, LEO1, SLC30A5, ZNF750, THAP2…	1.87403	2.83846e-06	5.67692e-07	7.30309e-06
GOTERM_CC_DIRECT	GO:0016020~membrane	123	2.56518e-08	RPL18, MMS19, DYNC1LI2, CNOT9, CHERP, PDGFB, DNAJB14, CNOT2, PKMYT1, CLK3, DNAJC7, EBI3, ORC2, EFTUD2, PSD4, SPA17, CCDC134, AQR, F5, HUWE1, MED17, UBL4A, CLIP1, KDSR, RPS11, EIF2AK2, MVP, MYL6, GCNT4, IL1R1, TFCP2L1, BBS9, MAP4K1, LOC101108897, RIC1, EIF3D, HNRNPM, PLCH1, PRKRA, TCTN1, DNAJA4, PRPF40A, DHX9, CUBN, CAMLG, HPCAL1, CKAP5, RFNG, HNRNPA1, DOCK4, PLEKHA5, DCP1B, DCP1A, TSC2, GRK6, DDX…	1.63969	1.46214e-05	2.43691e-06	3.76197e-05
GOTERM_CC_DIRECT	GO:0005829~cytosol	109	1.78342e-07	DLC1, AP1G1, AIF1, SNCA, CASK, FGF13, CTNNB1, BTK, HOOK3, DMPK, EIF4EBP1, VPS13C, PACSIN2, PIK3C3, BTBD3, IL1B, RAPGEF4, FNDC3A, NCF1, VTI1A, MAD2L1, MAPK9, LRRK2, ANKFY1, PPP5C, CNBP, AFTPH, STX8, SNX5, SNX1, RIC1, PLCH1, DNAJA4, DNAJA2, ARHGDIB, MOCS3, S100A16, OSBPL6, AGBL5, FBXO2, ARFIP1, NFKBIL1, DOCK4, CIDEC, NR1I3, PLEKHA5, AKTIP, RGS2, ARF4, PLA2G4F, DNAJB1, CRYZL1, DENND5A, AP1AR, MYO7A,…	1.63957	0.00010165	1.4522e-05	0.000261548
GOTERM_CC_DIRECT	GO:0005622~intracellular	99	2.61508e-06	ZNF19, ZNF583, PDGFB, NDST1, FGF9, ADCY5, RGL3, CLNK, ITSN1, LATS1, ZNF829, LOC101106743, MAP3K7, ZNF181, ANK2, STAC, ANK3, MOB3A, RALB, LOC101109384, ANO5, STK39, RAB6B, ITPK1, SIK2, MAP2K7, IRAK2, ARHGEF3, ZNF93, ZNF45, PLD1, BRAF, RABL6, STX2, ARHGEF6, LOC101119415, G3BP1, RPH3AL, TIFA, ZNF189, ZNF3, ZNF2, MAP4K3, RND2, ARHGAP31, TRIM38, LOC101122457, TRIM35, PITPNM3, SH2D3A, RAB5A, LOC1011069…	1.59382	0.00148948	0.000186307	0.00383508
GOTERM_MF_DIRECT	GO:0005524~ATP binding	209	4.68656e-17	LOC105611847, CCT2, PRKG2, PRKG1, BTK, ATP2B1, MAP3K7, TPK1, MAP3K4, CLK3, PIK3C3, DYNC2H1, DHX33, TLK1, EIF2B2, MAP2K7, ROS1, YARS, BRAF, HKDC1, NAV3, SCYL3, ATP2C2, DHX29, RFC1, CAMK4, NEK8, NEK9, MAPK9, EIF2AK2, NEK4, DNAH11, LOC101115345, NEK3, PFKFB2, PXK, TK2, QRSL1, HSPA1L, VRK1, VRK3, DHX57, DCAKD, DHX8, DHX9, MOCS3, MAP2K4, ATP11A, ABCG1, LOC101111607, ABCG2, NUBPL, CKMT1A, ATP13A1, ATP2…	1.73059	3.28528e-14	3.28528e-14	7.06898e-14
GOTERM_MF_DIRECT	GO:0003676~nucleic acid binding	98	3.97617e-10	RBPMS2, ZNF583, TBK1, LOC101108538, ZNF829, ZNF181, LOC101113761, TIA1, LOC101109384, ZNF445, RBM10, ZNF641, ZNF45, ZNF644, ZNF189, ZNF3, ZNF2, LOC101122457, CELF2, GPATCH11, MYNN, ZNF41, ZNF436, ZNF79, LOC101110168, SETD1B, ENPP3, SETD1A, ZNF131, LOC101113786, ZNF420, ZNF624, ZNF529, IKZF2, ZMYM6, MTHFSD, ENDOD1, LOC101111481, SRSF9, HIVEP2, GPATCH3, RNPC3, LOC101120064, KLF2, ZNF19, ZNF536, ERC…	1.89066	2.7873e-07	1.39365e-07	5.99746e-07
GOTERM_MF_DIRECT	GO:0046872~metal ion binding	128	2.80442e-08	ZNF583, ATOX1, ZNF829, ATP2B1, ZNF181, STAC, ZFP90, NT5C2, LOC101109384, ZNF445, RBM10, ZNF641, ZNF45, ZNF644, BRAF, NUDT13, ZNF189, RBKS, TRERF1, ZNF3, ZNF2, PITPNM2, LOC101122457, ATP2C2, PITPNM3, PELO, ANKFY1, MYNN, ZNF436, ZNF41, ADSS, ZNF79, LOC101110168, ENPP3, ZNF131, ACP7, ZC3H8, TRMT44, LOC101113786, MBNL3, ZNF420, MOCS1, DHX57, FGD4, ZC3H13, ZNF624, MOCS3, IKZF2, KLF12, ENDOD1, RIMKLB, …	1.60892	1.96588e-05	6.55297e-06	4.23005e-05
GOTERM_MF_DIRECT	GO:0044822~poly(A) RNA binding	130	1.21878e-07	RALY, MRPS35, CHERP, ZC3HAV1, DZIP3, RBM15B, EIF5B, RP9, ZNF638, MRPS30, GTF2E2, CLK3, RAVER2, TIA1, RBMS2, DHX33, MRPL39, SUPT5H, FNDC3A, FNDC3B, SAMD4A, ALDH6A1, YARS, RRP1, RPUSD2, RRP7A, RPUSD3, EFTUD2, CCDC137, MRM3, AQR, HUWE1, DHX29, HSPB1, MFAP1, DNTTIP2, RPS11, EIF2AK2, CNBP, MRPS15, ASS1, PUS1, DUSP11, ZC3H8, HNRNPA3, EIF3D, HNRNPM, PRKRA, MBNL3, KRI1, DHX57, PRPF40A, DHX8, ZC3H13, DHX9…	1.56311	8.54331e-05	2.1359e-05	0.000183835
GOTERM_MF_DIRECT	GO:0000166~nucleotide binding	53	3.01742e-06	RALY, RBPMS2, ADCY2, CPEB2, APLF, RBM15B, CPEB4, ADCY5, U2SURP, LOC101108538, ZNF638, LOC101111345, PARN, RAVER2, TIA1, RBMS2, GUCY1A3, LOC101109899, PTBP2, MRPL39, NUP35, RBM10, RBFOX2, RRP7A, NOL8, G3BP1, SPEN, PPARGC1A, LOC101104501, CELF2, ENOX1, RBM34, SETD1B, TRA2B, SETD1A, HNRNPA3, HNRNPM, SRRT, A1CF, TNRC6B, LOC101120470, GRSF1, MTHFSD, ELAVL1, RCAN1, HNRNPA1, UPF3A, ATP7A, PPIE, SRSF9, P…	1.94156	0.00211298	0.000422953	0.00455123
GOTERM_MF_DIRECT	GO:0008026~ATP-dependent helicase activity	12	7.40149e-06	DHX8, DHX9, CHD1L, ERCC6L2, DHX29, DHX33, DHX16, LOC101120064, CHD6, CHD4, TTF2, CHD3	4.91203	0.00517502	0.00086437	0.0111634

## Sheet: duodunem vs colon
Category	Term	Count	PValue	Genes	Fold Enrichment	Bonferroni	Benjamini	FDR
GOTERM_BP_DIRECT	GO:0000122~negative regulation of transcription from RNA polymerase II promoter	57	1.23451e-05	MEF2C, THRB, FGF9, WFS1, ZNF296, NR6A1, MITF, PPARG, CNOT2, WWC2, PCGF2, HOXC8, BARX2, GATA6, YEATS2, SUPT5H, KDM5A, RBM10, NR2F1, ATF7IP, TBL1XR1, DAB2IP, PKIG, PROX1, DDIT3, NRIP1, SMO, NCOA2, TIMELESS, C1QBP, DLL4, SUDS3, MED1, FGFR1, TFCP2L1, ZNF366, SOX9, SUFU, CHD8, OTUD7B, TCF4, BCOR, NR1H3, MDFI, DNMT3A, RFX5, HCLS1, PPP1R13L, FNIP1, HDAC5, SALL2, HDAC2, PLK3, SAP130, ZFHX3, RBM15, BMP6	1.80872	0.0370836	0.0370836	0.0222771
GOTERM_BP_DIRECT	GO:0045944~positive regulation of transcription from RNA polymerase II promoter	73	2.02037e-05	MEF2C, MEF2B, NAMPT, RNASEL, THRB, PPARG, E2F8, RHOQ, CASK, SIN3A, GATA6, YAP1, SUPT5H, SERTAD1, PID1, TBL1XR1, DAB2IP, MYO6, EOMES, LDB2, PROX1, PPARGC1B, NRIP1, NCK2, SMO, INHBA, ADRB2, NCOA2, NCOA3, ASH1L, KPNA6, PIAS2, FHOD1, MED1, MAVS, CNBP, CRLF3, UBE3A, CREM, PML, NUFIP1, FHL5, NR2C2, LIF, ADIRF, CHD8, IL23A, ECD, PKD2, ARNTL2, BCAS3, ERCC3, ETV4, NKX2-2, PIK3R1, IKZF2, KLF12, HCLS1, AKAP…	1.64492	0.0599706	0.0304488	0.0364555
GOTERM_CC_DIRECT	GO:0005737~cytoplasm	296	6.04539e-21	MEF2C, RAB3GAP2, ADCY2, DZIP3, STAT5B, SNCA, GPCPD1, INTS9, SIN3A, MAP3K4, DNAJB11, AAGAB, PHTF1, GLE1, SH3GL3, ZNF641, YARS, RRP7A, BYSL, COLEC10, RAD9A, PROX1, FARP2, NAPEPLD, HUWE1, KRT17, CEP350, BIN3, PELO, LRCH3, BIN1, SUDS3, SH3GL1, RAD23B, CDV3, TFCP2L1, ALDOB, GSTCD, TADA1, PXK, LIF, DUSP18, THTPA, ACD, DNMT3L, AHNAK2, FBXO3, ARNTL2, LOC101110160, PRPF40A, DNMT3A, KLF12, SMAD5, NPL, SMAD…	1.65506	3.30683e-18	3.30683e-18	8.81553e-18
GOTERM_CC_DIRECT	GO:0070062~extracellular exosome	266	1.1169e-11	CADM4, RARRES1, CROCC, C1QC, BBOX1, ATP2B1, HMCN1, VPS13C, CD44, VPS13D, SBSN, RAPGEF3, RAB27B, LOC101117755, SH3GL3, DAB2IP, BSG, POLG, LIFR, SERPING1, NAPEPLD, HUWE1, CAMK4, MELTF, KRT17, RFC1, RAB19, ST14, PRKRIP1, RPS11, LAMC1, VSIG4, ADAMTS3, MDH1, ENPP3, ALDOB, GSTCD, ARF6, NAGK, DAAM2, FUZ, SEMA5A, FAM213A, EFR3A, HPCAL1, S100A16, FBXO2, CD300E, SLAMF6, S100A10, SERPINI1, HNRNPA1, GART, LA…	1.46416	6.10948e-09	3.05474e-09	1.6287e-08
GOTERM_CC_DIRECT	GO:0005730~nucleolus	90	6.94433e-11	RPP38, SEPT2, TRMT10A, CASK, MCM10, WDR74, CUL2, GATA3, EED, PHTF1, DHX33, ZPR1, GNL2, IMP4, CCDC106, ZCCHC7, SRPK2, RBBP5, RRP1, PIK3CB, STK24, NOL8, BYSL, TRIM41, EXOSC3, CCDC137, TACC2, NRIP1, CARF, BRWD1, XPC, TIMELESS, CAMK4, FANCD2, PRKRIP1, ZZZ3, DDX31, HAUS7, RPS11, CTSB, C1D, MED1, MEAF6, RBM34, CDV3, APEX2, NEPRO, UTP6, POLR2I, HUS1, PML, NUFIP1, ZNF655, GPRC5B, BMS1, CHD2, SPATA2, PEX1…	2.03787	3.79854e-08	1.26618e-08	1.01264e-07
GOTERM_CC_DIRECT	GO:0005654~nucleoplasm	174	9.25114e-11	ZNF638, ACBD5, CEP70, CUL2, HOXC8, EIF4EBP1, CLK3, TIA1, SLC25A22, AAGAB, PMS2, DHX33, PITPNC1, NUP35, LUC7L3, PID1, ZNF641, ALDH6A1, LYRM1, SMCR8, STRN3, RAI14, RAD9A, PARP10, TATDN1, RPTOR, CARF, HUWE1, MTF1, CEP350, SGO2, CAMK4, RFC1, FBXL4, GRAP2, C14H16ORF46, ZNF436, PPP5C, FGFR2, GPN1, RAD23B, LITAF, TICRR, MAPKAPK3, HOXB13, CCDC91, SOX9, NR2C2, HNRNPA3, PSMB5, DUSP18, ACD, SYAP1, HNRNPF, P…	1.60649	5.06038e-08	1.26509e-08	1.34902e-07
GOTERM_CC_DIRECT	GO:0005829~cytosol	107	8.20712e-09	DLC1, AP1G1, AIF1, SNCA, CASK, FGF13, BTK, HOOK3, EIF4EBP1, VPS13C, PIK3C3, BTBD3, IL1B, RAPGEF4, FNDC3A, BCL2L15, TTC7B, VTI1A, HIF1A, MAPK9, LRRK2, ANKFY1, PPP5C, CNBP, STX8, RBP1, SNX1, RIC1, DNAJA4, DNAJA2, ARHGDIB, S100A16, SMG6, AGBL5, FBXO2, ABHD14B, LARP4B, NFKBIL1, CIDEC, PLEKHA5, RGS2, ARF4, PLA2G4F, CPNE3, RAP1B, DNAJB1, BACH1, DENND5A, AP1AR, PIP5K1B, WWC2, HLCS, PEX7, BAG5, PRMT2, NI…	1.7502	4.48928e-06	8.97858e-07	1.19678e-05
GOTERM_CC_DIRECT	GO:0005622~intracellular	100	2.70432e-08	ZNF583, PDGFB, ADCY5, RGL3, ITSN1, TLR8, LOC101106743, ZNF829, STAC, ANK2, ANK3, ZNF248, ZNF772, LOC101109384, RAPGEF5, STK39, ITPK1, MAP2K7, ZNF45, PLD1, ZNF189, ZNF3, RND2, MAP4K3, TRIM38, LOC101122457, TRIM35, LAT2, PITPNM3, RAB19, ARL8A, ASB2, ASB7, ZNF41, RALGPS1, LOC101110168, MAP4K1, DOCK1, LOC101113786, ITGAV, LOC105610484, EFR3A, RHOBTB1, ZNF420, MDFI, ZNF529, PHACTR4, BMX, GUCY2C, ADGRG…	1.75067	1.47925e-05	2.46544e-06	3.94351e-05
GOTERM_CC_DIRECT	GO:0005739~mitochondrion	114	1.49314e-07	MRPS35, CMC1, STAR, SNCA, TRMT2B, MRPS30, MTHFD1L, BBOX1, STARD3, CRY2, TCAIM, TRAK1, TFB2M, MRPL39, MRPL34, RMND1, MRPL53, NMNAT3, ALDH6A1, BSG, LYRM1, MRPL50, NUDT13, RAI14, BCL2L13, PPARGC1B, BCL2L11, MRM3, LOC101121538, SLC25A34, DHX29, PI4K2A, FDX1L, MAPK9, SLC25A39, MDH1, GPN1, CCDC90B, PUS1, MTIF3, QRSL1, GFM2, BLOC1S2, FAM213A, TDRKH, MRPL55, BCOR, SUGCT, GABARAPL1, PIF1, MCAT, OCIAD1, AB…	1.62676	8.16717e-05	1.16678e-05	0.000217734
GOTERM_CC_DIRECT	GO:0016020~membrane	107	3.68811e-06	DYNC1LI2, CNOT9, CHERP, PDGFB, DNAJB14, PKMYT1, CNOT2, CLK3, LRRC59, EBI3, ORC2, BYSL, SPA17, CCDC134, AQR, F5, HUWE1, CEP350, VEGFA, UBL4A, CLIP1, KDSR, RPS11, EIF2AK2, BIN1, MVP, GCNT4, TFCP2L1, MAP4K1, TTC8, RIC1, EIF3D, HNRNPF, PRKRA, DNAJA4, PRPF40A, DHX9, CAMLG, HPCAL1, CUBN, RFNG, OCIAD1, LARP4B, HNRNPA1, PLEKHA5, DCP1A, TSC2, GRK6, RAP1B, MYH14, TMOD1, MALRD1, FERMT3, MLH1, BAG5, FAM83B, …	1.5511	0.00201536	0.000252143	0.00537795
GOTERM_MF_DIRECT	GO:0003676~nucleic acid binding	93	9.33539e-11	ZNF19, ZNF536, ZNF583, ERCC6L2, NARS, CPEB4, ZNF296, ZBTB39, ZNF827, LOC101108538, ZNF12, LOC101112822, LOC101102614, ZBTB37, ZNF829, EEF1AKMT1, LOC101111345, GPKOW, LOC101113761, TIA1, ZNF772, ZNF248, LOC101109384, LOC101109899, PIWIL3, RBM10, TSEN2, HEMK1, ZNF93, ZNF641, ZNF45, LOC101120528, ZNF354A, ZNF644, METTL4, LOC101119415, G3BP1, ZNF189, DARS2, ZBTB26, ZNF3, ZBTB24, TTF2, PPARGC1B, LOC10…	1.98682	6.03066e-08	6.03066e-08	1.3927e-07
GOTERM_MF_DIRECT	GO:0005524~ATP binding	168	3.21612e-09	RNASEL, STK35, LOC105611847, CASK, PKMYT1, PRKG2, PRKG1, MTHFD1L, BTK, ATP2B1, MAP3K4, CSNK2A1, CLK3, CLP1, PIK3C3, PMS2, DHX33, STK39, MLKL, TLK1, PRKACB, EIF2B2, ITPK1, ROS1, MAP2K7, CIITA, NMNAT3, YARS, MYO6, STK24, RBKS, NAV3, SCYL3, STK4, MARK1, MAP4K3, CAMK4, RFC1, DHX29, PI4K2A, DDX31, MAPK9, LRRK2, NEK4, EIF2AK2, PPP5C, FGFR2, FGFR1, LOC101115345, ASS1, ENPP1, PFKFB2, MAPKAPK3, MAP4K1, PX…	1.54044	2.07761e-06	1.0388e-06	4.79796e-06
GOTERM_MF_DIRECT	GO:0046872~metal ion binding	119	1.96818e-08	ZNF583, ZNF827, ZNF829, ATP2B1, STAC, ZFP90, NT5C2, ZNF248, ZNF772, LOC101109384, RBM10, ZNF641, ZNF45, LOC101120528, ZNF644, NUDT13, ZNF189, RBKS, ZNF3, PITPNM2, LOC101122457, PITPNM3, MTF1, PELO, ANKFY1, MYNN, ZNF436, ZNF41, ENPP1, LOC101110168, ENPP3, ZNF131, ZC3H6, ZC3H8, TRMT44, LOC101113786, LOC105610484, MBNL3, ZNF420, MOCS1, DHX57, FGD4, ZC3H13, IKZF2, KLF12, SMYD1, ENDOD1, RIMKLB, GART, …	1.65638	1.27144e-05	4.23814e-06	2.93623e-05
GOTERM_MF_DIRECT	GO:0044822~poly(A) RNA binding	120	1.32154e-07	MRPS35, CHERP, DZIP3, EIF5B, PYM1, ZNF638, MRPS30, WDR75, CLK3, RAVER2, TIA1, LRRC59, RBMS2, DHX33, PTBP3, MRPL39, GNL2, SUPT5H, FNDC3A, SAMD4A, ALDH6A1, YARS, RRP1, RPUSD2, RPUSD3, RRP7A, BYSL, CCDC137, MRM3, AQR, HUWE1, DHX29, DDX31, HSPB1, MFAP1, RPS11, EIF2AK2, CNBP, ASS1, PUS1, DUSP11, ZC3H8, HNRNPA3, EIF3D, HNRNPF, PRKRA, MBNL3, DHX57, PRPF40A, DHX8, ZC3H13, DHX9, S100A16, MCAT, AKAP8L, MTH…	1.59777	8.53682e-05	2.13427e-05	0.000197155
GOTERM_MF_DIRECT	GO:0000166~nucleotide binding	47	2.14494e-05	RBM34, ADCY2, CPEB4, ADCY5, SETD1B, TRA2B, SETD1A, U2SURP, LOC101108538, ZNF638, LOC101111345, HNRNPA3, SRRT, PARN, RAVER2, HNRNPF, TIA1, RBMS2, PTBP3, LOC101109899, PTBP2, MRPL39, NUP35, RBM10, TNRC6B, LOC101120470, RRP7A, NOL8, G3BP1, ELAVL1, MTHFSD, RCAN1, SPEN, HNRNPA1, LARP4B, PPARGC1B, UPF3A, ATP7A, PPIE, LOC101104501, SRSF6, SRSF9, PPRC1, RNPC3, RBM15, RBM17, ENOX1	1.9066	0.0137609	0.00276746	0.0319945

## Sheet: colon vs cecum
Category	Term	Count	PValue	Genes	Fold Enrichment	Bonferroni	Benjamini	FDR
GOTERM_BP_DIRECT	GO:0000122~negative regulation of transcription from RNA polymerase II promoter	31	1.04304e-06	FRK, TNF, THRB, TFCP2L1, MITF, SOX6, CTNNB1, HOXC8, GATA6, PRMT6, OTUD7B, TCF4, KDM5A, TCF25, NR1H3, LOC101103187, SATB2, SLA2, HCLS1, KLF11, MECP2, NR4A2, MBD2, SALL2, NCOA2, C1QBP, TIMELESS, TRPS1, HOPX, ZFPM2, SEMA4D	2.73019	0.00179763	0.00179763	0.00176233
GOTERM_CC_DIRECT	GO:0005737~cytoplasm	131	4.91831e-17	PDGFB, DZIP3, TBK1, STAT5B, BBX, PKMYT1, DSTYK, GTF2E1, GTF2E2, NLRC3, CLP1, SLC2A2, PDGFC, SH3GL3, PID1, SATB2, RRP7A, EFTUD2, HTR4, RAD9A, TXNDC9, ARNTL, AAAS, MAPK6, MGA, RELN, ANAPC16, MEAF6, CAMTA1, LST1, PODN, SETD1B, TFCP2L1, RHPN2, GSTCD, ARPC4, HEXDC, LLGL2, HNRNPF, OTUD7B, LOC101110160, KAT7, KLF12, LPP, PTPN4, SMAD5, CHI3L1, EPRS, DOCK5, PTPN11, ATE1, AIDA, RNF4, DMTF1, MAP2, BTBD10, F…	2.05539	1.57386e-14	1.57386e-14	6.637e-14
GOTERM_CC_DIRECT	GO:0005654~nucleoplasm	84	9.72069e-12	MMS19, CPT2, SCAF4, APLF, U2SURP, BBX, ZNF12, ZEB1, TRMT10C, ACBD5, AIP, HOXC8, DCAF11, DHX33, NUP35, LUC7L3, ORC3, PID1, CCNK, SGK1, NUP88, VIL1, TTC37, RAD9A, PARP10, ARNTL, GRHL2, CARF, PPM1G, FAM222B, AAAS, UHRF2, NCOA2, MRPS18B, MTF1, IPO5, USP21, RAD18, ZFPM2, GPN1, CUEDC2, CLUAP1, NDUFB4, LITAF, RHPN2, ELK1, NFYC, PPP6R3, ANLN, EHF, ELK3, SOX6, NR2C2, LLGL2, HNRNPA3, IARS, ADIRF, SORBS1, O…	2.17624	3.11061e-09	1.55531e-09	1.31175e-08
GOTERM_CC_DIRECT	GO:0005739~mitochondrion	56	2.24314e-08	ABCF2, ETFRF1, CPT2, STAR, TRMT2B, HLCS, TRMT10C, CLTC, PRELID3A, MTHFD1L, BAG5, ADCK1, TRAK1, MRPL38, RANBP2, PRSS35, HEMK1, MECP2, LGALS12, MRPL9, LOC101113195, MRM1, EARS2, EMC8, DCAF5, DHX29, MRPS18B, PI4K2A, FDX1L, OXNAD1, GSTP1, GPN1, YWHAZ, ATG13, CA5B, ATP5G2, ELK3, MTIF3, MRPL11, GFM2, ATIC, HK3, TDRKH, MRPL55, KYAT3, SUGCT, DCAKD, TCIRG1, SHMT1, XPNPEP3, ABCG1, LOC101111607, MRPL24, NUB…	2.24236	7.17804e-06	2.39268e-06	3.027e-05
GOTERM_CC_DIRECT	GO:0005925~focal adhesion	26	4.72114e-06	YWHAZ, LIMS1, TLN2, PPFIA1, CDH1, RDX, CTNNB1, SORBS1, ITGAV, PPP1R12A, LPP, FLOT1, G3BP1, ITGA1, DOCK7, MISP, MMP14, ARPC1B, LAYN, YWHAQ, HSPB1, JAK1, CPNE3, RPS11, PHLDB2, PARVB	2.85557	0.00150963	0.000377621	0.00637074
GOTERM_MF_DIRECT	GO:0005524~ATP binding	90	1.41725e-14	RNASEL, ABCF2, ATP10B, TBK1, PKMYT1, DSTYK, SKIV2L2, PRKG1, MTHFD1L, DMPK, TPK1, ADCK1, CSNK2A1, NLRC3, CLP1, CDK12, EEF2K, DYNC2H1, DHX33, NSF, TRPM6, SGK1, MYO6, LIMK2, CSNK1G2, RPS6KC1, CFTR, LOC101107295, UBE2H, KIF16B, CDK2, CDKL4, EARS2, MAPK6, DHX29, PI4K2A, NEK8, KIF19, NEK4, MAP3K13, FRK, PRKCZ, ASS1, ENPP1, NEK3, MAP4K2, BMPR2, MAP4K1, ULK4, RIOK1, ABCA3, TRIB2, IARS, UBE2D4, VRK3, HK3,…	2.31895	4.73221e-12	4.73221e-12	1.92957e-11
