# Supplementary material for: Identification and characterization of microRNAs in the intestinal tissues of sheep (Ovis aries)
Source: PLoS One. 2018 Feb 28;13(2):e0193371. doi: 10.1371/journal.pone.0193371 (PMC5831392; doi:10.1371/journal.pone.0193371)
Supplement: S10 Table — (XLSX) [file pone.0193371.s013.xlsx]

## Sheet: signifcantly enriched pathway
Class	Category	Term	Count	PValue	Genes	Fold Enrichment	Bonferroni	Benjamini	FDR
duodunem vs cecum	KEGG_PATHWAY	oas04010:MAPK signaling pathway	44	3.48462e-05	MEF2C, FGFR2, FGFR1, TRAF2, IL1R1, PDGFB, FGF9, MAPKAPK3, MAP4K2, MAP4K1, ELK1, FGF10, MKNK1, CACNB2, FASLG, FGF13, FGF12, MAP3K7, HSPA1L, CASP3, MAP3K4, LOC101114718, IL1B, PAK1, MAP2K7, AKT3, BRAF, NF1, MAP2K4, FLNC, STK4, CDC25B, MAP4K3, RPS6KA6, MAPK14, PLA2G4F, MAPK9, HSPB1, STMN1, MAPK8IP1, IKBKB, MAP3K13, DUSP7, PPP5C	1.91538	0.00964064	0.00964064	0.0460141
duodunem vs colon	KEGG_PATHWAY	oas05100:Bacterial invasion of epithelial cells	19	5.51148e-05	CAV3, SEPT2, SEPT1, PIK3CB, HCLS1, WASF2, ARPC4, CDH1, ARPC5, CLTC, LOC101106743, ELMO1, ARPC1B, DOCK1, SHC1, PIK3R3, SEPT6, RHOG, PIK3R1	2.91332	0.0144454	0.0144454	0.0721889
	KEGG_PATHWAY	oas05212:Pancreatic cancer	17	7.54954e-05	E2F3, PIK3CB, ARHGEF6, SMAD2, BAD, STAT1, CDK4, LOC105610887, CASP9, VEGFA, IKBKG, JAK1, MAPK9, PIK3R3, IKBKB, PIK3R1, AKT3	3.08059	0.0197342	0.00991628	0.0988709
colon vs cecum	KEGG_PATHWAY	oas04151:PI3K-Akt signaling pathway	29	1.06019e-05	LOC101103187, SGK1, YWHAZ, PHLPP2, FGF7, PDGFB, LOC101104373, IL7, OSMR, ITGA1, KITLG, CDK2, LOC105610887, IFNAR2, LAMA3, TSC1, CHRM2, ITGAV, IL4R, ATF6B, VEGFA, YWHAQ, JAK1, CREB3L4, RELN, PDGFC, PRKAA2, FGF2, ITGA2B	2.50778	0.00245664	0.00245664	0.0136101
